# Supplementary material for: Dissecting the Phospho-Regulatory Landscape of Protein Kinase N1 (PKN1) and Its Downstream Signaling: Functional Insights into the Activity-Dependent and Disease-Relevant Phosphosites
Source: Int J Mol Sci. 2026 Feb 25;27(5):2137. doi: 10.3390/ijms27052137 (PMC12984926; doi:10.3390/ijms27052137)
Supplement: Supplementary file 1 [file ijms-27-02137-s001.zip › Supplementary Table S1.xlsx]

## Sheet: Supplementary Information
Title
Dissecting the Phospho-Regulatory Landscape of Protein Kinase N1 (PKN1) and Its Downstream Signaling: Functional Insights into the Activity-Dependent and Disease-Relevant Phosphosites
Supplementary file description
Supplementary Sheet I- Phosphoproteomics Profiling datasets for PKN1
Supplementary Sheet II- Phosphoproteomics Differential datasets for PKN1

## Sheet: Profiling datasets
PubMed_ID	Experimental conditions	Quantification	Enrichment	Mass spectrometry	Mapped_gene	Mapped_accession	Mapped_phosphosite	Mapped _sequence	Modified_sequence	Celltype_disease
20071362	HB-EGF(3min)@A498 cell line	SILAC	TiO2	LTQ-Orbitrap	PKN1	Q16512	S562	GTDSDSSPQKSSR	LNLGTDSDSS(ph)PQK	cellular signaling
20071362	HB-EGF(3min)@A498 cell line	SILAC	TiO2	LTQ-Orbitrap	PKN2	Q16512	S916	GEAPTLSPPRDAR	TDVSNFDEEFTGEAPTLS(ph)PPR	cellular signaling
20071362	LPA(3min)@A498 cell line	SILAC	TiO2	LTQ-Orbitrap	PKN3	Q16512	S562	GTDSDSSPQKSSR	LNLGTDSDSS(ph)PQK	cellular signaling
20071362	LPA(3min)@A498 cell line	SILAC	TiO2	LTQ-Orbitrap	PKN4	Q16512	S916	GEAPTLSPPRDAR	TDVSNFDEEFTGEAPTLS(ph)PPR	cellular signaling
20071362	Serum starvation@A498 cell line	SILAC	TiO2	LTQ-Orbitrap	PKN5	Q16512	S562	GTDSDSSPQKSSR	LNLGTDSDSS(ph)PQK	cellular signaling
20071362	Serum starvation@A498 cell line	SILAC	TiO2	LTQ-Orbitrap	PKN6	Q16512	S916	GEAPTLSPPRDAR	TDVSNFDEEFTGEAPTLS(ph)PPR	cellular signaling
20097925	Telophase@HeLa S cells	SILAC	TiO2	LTQ-Orbitrap	PKN7	Q16512	S205	PDDTQGSPDLGAV	ALQAGQLENQAAPDDTQGS(ph)PDLGAVELR	mitotic progression
20097925	Metaphase@HeLa S cells	SILAC	TiO2	LTQ-Orbitrap	PKN8	Q16512	S205	PDDTQGSPDLGAV	ALQAGQLENQAAPDDTQGS(ph)PDLGAVELR	mitotic progression
20097925	Prometaphase@HeLa S cells	SILAC	TiO2	LTQ-Orbitrap	PKN9	Q16512	S205	PDDTQGSPDLGAV	ALQAGQLENQAAPDDTQGS(ph)PDLGAVELR	mitotic progression
20363803	Ang II(15min)@AT1R-HEK cell line	SILAC	TIO2	LTQ-Orbitrap	PKN10	Q16512	S562	GTDSDSSPQKSSR	LNLGTDSDSS(ph)PQK	Signaling network
20363803	Ang II(15min)@AT1R-HEK cell line	SILAC	TIO2	LTQ-Orbitrap	PKN11	Q16512	S372	RGLYSRSGSLSGR	S(ph)GSLSGRSS(ph)LK	Signaling network
20363803	Ang II(15min)@AT1R-HEK cell line	SILAC	TIO2	LTQ-Orbitrap	PKN12	Q16512	S380	SLSGRSSLKAEAE	S(ph)GSLSGRSS(ph)LK	Signaling network
20363803	Ang II(153min)@AT1R-HEK cell line	SILAC	TIO2	LTQ-Orbitrap	PKN13	Q16512	S562	GTDSDSSPQKSSR	LNLGTDSDSS(ph)PQK	Signaling network
20363803	Ang II(153min)@AT1R-HEK cell line	SILAC	TIO2	LTQ-Orbitrap	PKN14	Q16512	S372	RGLYSRSGSLSGR	S(ph)GSLSGRSS(ph)LK	Signaling network
20363803	Ang II(153min)@AT1R-HEK cell line	SILAC	TIO2	LTQ-Orbitrap	PKN15	Q16512	S380	SLSGRSSLKAEAE	S(ph)GSLSGRSS(ph)LK	Signaling network
20363803	SII Ang II(15min)@AT1R-HEK cell line	SILAC	TIO2	LTQ-Orbitrap	PKN16	Q16512	S562	GTDSDSSPQKSSR	LNLGTDSDSS(ph)PQK	Signaling network
20363803	SII Ang II(15min)@AT1R-HEK cell line	SILAC	TIO2	LTQ-Orbitrap	PKN17	Q16512	S372	RGLYSRSGSLSGR	S(ph)GSLSGRSS(ph)LK	Signaling network
20363803	SII Ang II(15min)@AT1R-HEK cell line	SILAC	TIO2	LTQ-Orbitrap	PKN18	Q16512	S380	SLSGRSSLKAEAE	S(ph)GSLSGRSS(ph)LK	Signaling network
20363803	SII Ang II(3min)@AT1R-HEK cell line	SILAC	TIO2	LTQ-Orbitrap	PKN19	Q16512	S562	GTDSDSSPQKSSR	LNLGTDSDSS(ph)PQK	Signaling network
20363803	SII Ang II(3min)@AT1R-HEK cell line	SILAC	TIO2	LTQ-Orbitrap	PKN20	Q16512	S372	RGLYSRSGSLSGR	S(ph)GSLSGRSS(ph)LK	Signaling network
20363803	SII Ang II(3min)@AT1R-HEK cell line	SILAC	TIO2	LTQ-Orbitrap	PKN21	Q16512	S380	SLSGRSSLKAEAE	S(ph)GSLSGRSS(ph)LK	Signaling network
20873877	High collision dissociation fragment-HCD1@HeLa S3 cells	Label free	TiO2	LTQ-Orbitrap Velos instrument	PKN22	Q16512	S559	LNLGTDSDSSPQK	LNLGTDS(ph)DSS(ph)PQK	No disease
20873877	High collision dissociation fragment-HCD1@HeLa S3 cells	Label free	TiO2	LTQ-Orbitrap Velos instrument	PKN23	Q16512	T914	FTGEAPTLSPPRD	TDVSNFDEEFTGEAPT(ph)LS(ph)PPR	No disease
21949786	Untreated(HS)@CEM cell line	SILAC	IMAC	hybrid LTQ Orbitrap	PKN24	Q16512	S562	GTDSDSSPQKSSR	LNLGTDSDSS(ph)PQK	Inflammation
21949786	CXCL12(LS1)@CEM cell line	SILAC	IMAC	hybrid LTQ Orbitrap	PKN25	Q16512	S562	GTDSDSSPQKSSR	LNLGTDSDSS(ph)PQK	Inflammation
21949786	CXCL12(LS2)@CEM cell line	SILAC	IMAC	hybrid LTQ Orbitrap	PKN26	Q16512	S562	GTDSDSSPQKSSR	LNLGTDSDSS(ph)PQK	Inflammation
22424773	Etoposide(24h)@U2OS cells	SILAC	TiO2	LTQ Orbitrap	PKN27	Q16512	S562	GTDSDSSPQKSSR	LNLGTDSDSS(ph)PQK	DNA damage response
22424773	IR(1h)@U2OS cells	SILAC	TiO2	LTQ Orbitrap	PKN28	Q16512	S537	TFSPGASPGSEAR	LIPNATGTGTFS(ph)PGAS(ph)PGSEAR	DNA damage response
22424773	DMSO (IR study)@U2OS cells	SILAC	TiO2	LTQ Orbitrap	PKN29	Q16512	S537	TFSPGASPGSEAR	LIPNATGTGTFS(ph)PGAS(ph)PGSEAR	DNA damage response
22424773	DMSO@U2OS cells_22424773	SILAC	TiO2	LTQ Orbitrap	PKN30	Q16512	S562	GTDSDSSPQKSSR	LNLGTDSDSS(ph)PQK	DNA damage response
23684312	Refrence CEM cells RM	SILAC	IMAC	Hybrid LTQ Orbitrap	PKN31	Q16512	S562	GTDSDSSPQKSSR	LNLGTDSDSS(ph)PQK	HIV-1-Infection
23684312	Refrence CEM cells RM	SILAC	IMAC	Hybrid LTQ Orbitrap	PKN32	Q16512	S916	GEAPTLSPPRDAR	TDVSNFDEEFTGEAPTLS(ph)PPR	HIV-1-Infection
23684312	Refrence CEM cells RV	SILAC	IMAC	Hybrid LTQ Orbitrap	PKN33	Q16512	S916	GEAPTLSPPRDAR	TDVSNFDEEFTGEAPTLS(ph)PPR	HIV-1-Infection
23684312	HIV@CD4+ T cells RV	SILAC	IMAC	Hybrid LTQ Orbitrap	PKN34	Q16512	S916	GEAPTLSPPRDAR	TDVSNFDEEFTGEAPTLS(ph)PPR	HIV-1-Infection
23684312	Mock@CD4+ T cells RM	SILAC	IMAC	Hybrid LTQ Orbitrap	PKN35	Q16512	S562	GTDSDSSPQKSSR	LNLGTDSDSS(ph)PQK	HIV-1 Infection
23684312	Mock@CD4+ T cells RM	SILAC	IMAC	Hybrid LTQ Orbitrap	PKN36	Q16512	S916	GEAPTLSPPRDAR	TDVSNFDEEFTGEAPTLS(ph)PPR	HIV-1 Infection
23898821	Crizotinib@H3122 cell line	mTRAQ	IMAC	Q Exactive	PKN37	Q16512	S533	TGTGTFSPGASPG	RLIPNATGTGTFS(ph)PGASPGSEAR	Lung cancer
24850871	PGE2(10min)-MS1@Jurkat T cells	Label Free	Ti-IMAC	LTQ-Orbitrap Elite	PKN38	Q16512	S573	DSDSSPQKSSRDPPSSPSSLSSPIQESTAPE	_SSRDPPSS(ph)PSSLSSPIQESTAPELPSETQETPGPALCSPLRK_	T cells stimulated with PGE2
24850871	PGE2(10min)-MS1@Jurkat T cells	Label Free	Ti-IMAC	LTQ-Orbitrap Elite	PKN39	Q16512	S540	NATGTGTFSPGASPGSEARTTGDISVEKLNL	_LIPNATGTGTFS(ph)PGASPGS(ph)EAR_	T cells stimulated with PGE2
24850871	PGE2(10min)-MS1@Jurkat T cells	Label Free	Ti-IMAC	LTQ-Orbitrap Elite	PKN40	Q16512	T531	VRLLRRLIPNATGTGTFSPGASPGSEARTTG	LIPNATGTGT(ph)FS(ph)PGASPGSEAR	T cells stimulated with PGE2
24850871	PGE2(10min)-MS2@Jurkat T cells	Label Free	Ti-IMAC	LTQ-Orbitrap Elite	PKN41	Q16512	S573	DSDSSPQKSSRDPPSSPSSLSSPIQESTAPE	_SSRDPPSS(ph)PSSLSSPIQESTAPELPSETQETPGPALCSPLRK_	T cells stimulated with PGE2
24850871	PGE2(10min)-MS2@Jurkat T cells	Label Free	Ti-IMAC	LTQ-Orbitrap Elite	PKN42	Q16512	S540	NATGTGTFSPGASPGSEARTTGDISVEKLNL	_LIPNATGTGTFS(ph)PGASPGS(ph)EAR_	T cells stimulated with PGE2
24850871	PGE2(10min)-MS2@Jurkat T cells	Label Free	Ti-IMAC	LTQ-Orbitrap Elite	PKN43	Q16512	T531	VRLLRRLIPNATGTGTFSPGASPGSEARTTG	LIPNATGTGT(ph)FS(ph)PGASPGSEAR	T cells stimulated with PGE2
24850871	PGE2(20min)-MS1@Jurkat T cells	Label Free	Ti-IMAC	LTQ-Orbitrap Elite	PKN44	Q16512	S573	DSDSSPQKSSRDPPSSPSSLSSPIQESTAPE	_SSRDPPSS(ph)PSSLSSPIQESTAPELPSETQETPGPALCSPLRK_	T cells stimulated with PGE2
24850871	PGE2(20min)-MS1@Jurkat T cells	Label Free	Ti-IMAC	LTQ-Orbitrap Elite	PKN45	Q16512	S540	NATGTGTFSPGASPGSEARTTGDISVEKLNL	_LIPNATGTGTFS(ph)PGASPGS(ph)EAR_	T cells stimulated with PGE2
24850871	PGE2(20min)-MS1@Jurkat T cells	Label Free	Ti-IMAC	LTQ-Orbitrap Elite	PKN46	Q16512	T531	VRLLRRLIPNATGTGTFSPGASPGSEARTTG	LIPNATGTGT(ph)FS(ph)PGASPGSEAR	T cells stimulated with PGE2
24850871	PGE2(20min)-MS2@Jurkat T cells	Label Free	Ti-IMAC	LTQ-Orbitrap Elite	PKN47	Q16512	S573	DSDSSPQKSSRDPPSSPSSLSSPIQESTAPE	_SSRDPPSS(ph)PSSLSSPIQESTAPELPSETQETPGPALCSPLRK_	T cells stimulated with PGE2
24850871	PGE2(20min)-MS2@Jurkat T cells	Label Free	Ti-IMAC	LTQ-Orbitrap Elite	PKN48	Q16512	S540	NATGTGTFSPGASPGSEARTTGDISVEKLNL	_LIPNATGTGTFS(ph)PGASPGS(ph)EAR_	T cells stimulated with PGE2
24850871	PGE2(20min)-MS2@Jurkat T cells	Label Free	Ti-IMAC	LTQ-Orbitrap Elite	PKN49	Q16512	T531	VRLLRRLIPNATGTGTFSPGASPGSEARTTG	LIPNATGTGT(ph)FS(ph)PGASPGSEAR	T cells stimulated with PGE2
24850871	PGE2(30min)-MS1@Jurkat T cells	Label Free	Ti-IMAC	LTQ-Orbitrap Elite	PKN50	Q16512	S573	DSDSSPQKSSRDPPSSPSSLSSPIQESTAPE	_SSRDPPSS(ph)PSSLSSPIQESTAPELPSETQETPGPALCSPLRK_	T cells stimulated with PGE2
24850871	PGE2(30min)-MS1@Jurkat T cells	Label Free	Ti-IMAC	LTQ-Orbitrap Elite	PKN51	Q16512	S540	NATGTGTFSPGASPGSEARTTGDISVEKLNL	_LIPNATGTGTFS(ph)PGASPGS(ph)EAR_	T cells stimulated with PGE2
24850871	PGE2(30min)-MS1@Jurkat T cells	Label Free	Ti-IMAC	LTQ-Orbitrap Elite	PKN52	Q16512	T531	VRLLRRLIPNATGTGTFSPGASPGSEARTTG	LIPNATGTGT(ph)FS(ph)PGASPGSEAR	T cells stimulated with PGE2
24850871	PGE2(30min)-MS2@Jurkat T cells	Label Free	Ti-IMAC	LTQ-Orbitrap Elite	PKN53	Q16512	S573	DSDSSPQKSSRDPPSSPSSLSSPIQESTAPE	_SSRDPPSS(ph)PSSLSSPIQESTAPELPSETQETPGPALCSPLRK_	T cells stimulated with PGE2
24850871	PGE2(30min)-MS2@Jurkat T cells	Label Free	Ti-IMAC	LTQ-Orbitrap Elite	PKN54	Q16512	S540	NATGTGTFSPGASPGSEARTTGDISVEKLNL	_LIPNATGTGTFS(ph)PGASPGS(ph)EAR_	T cells stimulated with PGE2
24850871	PGE2(30min)-MS2@Jurkat T cells	Label Free	Ti-IMAC	LTQ-Orbitrap Elite	PKN55	Q16512	T531	VRLLRRLIPNATGTGTFSPGASPGSEARTTG	LIPNATGTGT(ph)FS(ph)PGASPGSEAR	T cells stimulated with PGE2
24850871	PGE2(5min)-MS1@Jurkat T cells	Label Free	Ti-IMAC	LTQ-Orbitrap Elite	PKN56	Q16512	S573	DSDSSPQKSSRDPPSSPSSLSSPIQESTAPE	_SSRDPPSS(ph)PSSLSSPIQESTAPELPSETQETPGPALCSPLRK_	T cells stimulated with PGE2
24850871	PGE2(5min)-MS1@Jurkat T cells	Label Free	Ti-IMAC	LTQ-Orbitrap Elite	PKN57	Q16512	S540	NATGTGTFSPGASPGSEARTTGDISVEKLNL	_LIPNATGTGTFS(ph)PGASPGS(ph)EAR_	T cells stimulated with PGE2
24850871	PGE2(5min)-MS1@Jurkat T cells	Label Free	Ti-IMAC	LTQ-Orbitrap Elite	PKN58	Q16512	T531	VRLLRRLIPNATGTGTFSPGASPGSEARTTG	LIPNATGTGT(ph)FS(ph)PGASPGSEAR	T cells stimulated with PGE2
24850871	PGE2(5min)-MS2@Jurkat T cells	Label Free	Ti-IMAC	LTQ-Orbitrap Elite	PKN59	Q16512	S573	DSDSSPQKSSRDPPSSPSSLSSPIQESTAPE	_SSRDPPSS(ph)PSSLSSPIQESTAPELPSETQETPGPALCSPLRK_	T cells stimulated with PGE2
24850871	PGE2(5min)-MS2@Jurkat T cells	Label Free	Ti-IMAC	LTQ-Orbitrap Elite	PKN60	Q16512	S540	NATGTGTFSPGASPGSEARTTGDISVEKLNL	_LIPNATGTGTFS(ph)PGASPGS(ph)EAR_	T cells stimulated with PGE2
24850871	PGE2(5min)-MS2@Jurkat T cells	Label Free	Ti-IMAC	LTQ-Orbitrap Elite	PKN61	Q16512	T531	VRLLRRLIPNATGTGTFSPGASPGSEARTTG	LIPNATGTGT(ph)FS(ph)PGASPGSEAR	T cells stimulated with PGE2
24850871	PGE2(60min)-MS1@Jurkat T cells	Label Free	Ti-IMAC	LTQ-Orbitrap Elite	PKN62	Q16512	S573	DSDSSPQKSSRDPPSSPSSLSSPIQESTAPE	_SSRDPPSS(ph)PSSLSSPIQESTAPELPSETQETPGPALCSPLRK_	T cells stimulated with PGE2
24850871	PGE2(60min)-MS1@Jurkat T cells	Label Free	Ti-IMAC	LTQ-Orbitrap Elite	PKN63	Q16512	S540	NATGTGTFSPGASPGSEARTTGDISVEKLNL	_LIPNATGTGTFS(ph)PGASPGS(ph)EAR_	T cells stimulated with PGE2
24850871	PGE2(60min)-MS1@Jurkat T cells	Label Free	Ti-IMAC	LTQ-Orbitrap Elite	PKN64	Q16512	T531	VRLLRRLIPNATGTGTFSPGASPGSEARTTG	LIPNATGTGT(ph)FS(ph)PGASPGSEAR	T cells stimulated with PGE2
24850871	PGE2(60min)-MS2@Jurkat T cells	Label Free	Ti-IMAC	LTQ-Orbitrap Elite	PKN65	Q16512	S573	DSDSSPQKSSRDPPSSPSSLSSPIQESTAPE	_SSRDPPSS(ph)PSSLSSPIQESTAPELPSETQETPGPALCSPLRK_	T cells stimulated with PGE2
24850871	PGE2(60min)-MS2@Jurkat T cells	Label Free	Ti-IMAC	LTQ-Orbitrap Elite	PKN66	Q16512	S540	NATGTGTFSPGASPGSEARTTGDISVEKLNL	_LIPNATGTGTFS(ph)PGASPGS(ph)EAR_	T cells stimulated with PGE2
24850871	PGE2(60min)-MS2@Jurkat T cells	Label Free	Ti-IMAC	LTQ-Orbitrap Elite	PKN67	Q16512	T531	VRLLRRLIPNATGTGTFSPGASPGSEARTTG	LIPNATGTGT(ph)FS(ph)PGASPGSEAR	T cells stimulated with PGE2
24850871	PGE2(0min)-MS1@Jurkat T cells	Label Free	Ti-IMAC	LTQ-Orbitrap Elite	PKN68	Q16512	S573	DSDSSPQKSSRDPPSSPSSLSSPIQESTAPE	_SSRDPPSS(ph)PSSLSSPIQESTAPELPSETQETPGPALCSPLRK_	T cells stimulated with PGE2
24850871	PGE2(0min)-MS1@Jurkat T cells	Label Free	Ti-IMAC	LTQ-Orbitrap Elite	PKN69	Q16512	S540	NATGTGTFSPGASPGSEARTTGDISVEKLNL	_LIPNATGTGTFS(ph)PGASPGS(ph)EAR_	T cells stimulated with PGE2
24850871	PGE2(0min)-MS1@Jurkat T cells	Label Free	Ti-IMAC	LTQ-Orbitrap Elite	PKN70	Q16512	T531	VRLLRRLIPNATGTGTFSPGASPGSEARTTG	LIPNATGTGT(ph)FS(ph)PGASPGSEAR	T cells stimulated with PGE2
24850871	PGE2(0min)-MS2@Jurkat T cells	Label Free	Ti-IMAC	LTQ-Orbitrap Elite	PKN71	Q16512	S573	DSDSSPQKSSRDPPSSPSSLSSPIQESTAPE	_SSRDPPSS(ph)PSSLSSPIQESTAPELPSETQETPGPALCSPLRK_	T cells stimulated with PGE2
24850871	PGE2(0min)-MS2@Jurkat T cells	Label Free	Ti-IMAC	LTQ-Orbitrap Elite	PKN72	Q16512	S540	NATGTGTFSPGASPGSEARTTGDISVEKLNL	_LIPNATGTGTFS(ph)PGASPGS(ph)EAR_	T cells stimulated with PGE2
24850871	PGE2(0min)-MS2@Jurkat T cells	Label Free	Ti-IMAC	LTQ-Orbitrap Elite	PKN73	Q16512	T531	VRLLRRLIPNATGTGTFSPGASPGSEARTTG	LIPNATGTGT(ph)FS(ph)PGASPGSEAR	T cells stimulated with PGE2
25404012	EGF+Erlotinib@H1975 cell line	SILAC	TiO2	LTQ Orbitrap XL	PKN74	Q16512	S562		LNLGTDSDSS(ph)PQK	lung cancer
25404012	Erlotinib@H1975 cell line_25404012	SILAC	TiO2	LTQ Orbitrap XL	PKN75	Q16512	S562		LNLGTDSDSS(ph)PQK	lung cancer
25404012	Untreated@H1975 cell line	SILAC	TiO2	LTQ Orbitrap XL	PKN76	Q16512	S562		LNLGTDSDSS(ph)PQK	lung cancer
25850435	Selumetinib(10Î¼m)@WM239A cells	SILAC	TiO2	LTQ Orbitrap Velos	PKN77	Q16512	S533	LLRRLIPNATGTGTFSPGASPGSEARTTGDI	VGDT(ph)EKPEPERSPPNR	Melanoma
25850435	Selumetinib(30nM)@WM239A cells	SILAC	TiO2	LTQ Orbitrap Velos	PKN78	Q16512	S916	VSNFDEEFTGEAPTLSPPRDARPLTAAEQAA	TDVSNFDEEFTGEAPTLS(ph)PPR	Melanoma
25850435	Vemurafenib(10Î¼m)@WM239A cells	SILAC	TiO2	LTQ Orbitrap Velos	PKN79	Q16512	S533	LLRRLIPNATGTGTFSPGASPGSEARTTGDI	VGDT(ph)EKPEPERSPPNR	Melanoma
25850435	Vemurafenib(30nM)@WM239A cells	SILAC	TiO2	LTQ Orbitrap Velos	PKN80	Q16512	S916	VSNFDEEFTGEAPTLSPPRDARPLTAAEQAA	TDVSNFDEEFTGEAPTLS(ph)PPR	Melanoma
26378887	Pervanadate@SK-N-BE cell line	Label Free	Fe-IMAC	Orbitrap Q-Exactive	PKN81	Q16512	S916		TDVSNFDEEFTGEAPTLS(ph)PPR	Kinase activity
26378887	Pervanadate@SK-N-BE cell line	Label Free	Fe-IMAC	Orbitrap Q-Exactive	PKN82	Q16512	S533		LIPNATGTGTFS(ph)PGAS(ph)PGSEAR	Kinase activity
26378887	Untreated@SK-N-BE cell line	Label Free	Fe-IMAC	Orbitrap Q-Exactive	PKN83	Q16512	S916		TDVSNFDEEFTGEAPTLS(ph)PPR	Kinase activity
26378887	Untreated@SK-N-BE cell line	Label Free	Fe-IMAC	Orbitrap Q-Exactive	PKN84	Q16512	S533		LIPNATGTGTFS(ph)PGAS(ph)PGSEAR	Kinase activity
27050516	Cortistatin A@HCT116 cells	SILAC	TiO2	Orbitrap LTQ	PKN85	Q16512	S916	VSNFDEEFTGEAPTLSPPRDARPLTAAEQAA	_TDVSNFDEEFTGEAPTLS(ph)PPR_	Inflammation
27050516	Cortistatin A@HCT116 cells	SILAC	TiO2	Orbitrap LTQ	PKN86	Q16512	S537	LIPNATGTGTFSPGASPGSEARTTGDISVEK	_LIPNATGTGTFSPGAS(ph)PGSEAR_	Inflammation
27050516	DMSO@HCT116 cells_27050516	SILAC	TiO2	Orbitrap LTQ	PKN87	Q16512	S916	VSNFDEEFTGEAPTLSPPRDARPLTAAEQAA	_TDVSNFDEEFTGEAPTLS(ph)PPR_	Inflammation
27050516	DMSO@HCT116 cells_27050516	SILAC	TiO2	Orbitrap LTQ	PKN88	Q16512	S537	LIPNATGTGTFSPGASPGSEARTTGDISVEK	_LIPNATGTGTFSPGAS(ph)PGSEAR_	Inflammation
27135362	Metformin@MCF7 cells	Label free	TiO2	Q Exactive	PKN89	Q16512	T914	TDVSNFDEEFTGEAPTLSPPRDARPLTAAEQ		Breast Cancer
27135362	Metformin@MCF7 cells	Label free	TiO2	Q Exactive	PKN90	Q16512	S537	LIPNATGTGTFSPGASPGSEARTTGDISVEK		Breast Cancer
27135362	Untreated@MCF7 cells	Label free	TiO2	Q Exactive	PKN91	Q16512	T914	TDVSNFDEEFTGEAPTLSPPRDARPLTAAEQ		Breast Cancer
27135362	Untreated@MCF7 cells	Label free	TiO2	Q Exactive	PKN92	Q16512	S537	LIPNATGTGTFSPGASPGSEARTTGDISVEK		Breast Cancer
27301801	EGF(20min)@HeLa cells	Label free	TiO2	Orbitrap fusion	PKN93	Q16512	S562	LNLGTDSDSSPQK		EGF stimulation
27301801	EGF(5min)@HeLa cells	Label free	TiO2	Orbitrap fusion	PKN94	Q16512	S562	LNLGTDSDSSPQK		EGF stimulation
27301801	Unstimulated@HeLa cells	Label free	TiO2	Orbitrap fusion	PKN95	Q16512	S562	LNLGTDSDSSPQK		EGF stimulation
27690223	WT HIV@CEM-T4 T cells	TMT	TiO2	Orbitrap Fusion	PKN96	Q16512	S380	SSLKAEAENTSEVSTVLK		Infection
27690223	WT HIV@CEM-T4 T cells	TMT	TiO2	Orbitrap Fusion	PKN97	Q16512	S916	TDVSNFDEEFTGEAPTLSPPR		Infection
27690223	HIV delta_Vif@CEM-T4 T cells	TMT	TiO2	Orbitrap Fusion	PKN98	Q16512	S380	SSLKAEAENTSEVSTVLK		Infection
27690223	HIV delta_Vif@CEM-T4 T cells	TMT	TiO2	Orbitrap Fusion	PKN99	Q16512	S916	TDVSNFDEEFTGEAPTLSPPR		Infection
27690223	Mock infected@CEM-T4 T cells	TMT	TiO2	Orbitrap Fusion	PKN100	Q16512	S380	SSLKAEAENTSEVSTVLK		Infection
27690223	Mock infected@CEM-T4 T cells	TMT	TiO2	Orbitrap Fusion	PKN101	Q16512	S916	TDVSNFDEEFTGEAPTLSPPR		Infection
27732954	Crizotinib@NB1 cell-line	SILAC	IMAC	LTQ-Orbitrap Elite	PKN102	Q16512	T772	ADFGLCKEGMGYGDRTSTFCGTPEFLAPEVL	_T(ph)S(ph)T(ph)FCGT(ph)PEFLAPEVLTDTSYTR_	Inhibition
27732954	Crizotinib@NB1 cell-line	SILAC	IMAC	LTQ-Orbitrap Elite	PKN103	Q16512	S773	DFGLCKEGMGYGDRTSTFCGTPEFLAPEVLT	_T(ph)S(ph)T(ph)FCGT(ph)PEFLAPEVLTDTSYTR_	Inhibition
27732954	Crizotinib@NB1643 cell-line	SILAC	IMAC	LTQ-Orbitrap Elite	PKN104	Q16512	S559	TTGDISVEKLNLGTDSDSSPQKSSRDPPSSP	_LNLGTDS(ph)DS(ph)SPQK_	Inhibition
27732954	DMSO@NB1 cell-line	SILAC	IMAC	LTQ-Orbitrap Elite	PKN105	Q16512	T772	ADFGLCKEGMGYGDRTSTFCGTPEFLAPEVL	_T(ph)S(ph)T(ph)FCGT(ph)PEFLAPEVLTDTSYTR_	Inhibition
27732954	DMSO@NB1 cell-line	SILAC	IMAC	LTQ-Orbitrap Elite	PKN106	Q16512	S773	DFGLCKEGMGYGDRTSTFCGTPEFLAPEVLT	_T(ph)S(ph)T(ph)FCGT(ph)PEFLAPEVLTDTSYTR_	Inhibition
27732954	DMSO@NB1643 cell-line	SILAC	IMAC	LTQ-Orbitrap Elite	PKN107	Q16512	S559	TTGDISVEKLNLGTDSDSSPQKSSRDPPSSP	_LNLGTDS(ph)DS(ph)SPQK_	Inhibition
27762562	S. aureus@16HBE14o-cell line	SILAC	TiO2+P-Tyr-100	LTQ Orbitrap Velos Pro hybrid	PKN108	Q16512	S562	DISVEKLNLGTDSDSSPQKSSRDPPSSPSSL		Infection
27762562	S. aureus@16HBE14o-cell line	SILAC	TiO2+P-Tyr-100	LTQ Orbitrap Velos Pro hybrid	PKN109	Q16512	S916	VSNFDEEFTGEAPTLSPPRDARPLTAAEQAA		Infection
28188228	Vemurafenib@HCT116 cell line	SILAC	TiO2	Q-Exactive plus	PKN110	Q16512	S562		LNLGTDSDSS(ph)PQK	Colon cancer
28188228	Vemurafenib@Colo205 cell line	SILAC	TiO2	Q-Exactive plus	PKN111	Q16512	S562		LNLGTDSDSS(ph)PQK	Colon cancer
28818855	APCTL(NPNDKYEPF-NH2)@BOECs L	SILAC	TiO2	Orbitrap Fusion Tribrid	PKN112	Q16512	S562	DISVEKLNLGTDSDSSPQKSSRDPPSSPSSL		PAR1-mediated signaling
28818855	APCTL(NPNDKYEPF-NH2)@BOECs L	SILAC	TiO2	Orbitrap Fusion Tribrid	PKN113	Q16512	S916	VSNFDEEFTGEAPTLSPPRDARPLTAAEQAA		PAR1-mediated signaling
28818855	NETL(RNPNDKYEPF-NH2)@BOECs L	SILAC	TiO2	Orbitrap Fusion Tribrid	PKN114	Q16512	S562	DISVEKLNLGTDSDSSPQKSSRDPPSSPSSL		PAR1-mediated signaling
28818855	NETL(RNPNDKYEPF-NH2)@BOECs L	SILAC	TiO2	Orbitrap Fusion Tribrid	PKN115	Q16512	S916	VSNFDEEFTGEAPTLSPPRDARPLTAAEQAA		PAR1-mediated signaling
28818855	APCTL(NPNDKYEPF-NH2)@BOECs H	SILAC	TiO2	Orbitrap Fusion Tribrid	PKN116	Q16512	S562	DISVEKLNLGTDSDSSPQKSSRDPPSSPSSL		PAR1-mediated signaling
28818855	APCTL(NPNDKYEPF-NH2)@BOECs H	SILAC	TiO2	Orbitrap Fusion Tribrid	PKN117	Q16512	S916	VSNFDEEFTGEAPTLSPPRDARPLTAAEQAA		PAR1-mediated signaling
28818855	APCTL(NPNDKYEPF-NH2)@BOECs M	SILAC	TiO2	Orbitrap Fusion Tribrid	PKN118	Q16512	S562	DISVEKLNLGTDSDSSPQKSSRDPPSSPSSL		PAR1-mediated signaling
28818855	APCTL(NPNDKYEPF-NH2)@BOECs M	SILAC	TiO2	Orbitrap Fusion Tribrid	PKN119	Q16512	S916	VSNFDEEFTGEAPTLSPPRDARPLTAAEQAA		PAR1-mediated signaling
28818855	MMP1TL(PRSFLLRN-NH2)@BOECs H	SILAC	TiO2	Orbitrap Fusion Tribrid	PKN120	Q16512	S562	DISVEKLNLGTDSDSSPQKSSRDPPSSPSSL		PAR1-mediated signaling
28818855	MMP1TL(PRSFLLRN-NH2)@BOECs H	SILAC	TiO2	Orbitrap Fusion Tribrid	PKN121	Q16512	S916	VSNFDEEFTGEAPTLSPPRDARPLTAAEQAA		PAR1-mediated signaling
28818855	MMP1TL(PRSFLLRN-NH2)@BOECs M	SILAC	TiO2	Orbitrap Fusion Tribrid	PKN122	Q16512	S562	DISVEKLNLGTDSDSSPQKSSRDPPSSPSSL		PAR1-mediated signaling
28818855	MMP1TL(PRSFLLRN-NH2)@BOECs M	SILAC	TiO2	Orbitrap Fusion Tribrid	PKN123	Q16512	S916	VSNFDEEFTGEAPTLSPPRDARPLTAAEQAA		PAR1-mediated signaling
28818855	NETL(RNPNDKYEPF-NH2)@BOECs H	SILAC	TiO2	Orbitrap Fusion Tribrid	PKN124	Q16512	S562	DISVEKLNLGTDSDSSPQKSSRDPPSSPSSL		PAR1-mediated signaling
28818855	NETL(RNPNDKYEPF-NH2)@BOECs H	SILAC	TiO2	Orbitrap Fusion Tribrid	PKN125	Q16512	S916	VSNFDEEFTGEAPTLSPPRDARPLTAAEQAA		PAR1-mediated signaling
28818855	NETL(RNPNDKYEPF-NH2)@BOECs M	SILAC	TiO2	Orbitrap Fusion Tribrid	PKN126	Q16512	S562	DISVEKLNLGTDSDSSPQKSSRDPPSSPSSL		PAR1-mediated signaling
28818855	NETL(RNPNDKYEPF-NH2)@BOECs M	SILAC	TiO2	Orbitrap Fusion Tribrid	PKN127	Q16512	S916	VSNFDEEFTGEAPTLSPPRDARPLTAAEQAA		PAR1-mediated signaling
28818855	ThrombinTL(SFLLRN-NH2)@BOECs H	SILAC	TiO2	Orbitrap Fusion Tribrid	PKN128	Q16512	S562	DISVEKLNLGTDSDSSPQKSSRDPPSSPSSL		PAR1-mediated signaling
28818855	ThrombinTL(SFLLRN-NH2)@BOECs H	SILAC	TiO2	Orbitrap Fusion Tribrid	PKN129	Q16512	S916	VSNFDEEFTGEAPTLSPPRDARPLTAAEQAA		PAR1-mediated signaling
28818855	ThrombinTL(SFLLRN-NH2)@BOECs M	SILAC	TiO2	Orbitrap Fusion Tribrid	PKN130	Q16512	S562	DISVEKLNLGTDSDSSPQKSSRDPPSSPSSL		PAR1-mediated signaling
28818855	ThrombinTL(SFLLRN-NH2)@BOECs M	SILAC	TiO2	Orbitrap Fusion Tribrid	PKN131	Q16512	S916	VSNFDEEFTGEAPTLSPPRDARPLTAAEQAA		PAR1-mediated signaling
28818855	MMP1TL(PRSFLLRN-NH2)@BOECs L	SILAC	TiO2	Orbitrap Fusion Tribrid	PKN132	Q16512	S562	DISVEKLNLGTDSDSSPQKSSRDPPSSPSSL		PAR1-mediated signaling
28818855	MMP1TL(PRSFLLRN-NH2)@BOECs L	SILAC	TiO2	Orbitrap Fusion Tribrid	PKN133	Q16512	S916	VSNFDEEFTGEAPTLSPPRDARPLTAAEQAA		PAR1-mediated signaling
28818855	NP3TL(TLDPRSF-NH2)@BOECs L	SILAC	TiO2	Orbitrap Fusion Tribrid	PKN134	Q16512	S562	DISVEKLNLGTDSDSSPQKSSRDPPSSPSSL		PAR1-mediated signaling
28818855	NP3TL(TLDPRSF-NH2)@BOECs L	SILAC	TiO2	Orbitrap Fusion Tribrid	PKN135	Q16512	S916	VSNFDEEFTGEAPTLSPPRDARPLTAAEQAA		PAR1-mediated signaling
28818855	ThrombinTL(SFLLRN-NH2)@BOECs L	SILAC	TiO2	Orbitrap Fusion Tribrid	PKN136	Q16512	S562	DISVEKLNLGTDSDSSPQKSSRDPPSSPSSL		PAR1-mediated signaling
28818855	ThrombinTL(SFLLRN-NH2)@BOECs L	SILAC	TiO2	Orbitrap Fusion Tribrid	PKN137	Q16512	S916	VSNFDEEFTGEAPTLSPPRDARPLTAAEQAA		PAR1-mediated signaling
28818855	NP3TL(TLDPRSF-NH2)@BOECs H	SILAC	TiO2	Orbitrap Fusion Tribrid	PKN138	Q16512	S562	DISVEKLNLGTDSDSSPQKSSRDPPSSPSSL		PAR1-mediated signaling
28818855	NP3TL(TLDPRSF-NH2)@BOECs H	SILAC	TiO2	Orbitrap Fusion Tribrid	PKN139	Q16512	S916	VSNFDEEFTGEAPTLSPPRDARPLTAAEQAA		PAR1-mediated signaling
28818855	NP3TL(TLDPRSF-NH2)@BOECs M	SILAC	TiO2	Orbitrap Fusion Tribrid	PKN140	Q16512	S562	DISVEKLNLGTDSDSSPQKSSRDPPSSPSSL		PAR1-mediated signaling
28818855	NP3TL(TLDPRSF-NH2)@BOECs M	SILAC	TiO2	Orbitrap Fusion Tribrid	PKN141	Q16512	S916	VSNFDEEFTGEAPTLSPPRDARPLTAAEQAA		PAR1-mediated signaling
29083192	CSCX@HeLa cell line R2	TMT	TiO2	LTQ Orbitrap Velos	PKN142	Q16512	S562	DISVEKLNLGTDSDSSPQKSSRDPPSSPSSL	LNLGTDSDSS(ph)PQK	Fractionation-study
29083192	CSCX@HeLa cell line R2	TMT	TiO2	LTQ Orbitrap Velos	PKN143	Q16512	S916	VSNFDEEFTGEAPTLSPPRDARPLTAAEQAA	TDVSNFDEEFTGEAPTLS(ph)PPR	Fractionation-study
29083192	SCX@HeLa cell line R2	TMT	TiO2	LTQ Orbitrap Velos	PKN144	Q16512	S562	DISVEKLNLGTDSDSSPQKSSRDPPSSPSSL	LNLGTDSDSS(ph)PQK	Fractionation-study
29083192	SCX@HeLa cell line R2	TMT	TiO2	LTQ Orbitrap Velos	PKN145	Q16512	S916	VSNFDEEFTGEAPTLSPPRDARPLTAAEQAA	TDVSNFDEEFTGEAPTLS(ph)PPR	Fractionation-study
29154753	Mitotic arrest@RPE-1 cell	SILAC	TiO2	Q-Exactive Plus	PKN146	Q16512	T527		LIPNAT(ph)GTGTFSPGASPGSEAT	Stimuli
29507054	DMSO@SK-Mel24 cells	TMT 10plex	TiO2	HF Q-Exactive Orbitrap	PKN147	Q16512	S562	DISVEKLNLGTDSDSSPQKSSRDPPSSPSSL		melanomas
29507054	DMSO@SK-Mel24 cells	TMT 10plex	TiO2	HF Q-Exactive Orbitrap	PKN148	Q16512	S374	PFLSRPARGLYSRSGSLSGRSSLKAEAENTS		melanomas
29507054	DMSO@SK-Mel24 cells	TMT 10plex	TiO2	HF Q-Exactive Orbitrap	PKN149	Q16512	S916	VSNFDEEFTGEAPTLSPPRDARPLTAAEQAA		melanomas
29507054	DMSO@SK-Mel24 cells	TMT 10plex	TiO2	HF Q-Exactive Orbitrap	PKN150	Q16512	S562	DISVEKLNLGTDSDSSPQKSSRDPPSSPSSL		melanomas
29507054	DMSO@SK-Mel24 cells	TMT 10plex	TiO2	HF Q-Exactive Orbitrap	PKN151	Q16512	S374	PFLSRPARGLYSRSGSLSGRSSLKAEAENTS		melanomas
29507054	DMSO@SK-Mel24 cells	TMT 10plex	TiO2	HF Q-Exactive Orbitrap	PKN152	Q16512	S916	VSNFDEEFTGEAPTLSPPRDARPLTAAEQAA		melanomas
29507054	DMSO@SK-Mel28 cells	TMT 10plex	TiO2	HF Q-Exactive Orbitrap	PKN153	Q16512	S562	DISVEKLNLGTDSDSSPQKSSRDPPSSPSSL		melanomas
29507054	DMSO@SK-Mel28 cells	TMT 10plex	TiO2	HF Q-Exactive Orbitrap	PKN154	Q16512	S374	PFLSRPARGLYSRSGSLSGRSSLKAEAENTS		melanomas
29507054	DMSO@SK-Mel28 cells	TMT 10plex	TiO2	HF Q-Exactive Orbitrap	PKN155	Q16512	S916	VSNFDEEFTGEAPTLSPPRDARPLTAAEQAA		melanomas
29507054	DMSO@SK-Mel28 cells	TMT 10plex	TiO2	HF Q-Exactive Orbitrap	PKN156	Q16512	S562	DISVEKLNLGTDSDSSPQKSSRDPPSSPSSL		melanomas
29507054	DMSO@SK-Mel28 cells	TMT 10plex	TiO2	HF Q-Exactive Orbitrap	PKN157	Q16512	S916	VSNFDEEFTGEAPTLSPPRDARPLTAAEQAA		melanomas
29507054	Dabra+XL888@SK-Mel28 cells	TMT 10plex	TiO2	HF Q-Exactive Orbitrap	PKN158	Q16512	S562	DISVEKLNLGTDSDSSPQKSSRDPPSSPSSL		melanomas
29507054	Dabra+XL888@SK-Mel28 cells	TMT 10plex	TiO2	HF Q-Exactive Orbitrap	PKN159	Q16512	S374	PFLSRPARGLYSRSGSLSGRSSLKAEAENTS		melanomas
29507054	Dabra+XL888@SK-Mel28 cells	TMT 10plex	TiO2	HF Q-Exactive Orbitrap	PKN160	Q16512	S916	VSNFDEEFTGEAPTLSPPRDARPLTAAEQAA		melanomas
29507054	Dabra+XL888@SK-Mel28 cells	TMT 10plex	TiO2	HF Q-Exactive Orbitrap	PKN161	Q16512	S916	VSNFDEEFTGEAPTLSPPRDARPLTAAEQAA		melanomas
29507054	Dabra+XL888@SK-Mel24 cells	TMT 10plex	TiO2	HF Q-Exactive Orbitrap	PKN162	Q16512	S562	DISVEKLNLGTDSDSSPQKSSRDPPSSPSSL		melanomas
29507054	Dabra+XL888@SK-Mel24 cells	TMT 10plex	TiO2	HF Q-Exactive Orbitrap	PKN163	Q16512	S374	PFLSRPARGLYSRSGSLSGRSSLKAEAENTS		melanomas
29507054	Dabra+XL888@SK-Mel24 cells	TMT 10plex	TiO2	HF Q-Exactive Orbitrap	PKN164	Q16512	S916	VSNFDEEFTGEAPTLSPPRDARPLTAAEQAA		melanomas
29507054	Dabra+XL888@SK-Mel24 cells	TMT 10plex	TiO2	HF Q-Exactive Orbitrap	PKN165	Q16512	S562	DISVEKLNLGTDSDSSPQKSSRDPPSSPSSL		melanomas
29507054	Dabra+XL888@SK-Mel24 cells	TMT 10plex	TiO2	HF Q-Exactive Orbitrap	PKN166	Q16512	S374	PFLSRPARGLYSRSGSLSGRSSLKAEAENTS		melanomas
29507054	Dabra+XL888@SK-Mel24 cells	TMT 10plex	TiO2	HF Q-Exactive Orbitrap	PKN167	Q16512	S916	VSNFDEEFTGEAPTLSPPRDARPLTAAEQAA		melanomas
29507054	Dabra@SK-Mel28 cells	TMT 10plex	TiO2	HF Q-Exactive Orbitrap	PKN168	Q16512	S562	DISVEKLNLGTDSDSSPQKSSRDPPSSPSSL		melanomas
29507054	Dabra@SK-Mel28 cells	TMT 10plex	TiO2	HF Q-Exactive Orbitrap	PKN169	Q16512	S374	PFLSRPARGLYSRSGSLSGRSSLKAEAENTS		melanomas
29507054	Dabra@SK-Mel28 cells	TMT 10plex	TiO2	HF Q-Exactive Orbitrap	PKN170	Q16512	S916	VSNFDEEFTGEAPTLSPPRDARPLTAAEQAA		melanomas
29507054	Dabra@SK-Mel28 cells	TMT 10plex	TiO2	HF Q-Exactive Orbitrap	PKN171	Q16512	S562	DISVEKLNLGTDSDSSPQKSSRDPPSSPSSL		melanomas
29507054	Dabra@SK-Mel28 cells	TMT 10plex	TiO2	HF Q-Exactive Orbitrap	PKN172	Q16512	S916	VSNFDEEFTGEAPTLSPPRDARPLTAAEQAA		melanomas
29507054	Dabra@SK-Mel24 cells	TMT 10plex	TiO2	HF Q-Exactive Orbitrap	PKN173	Q16512	S562	DISVEKLNLGTDSDSSPQKSSRDPPSSPSSL		melanomas
29507054	Dabra@SK-Mel24 cells	TMT 10plex	TiO2	HF Q-Exactive Orbitrap	PKN174	Q16512	S374	PFLSRPARGLYSRSGSLSGRSSLKAEAENTS		melanomas
29507054	Dabra@SK-Mel24 cells	TMT 10plex	TiO2	HF Q-Exactive Orbitrap	PKN175	Q16512	S916	VSNFDEEFTGEAPTLSPPRDARPLTAAEQAA		melanomas
29507054	Dabra@SK-Mel24 cells	TMT 10plex	TiO2	HF Q-Exactive Orbitrap	PKN176	Q16512	S562	DISVEKLNLGTDSDSSPQKSSRDPPSSPSSL		melanomas
29507054	Dabra@SK-Mel24 cells	TMT 10plex	TiO2	HF Q-Exactive Orbitrap	PKN177	Q16512	S374	PFLSRPARGLYSRSGSLSGRSSLKAEAENTS		melanomas
29507054	Dabra@SK-Mel24 cells	TMT 10plex	TiO2	HF Q-Exactive Orbitrap	PKN178	Q16512	S916	VSNFDEEFTGEAPTLSPPRDARPLTAAEQAA		melanomas
29507054	XL888@SK-Mel28 cells	TMT 10plex	TiO2	HF Q-Exactive Orbitrap	PKN179	Q16512	S562	DISVEKLNLGTDSDSSPQKSSRDPPSSPSSL		melanomas
29507054	XL888@SK-Mel28 cells	TMT 10plex	TiO2	HF Q-Exactive Orbitrap	PKN180	Q16512	S374	PFLSRPARGLYSRSGSLSGRSSLKAEAENTS		melanomas
29507054	XL888@SK-Mel28 cells	TMT 10plex	TiO2	HF Q-Exactive Orbitrap	PKN181	Q16512	S916	VSNFDEEFTGEAPTLSPPRDARPLTAAEQAA		melanomas
29507054	XL888@SK-Mel28 cells	TMT 10plex	TiO2	HF Q-Exactive Orbitrap	PKN182	Q16512	S562	DISVEKLNLGTDSDSSPQKSSRDPPSSPSSL		melanomas
29507054	XL888@SK-Mel28 cells	TMT 10plex	TiO2	HF Q-Exactive Orbitrap	PKN183	Q16512	S916	VSNFDEEFTGEAPTLSPPRDARPLTAAEQAA		melanomas
29507054	XL888@SK-Mel24 cells	TMT 10plex	TiO2	HF Q-Exactive Orbitrap	PKN184	Q16512	S562	DISVEKLNLGTDSDSSPQKSSRDPPSSPSSL		melanomas
29507054	XL888@SK-Mel24 cells	TMT 10plex	TiO2	HF Q-Exactive Orbitrap	PKN185	Q16512	S374	PFLSRPARGLYSRSGSLSGRSSLKAEAENTS		melanomas
29507054	XL888@SK-Mel24 cells	TMT 10plex	TiO2	HF Q-Exactive Orbitrap	PKN186	Q16512	S916	VSNFDEEFTGEAPTLSPPRDARPLTAAEQAA		melanomas
29507054	XL888@SK-Mel24 cells	TMT 10plex	TiO2	HF Q-Exactive Orbitrap	PKN187	Q16512	S562	DISVEKLNLGTDSDSSPQKSSRDPPSSPSSL		melanomas
29507054	XL888@SK-Mel24 cells	TMT 10plex	TiO2	HF Q-Exactive Orbitrap	PKN188	Q16512	S374	PFLSRPARGLYSRSGSLSGRSSLKAEAENTS		melanomas
29507054	XL888@SK-Mel24 cells	TMT 10plex	TiO2	HF Q-Exactive Orbitrap	PKN189	Q16512	S916	VSNFDEEFTGEAPTLSPPRDARPLTAAEQAA		melanomas
29523821	PF-3644022+IR-UV@U2OS cells	SILAC	TiO2	Q Exactive or Q Exactive Plus	PKN190	Q16512	S562	DISVEKLNLGTDSDSSPQKSSRDPPSSPSSL	LNLGTDSDSS(ph)PQK	Stimuli
29523821	PF-3644022+IR-UV@U2OS cells	SILAC	TiO2	Q Exactive or Q Exactive Plus	PKN191	Q16512	S537	LIPNATGTGTFSPGASPGSEARTTGDISVEK	LIPNATGTGTFS(ph)PGAS(ph)PGSEAR	Stimuli
29523821	SB203580+IR-UV@U2OS cells	SILAC	TiO2	Q Exactive or Q Exactive Plus	PKN192	Q16512	S562	DISVEKLNLGTDSDSSPQKSSRDPPSSPSSL	LNLGTDSDSS(ph)PQK	Stimuli
29523821	SB203580+IR-UV@U2OS cells	SILAC	TiO2	Q Exactive or Q Exactive Plus	PKN193	Q16512	S562	DISVEKLNLGTDSDSSPQKSSRDPPSSPSSL	LNLGTDSDSS(ph)PQK	Stimuli
29523821	SB203580+IR-UV@U2OS cells	SILAC	TiO2	Q Exactive or Q Exactive Plus	PKN194	Q16512	S537	LIPNATGTGTFSPGASPGSEARTTGDISVEK	LIPNATGTGTFS(ph)PGAS(ph)PGSEAR	Stimuli
29523821	DMSO@U2OS cells_29523821	SILAC	TiO2	Q Exactive or Q Exactive Plus	PKN195	Q16512	S562	DISVEKLNLGTDSDSSPQKSSRDPPSSPSSL	LNLGTDSDSS(ph)PQK	Stimuli
29622655	Tofactinib (24h)@MM.1S cells	not mentioned	IMAC	Q-Exactive Plus	PKN196	Q16512	S916	VSNFDEEFTGEAPTLSPPRDARPLTAAEQAA	TDVSNFDEEFTGEAPT(ph)LS(ph)PPRDAR	Multiple myeloma
29967110	DMSO@PC9 cell line	Label free	Fe3+-IMAC	Orbitrap Q-Exactive HF	PKN197	Q16512	S561	GDISVEKLNLGTDSDSSPQKSSRDPPSSPSS		Lung Cancer
29967110	DMSO@PC9 cell line	Label free	Fe3+-IMAC	Orbitrap Q-Exactive HF	PKN198	Q16512	S561	GDISVEKLNLGTDSDSSPQKSSRDPPSSPSS		Lung Cancer
29967110	Afatinib (30min)@PC9 cell line	Label free	Fe3+-IMAC	Orbitrap Q-Exactive HF	PKN199	Q16512	S561	GDISVEKLNLGTDSDSSPQKSSRDPPSSPSS		Lung Cancer
29967110	Afatinib (30min)@PC9 cell line	Label free	Fe3+-IMAC	Orbitrap Q-Exactive HF	PKN200	Q16512	S561	GDISVEKLNLGTDSDSSPQKSSRDPPSSPSS		Lung Cancer
29967110	Afatinib (2d)@PC9 cell line	Label free	Fe3+-IMAC	Orbitrap Q-Exactive HF	PKN201	Q16512	S561	GDISVEKLNLGTDSDSSPQKSSRDPPSSPSS		Lung Cancer
29967110	Afatinib (2d)@PC9 cell line	Label free	Fe3+-IMAC	Orbitrap Q-Exactive HF	PKN202	Q16512	S561	GDISVEKLNLGTDSDSSPQKSSRDPPSSPSS		Lung Cancer
29967110	Afatinib (5d)@PC9 cell line	Label free	Fe3+-IMAC	Orbitrap Q-Exactive HF	PKN203	Q16512	S561	GDISVEKLNLGTDSDSSPQKSSRDPPSSPSS		Lung Cancer
29967110	Afatinib (5d)@PC9 cell line	Label free	Fe3+-IMAC	Orbitrap Q-Exactive HF	PKN204	Q16512	S561	GDISVEKLNLGTDSDSSPQKSSRDPPSSPSS		Lung Cancer
30061712	2D cultured HCT116 spheroids-R1	TMT	IMAC	Q Exactive	PKN205	Q16512	S608			Colorectal Cancer
30061712	2D cultured HCT116 spheroids-R1	TMT	IMAC	Q Exactive	PKN206	Q16512	S916			Colorectal Cancer
30061712	2D cultured HCT116 spheroids-R1	TMT	IMAC	Q Exactive	PKN207	Q16512	S549			Colorectal Cancer
30061712	2D cultured HCT116 spheroids-R2	TMT	IMAC	Q Exactive	PKN208	Q16512	S537			Colorectal Cancer
30061712	2D cultured HCT116 spheroids-R2	TMT	IMAC	Q Exactive	PKN209	Q16512	S559			Colorectal Cancer
30061712	2D cultured HCT116 spheroids-R2	TMT	IMAC	Q Exactive	PKN210	Q16512	S561			Colorectal Cancer
30061712	2D cultured HCT116 spheroids-R2	TMT	IMAC	Q Exactive	PKN211	Q16512	S562			Colorectal Cancer
30061712	2D cultured HCT116 spheroids-R2	TMT	IMAC	Q Exactive	PKN212	Q16512	S608			Colorectal Cancer
30061712	2D cultured HCT116 spheroids-R3	TMT	IMAC	Q Exactive	PKN213	Q16512	S533			Colorectal Cancer
30061712	2D cultured HCT116 spheroids-R3	TMT	IMAC	Q Exactive	PKN214	Q16512	S559			Colorectal Cancer
30061712	2D cultured HCT116 spheroids-R3	TMT	IMAC	Q Exactive	PKN215	Q16512	S608			Colorectal Cancer
30061712	3D cultured(CR)HCT116 spheroids-R1	TMT	IMAC	Q Exactive	PKN216	Q16512	S916			Colorectal Cancer
30061712	3D cultured(CR)HCT116 spheroids-R2	TMT	IMAC	Q Exactive	PKN217	Q16512	S69			Colorectal Cancer
30061712	3D cultured(Dispase)HCT116 spheroids-R1	TMT	IMAC	Q Exactive	PKN218	Q16512	S533			Colorectal Cancer
30061712	3D cultured(Dispase)HCT116 spheroids-R1	TMT	IMAC	Q Exactive	PKN219	Q16512	S561			Colorectal Cancer
30061712	Untreated@HCT116 spheroids	TMT	IMAC	Q Exactive	PKN220	Q16512	S916			Colorectal Cancer
30833379	In-Solution digestion@Hela cells	SILAC	Ti-IMAC	Q-Exactive HF-X	PKN221	Q16512	S562	DISVEKLNLGTDSDSSPQKSSRDPPSSPSSL	LNLGTDSDSS(ph)PQK	cervix carcinoma
30833379	In-Solution digestion@Hela cells	SILAC	Ti-IMAC	Q-Exactive HF-X	PKN222	Q16512	S374	PFLSRPARGLYSRSGSLSGRSSLKAEAENTS	SGS(ph)LSGRSSLK	cervix carcinoma
30833379	PAC digestion@Hela cells	SILAC	Ti-IMAC	Q-Exactive HF-X	PKN223	Q16512	S562	DISVEKLNLGTDSDSSPQKSSRDPPSSPSSL	LNLGTDSDSS(ph)PQK	cervix carcinoma
30833379	PAC digestion@Hela cells	SILAC	Ti-IMAC	Q-Exactive HF-X	PKN224	Q16512	S374	PFLSRPARGLYSRSGSLSGRSSLKAEAENTS	SGS(ph)LSGRSSLK	cervix carcinoma
30843680	With boosting channel@AML cells	TMT	IMAC-Fe3+	Orbitrap fusion lumos tribrid	PKN225	Q16512	S562	DISVEKLNLGTDSDSSPQKSSRDPPSSPSSL		breast cancer
30843680	With boosting channel@AML cells	TMT	IMAC-Fe3+	Orbitrap fusion lumos tribrid	PKN226	Q16512	S916	VSNFDEEFTGEAPTLSPPRDARPLTAAEQAA		breast cancer
30890564	A375 NESKO@A375 cell line BR2	SILAC	TiO2	Q Exactive HF	PKN227	Q16512	S561	GDISVEKLNLGTDSDSSPQKSSRDPPSSPSS	LNLGTDSDS(ph)SPQK	Skin cancer
30890564	A375 R@A375 cell line BR2	SILAC	TiO2	Q Exactive HF	PKN228	Q16512	S561	GDISVEKLNLGTDSDSSPQKSSRDPPSSPSS	LNLGTDSDS(ph)SPQK	Skin cancer
30890564	A375 S@A375 cell line BR2	SILAC	TiO2	Q Exactive HF	PKN229	Q16512	S561	GDISVEKLNLGTDSDSSPQKSSRDPPSSPSS	LNLGTDSDS(ph)SPQK	Skin cancer
31350469	Dabrafenib@A375 cell line	SILAC	TiO2	Q Exactive	PKN230	Q16512	S559		LNLGTDS(ph)DSSPQK	Skin cancer
31350469	Dabrafenib@A375 cell line	SILAC	TiO2	Q Exactive	PKN231	Q16512	S562		LNLGTDSDSS(ph)PQK	Skin cancer
31350469	SCH772984@A375 cell line	SILAC	TiO2	Q Exactive	PKN232	Q16512	S562		LNLGTDSDSS(ph)PQK	Skin cancer
31350469	Trametinib@A375 cell line	SILAC	TiO2	Q Exactive	PKN233	Q16512	S559		LNLGTDS(ph)DSSPQK	Skin cancer
31350469	Trametinib@A375 cell line	SILAC	TiO2	Q Exactive	PKN234	Q16512	S562		LNLGTDSDSS(ph)PQK	Skin cancer
31665227	14H@HEK293 cells	TMT	TiO2	Orbitrap Fusion Tribrid	PKN235	Q16512	S559	TTGDISVEKLNLGTDSDSSPQKSSRDPPSSP		Cancer
31665227	DMSO@HEK293 cells	TMT	TiO2	Orbitrap Fusion Tribrid	PKN236	Q16512	S559	TTGDISVEKLNLGTDSDSSPQKSSRDPPSSP		Cancer
31665227	KO-SGK3@HEK293	TMT	TiO2	Orbitrap Fusion Tribrid	PKN237	Q16512	S374	PFLSRPARGLYSRSGSLSGRSSLKAEAENTS		Cancer
31665227	MK2206@HEK293	TMT	TiO2	Orbitrap Fusion Tribrid	PKN238	Q16512	S559	TTGDISVEKLNLGTDSDSSPQKSSRDPPSSP		Cancer
31665227	WT-SGK3@HEK293	TMT	TiO2	Orbitrap Fusion Tribrid	PKN239	Q16512	S374	PFLSRPARGLYSRSGSLSGRSSLKAEAENTS		Cancer
32032466	Ad2(12h)@IMR-90 cell line	SILAC	TiO2	Q-Exactive Plus Hybrid	PKN240	Q16512	S916	VSNFDEEFTGEAPTLSPPRDARPLTAAEQAA	TDVSNFDEEFTGEAPTLS(ph)PPR	Infection
32032466	Ad2(2h)@IMR-90 cell line	SILAC	TiO2	Q-Exactive Plus Hybrid	PKN241	Q16512	S916	VSNFDEEFTGEAPTLSPPRDARPLTAAEQAA	TDVSNFDEEFTGEAPTLS(ph)PPR	Infection
32032466	Ad2(24h)@IMR-90 cell line	SILAC	TiO2	Q-Exactive Plus Hybrid	PKN242	Q16512	S916	VSNFDEEFTGEAPTLSPPRDARPLTAAEQAA	TDVSNFDEEFTGEAPTLS(ph)PPR	Infection
32032466	Ad2(36h)@IMR-90 cell line	SILAC	TiO2	Q-Exactive Plus Hybrid	PKN243	Q16512	S916	VSNFDEEFTGEAPTLSPPRDARPLTAAEQAA	TDVSNFDEEFTGEAPTLS(ph)PPR	Infection
32032466	Ad2(6h)@IMR-90 cell line	SILAC	TiO2	Q-Exactive Plus Hybrid	PKN244	Q16512	S916	VSNFDEEFTGEAPTLSPPRDARPLTAAEQAA	TDVSNFDEEFTGEAPTLS(ph)PPR	Infection
32314919	HU+SCH 900776 SF1@HEK293A cell	SILAC	TiO2	Orbitrap Elite MS	PKN245	Q16512	T914	TDVSNFDEEFTGEAPTLSPPRDARPLTAAEQ	TDVSNFDEEFTGEAPTLSPPRDAR	Inhibitors of checkpoint kinase 1 (CHK1)
32314919	HU SF1@HEK293A cell	SILAC	TiO2	Orbitrap Elite MS	PKN246	Q16512	T914	TDVSNFDEEFTGEAPTLSPPRDARPLTAAEQ	TDVSNFDEEFTGEAPTLSPPRDAR	Inhibitors of checkpoint kinase 1 (CHK1)
32755597	KIs@C3A cell line	Labelling Not mention	IMAC	Orbitrap Elite or Orbitrap Fusion Lumos Tribrid	PKN247	Q16512	T914	TDVSNFDEEFTGEAPTLSPPRDARPLTAAEQ		Liver Cancer
32755597	KIs@C3A cell line	Labelling Not mention	IMAC	Orbitrap Elite or Orbitrap Fusion Lumos Tribrid	PKN248	Q16512	S533	LLRRLIPNATGTGTFSPGASPGSEARTTGDI		Liver Cancer
32755597	KIs@C3A cell line	Labelling Not mention	IMAC	Orbitrap Elite or Orbitrap Fusion Lumos Tribrid	PKN249	Q16512	T527	VATWVRLLRRLIPNATGTGTFSPGASPGSEA		Liver Cancer
32755597	KIs@C3A cell line	Labelling Not mention	IMAC	Orbitrap Elite or Orbitrap Fusion Lumos Tribrid	PKN250	Q16512	S559	TTGDISVEKLNLGTDSDSSPQKSSRDPPSSP		Liver Cancer
32755597	KIs@C3A cell line	Labelling Not mention	IMAC	Orbitrap Elite or Orbitrap Fusion Lumos Tribrid	PKN251	Q16512	S540	NATGTGTFSPGASPGSEARTTGDISVEKLNL		Liver Cancer
32755597	KIs@Hep3B2 cell line	Labelling Not mention	IMAC	Orbitrap Elite or Orbitrap Fusion Lumos Tribrid	PKN252	Q16512	T914	TDVSNFDEEFTGEAPTLSPPRDARPLTAAEQ		Liver Cancer
32755597	KIs@Hep3B2 cell line	Labelling Not mention	IMAC	Orbitrap Elite or Orbitrap Fusion Lumos Tribrid	PKN253	Q16512	S533	LLRRLIPNATGTGTFSPGASPGSEARTTGDI		Liver Cancer
32755597	KIs@Hep3B2 cell line	Labelling Not mention	IMAC	Orbitrap Elite or Orbitrap Fusion Lumos Tribrid	PKN254	Q16512	T527	VATWVRLLRRLIPNATGTGTFSPGASPGSEA		Liver Cancer
32755597	KIs@Hep3B2 cell line	Labelling Not mention	IMAC	Orbitrap Elite or Orbitrap Fusion Lumos Tribrid	PKN255	Q16512	S559	TTGDISVEKLNLGTDSDSSPQKSSRDPPSSP		Liver Cancer
32755597	KIs@Hep3B2 cell line	Labelling Not mention	IMAC	Orbitrap Elite or Orbitrap Fusion Lumos Tribrid	PKN256	Q16512	S540	NATGTGTFSPGASPGSEARTTGDISVEKLNL		Liver Cancer
32755597	KIs@HepG2 cell line	Labelling Not mention	IMAC	Orbitrap Elite or Orbitrap Fusion Lumos Tribrid	PKN257	Q16512	T914	TDVSNFDEEFTGEAPTLSPPRDARPLTAAEQ		Liver Cancer
32755597	KIs@HepG2 cell line	Labelling Not mention	IMAC	Orbitrap Elite or Orbitrap Fusion Lumos Tribrid	PKN258	Q16512	S533	LLRRLIPNATGTGTFSPGASPGSEARTTGDI		Liver Cancer
32755597	KIs@HepG2 cell line	Labelling Not mention	IMAC	Orbitrap Elite or Orbitrap Fusion Lumos Tribrid	PKN259	Q16512	T527	VATWVRLLRRLIPNATGTGTFSPGASPGSEA		Liver Cancer
32755597	KIs@HepG2 cell line	Labelling Not mention	IMAC	Orbitrap Elite or Orbitrap Fusion Lumos Tribrid	PKN260	Q16512	S559	TTGDISVEKLNLGTDSDSSPQKSSRDPPSSP		Liver Cancer
32755597	KIs@HepG2 cell line	Labelling Not mention	IMAC	Orbitrap Elite or Orbitrap Fusion Lumos Tribrid	PKN261	Q16512	S540	NATGTGTFSPGASPGSEARTTGDISVEKLNL		Liver Cancer
32755597	KIs@Huh7 cell line	Labelling Not mention	IMAC	Orbitrap Elite or Orbitrap Fusion Lumos Tribrid	PKN262	Q16512	T914	TDVSNFDEEFTGEAPTLSPPRDARPLTAAEQ		Liver Cancer
32755597	KIs@Huh7 cell line	Labelling Not mention	IMAC	Orbitrap Elite or Orbitrap Fusion Lumos Tribrid	PKN263	Q16512	S533	LLRRLIPNATGTGTFSPGASPGSEARTTGDI		Liver Cancer
32755597	KIs@Huh7 cell line	Labelling Not mention	IMAC	Orbitrap Elite or Orbitrap Fusion Lumos Tribrid	PKN264	Q16512	T527	VATWVRLLRRLIPNATGTGTFSPGASPGSEA		Liver Cancer
32755597	KIs@Huh7 cell line	Labelling Not mention	IMAC	Orbitrap Elite or Orbitrap Fusion Lumos Tribrid	PKN265	Q16512	S559	TTGDISVEKLNLGTDSDSSPQKSSRDPPSSP		Liver Cancer
32755597	KIs@Huh7 cell line	Labelling Not mention	IMAC	Orbitrap Elite or Orbitrap Fusion Lumos Tribrid	PKN266	Q16512	S540	NATGTGTFSPGASPGSEARTTGDISVEKLNL		Liver Cancer
32755597	KIs@JHH4 cell line	Labelling Not mention	IMAC	Orbitrap Elite or Orbitrap Fusion Lumos Tribrid	PKN267	Q16512	T914	TDVSNFDEEFTGEAPTLSPPRDARPLTAAEQ		Liver Cancer
32755597	KIs@JHH4 cell line	Labelling Not mention	IMAC	Orbitrap Elite or Orbitrap Fusion Lumos Tribrid	PKN268	Q16512	S533	LLRRLIPNATGTGTFSPGASPGSEARTTGDI		Liver Cancer
32755597	KIs@JHH4 cell line	Labelling Not mention	IMAC	Orbitrap Elite or Orbitrap Fusion Lumos Tribrid	PKN269	Q16512	T527	VATWVRLLRRLIPNATGTGTFSPGASPGSEA		Liver Cancer
32755597	KIs@JHH4 cell line	Labelling Not mention	IMAC	Orbitrap Elite or Orbitrap Fusion Lumos Tribrid	PKN270	Q16512	S559	TTGDISVEKLNLGTDSDSSPQKSSRDPPSSP		Liver Cancer
32755597	KIs@JHH4 cell line	Labelling Not mention	IMAC	Orbitrap Elite or Orbitrap Fusion Lumos Tribrid	PKN271	Q16512	S540	NATGTGTFSPGASPGSEARTTGDISVEKLNL		Liver Cancer
32755597	KIs@JHH6 cell line	Labelling Not mention	IMAC	Orbitrap Elite or Orbitrap Fusion Lumos Tribrid	PKN272	Q16512	T914	TDVSNFDEEFTGEAPTLSPPRDARPLTAAEQ		Liver Cancer
32755597	KIs@JHH6 cell line	Labelling Not mention	IMAC	Orbitrap Elite or Orbitrap Fusion Lumos Tribrid	PKN273	Q16512	S533	LLRRLIPNATGTGTFSPGASPGSEARTTGDI		Liver Cancer
32755597	KIs@JHH6 cell line	Labelling Not mention	IMAC	Orbitrap Elite or Orbitrap Fusion Lumos Tribrid	PKN274	Q16512	T527	VATWVRLLRRLIPNATGTGTFSPGASPGSEA		Liver Cancer
32755597	KIs@JHH6 cell line	Labelling Not mention	IMAC	Orbitrap Elite or Orbitrap Fusion Lumos Tribrid	PKN275	Q16512	S559	TTGDISVEKLNLGTDSDSSPQKSSRDPPSSP		Liver Cancer
32755597	KIs@JHH6 cell line	Labelling Not mention	IMAC	Orbitrap Elite or Orbitrap Fusion Lumos Tribrid	PKN276	Q16512	S540	NATGTGTFSPGASPGSEARTTGDISVEKLNL		Liver Cancer
32755597	KIs@NIH-H684 cell line	Labelling Not mention	IMAC	Orbitrap Elite or Orbitrap Fusion Lumos Tribrid	PKN277	Q16512	T914	TDVSNFDEEFTGEAPTLSPPRDARPLTAAEQ		Liver Cancer
32755597	KIs@NIH-H684 cell line	Labelling Not mention	IMAC	Orbitrap Elite or Orbitrap Fusion Lumos Tribrid	PKN278	Q16512	S533	LLRRLIPNATGTGTFSPGASPGSEARTTGDI		Liver Cancer
32755597	KIs@NIH-H684 cell line	Labelling Not mention	IMAC	Orbitrap Elite or Orbitrap Fusion Lumos Tribrid	PKN279	Q16512	T527	VATWVRLLRRLIPNATGTGTFSPGASPGSEA		Liver Cancer
32755597	KIs@NIH-H684 cell line	Labelling Not mention	IMAC	Orbitrap Elite or Orbitrap Fusion Lumos Tribrid	PKN280	Q16512	S559	TTGDISVEKLNLGTDSDSSPQKSSRDPPSSP		Liver Cancer
32755597	KIs@NIH-H684 cell line	Labelling Not mention	IMAC	Orbitrap Elite or Orbitrap Fusion Lumos Tribrid	PKN281	Q16512	S540	NATGTGTFSPGASPGSEARTTGDISVEKLNL		Liver Cancer
32755597	KIs@PLC5 cell line	Labelling Not mention	IMAC	Orbitrap Elite or Orbitrap Fusion Lumos Tribrid	PKN282	Q16512	T914	TDVSNFDEEFTGEAPTLSPPRDARPLTAAEQ		Liver Cancer
32755597	KIs@PLC5 cell line	Labelling Not mention	IMAC	Orbitrap Elite or Orbitrap Fusion Lumos Tribrid	PKN283	Q16512	S533	LLRRLIPNATGTGTFSPGASPGSEARTTGDI		Liver Cancer
32755597	KIs@PLC5 cell line	Labelling Not mention	IMAC	Orbitrap Elite or Orbitrap Fusion Lumos Tribrid	PKN284	Q16512	T527	VATWVRLLRRLIPNATGTGTFSPGASPGSEA		Liver Cancer
32755597	KIs@PLC5 cell line	Labelling Not mention	IMAC	Orbitrap Elite or Orbitrap Fusion Lumos Tribrid	PKN285	Q16512	S559	TTGDISVEKLNLGTDSDSSPQKSSRDPPSSP		Liver Cancer
32755597	KIs@PLC5 cell line	Labelling Not mention	IMAC	Orbitrap Elite or Orbitrap Fusion Lumos Tribrid	PKN286	Q16512	S540	NATGTGTFSPGASPGSEARTTGDISVEKLNL		Liver Cancer
32755597	KIs@SKHep1 cell line	Labelling Not mention	IMAC	Orbitrap Elite or Orbitrap Fusion Lumos Tribrid	PKN287	Q16512	T914	TDVSNFDEEFTGEAPTLSPPRDARPLTAAEQ		Liver Cancer
32755597	KIs@SKHep1 cell line	Labelling Not mention	IMAC	Orbitrap Elite or Orbitrap Fusion Lumos Tribrid	PKN288	Q16512	S533	LLRRLIPNATGTGTFSPGASPGSEARTTGDI		Liver Cancer
32755597	KIs@SKHep1 cell line	Labelling Not mention	IMAC	Orbitrap Elite or Orbitrap Fusion Lumos Tribrid	PKN289	Q16512	T527	VATWVRLLRRLIPNATGTGTFSPGASPGSEA		Liver Cancer
32755597	KIs@SKHep1 cell line	Labelling Not mention	IMAC	Orbitrap Elite or Orbitrap Fusion Lumos Tribrid	PKN290	Q16512	S559	TTGDISVEKLNLGTDSDSSPQKSSRDPPSSP		Liver Cancer
32755597	KIs@SKHep1 cell line	Labelling Not mention	IMAC	Orbitrap Elite or Orbitrap Fusion Lumos Tribrid	PKN291	Q16512	S540	NATGTGTFSPGASPGSEARTTGDISVEKLNL		Liver Cancer
32755597	KIs@Snu387 cell line	Labelling Not mention	IMAC	Orbitrap Elite or Orbitrap Fusion Lumos Tribrid	PKN292	Q16512	T914	TDVSNFDEEFTGEAPTLSPPRDARPLTAAEQ		Liver Cancer
32755597	KIs@Snu387 cell line	Labelling Not mention	IMAC	Orbitrap Elite or Orbitrap Fusion Lumos Tribrid	PKN293	Q16512	S533	LLRRLIPNATGTGTFSPGASPGSEARTTGDI		Liver Cancer
32755597	KIs@Snu387 cell line	Labelling Not mention	IMAC	Orbitrap Elite or Orbitrap Fusion Lumos Tribrid	PKN294	Q16512	T527	VATWVRLLRRLIPNATGTGTFSPGASPGSEA		Liver Cancer
32755597	KIs@Snu387 cell line	Labelling Not mention	IMAC	Orbitrap Elite or Orbitrap Fusion Lumos Tribrid	PKN295	Q16512	S559	TTGDISVEKLNLGTDSDSSPQKSSRDPPSSP		Liver Cancer
32755597	KIs@Snu387 cell line	Labelling Not mention	IMAC	Orbitrap Elite or Orbitrap Fusion Lumos Tribrid	PKN296	Q16512	S540	NATGTGTFSPGASPGSEARTTGDISVEKLNL		Liver Cancer
32755597	KIs@Snu398 cell line	Labelling Not mention	IMAC	Orbitrap Elite or Orbitrap Fusion Lumos Tribrid	PKN297	Q16512	T914	TDVSNFDEEFTGEAPTLSPPRDARPLTAAEQ		Liver Cancer
32755597	KIs@Snu398 cell line	Labelling Not mention	IMAC	Orbitrap Elite or Orbitrap Fusion Lumos Tribrid	PKN298	Q16512	S533	LLRRLIPNATGTGTFSPGASPGSEARTTGDI		Liver Cancer
32755597	KIs@Snu398 cell line	Labelling Not mention	IMAC	Orbitrap Elite or Orbitrap Fusion Lumos Tribrid	PKN299	Q16512	T527	VATWVRLLRRLIPNATGTGTFSPGASPGSEA		Liver Cancer
32755597	KIs@Snu398 cell line	Labelling Not mention	IMAC	Orbitrap Elite or Orbitrap Fusion Lumos Tribrid	PKN300	Q16512	S559	TTGDISVEKLNLGTDSDSSPQKSSRDPPSSP		Liver Cancer
32755597	KIs@Snu398 cell line	Labelling Not mention	IMAC	Orbitrap Elite or Orbitrap Fusion Lumos Tribrid	PKN301	Q16512	S540	NATGTGTFSPGASPGSEARTTGDISVEKLNL		Liver Cancer
32755597	KIs@Snu423 cell line	Labelling Not mention	IMAC	Orbitrap Elite or Orbitrap Fusion Lumos Tribrid	PKN302	Q16512	T914	TDVSNFDEEFTGEAPTLSPPRDARPLTAAEQ		Liver Cancer
32755597	KIs@Snu423 cell line	Labelling Not mention	IMAC	Orbitrap Elite or Orbitrap Fusion Lumos Tribrid	PKN303	Q16512	S533	LLRRLIPNATGTGTFSPGASPGSEARTTGDI		Liver Cancer
32755597	KIs@Snu423 cell line	Labelling Not mention	IMAC	Orbitrap Elite or Orbitrap Fusion Lumos Tribrid	PKN304	Q16512	T527	VATWVRLLRRLIPNATGTGTFSPGASPGSEA		Liver Cancer
32755597	KIs@Snu423 cell line	Labelling Not mention	IMAC	Orbitrap Elite or Orbitrap Fusion Lumos Tribrid	PKN305	Q16512	S559	TTGDISVEKLNLGTDSDSSPQKSSRDPPSSP		Liver Cancer
32755597	KIs@Snu423 cell line	Labelling Not mention	IMAC	Orbitrap Elite or Orbitrap Fusion Lumos Tribrid	PKN306	Q16512	S540	NATGTGTFSPGASPGSEARTTGDISVEKLNL		Liver Cancer
32755597	KIs@Snu449 cell line	Labelling Not mention	IMAC	Orbitrap Elite or Orbitrap Fusion Lumos Tribrid	PKN307	Q16512	T914	TDVSNFDEEFTGEAPTLSPPRDARPLTAAEQ		Liver Cancer
32755597	KIs@Snu449 cell line	Labelling Not mention	IMAC	Orbitrap Elite or Orbitrap Fusion Lumos Tribrid	PKN308	Q16512	S533	LLRRLIPNATGTGTFSPGASPGSEARTTGDI		Liver Cancer
32755597	KIs@Snu449 cell line	Labelling Not mention	IMAC	Orbitrap Elite or Orbitrap Fusion Lumos Tribrid	PKN309	Q16512	T527	VATWVRLLRRLIPNATGTGTFSPGASPGSEA		Liver Cancer
32755597	KIs@Snu449 cell line	Labelling Not mention	IMAC	Orbitrap Elite or Orbitrap Fusion Lumos Tribrid	PKN310	Q16512	S559	TTGDISVEKLNLGTDSDSSPQKSSRDPPSSP		Liver Cancer
32755597	KIs@Snu449 cell line	Labelling Not mention	IMAC	Orbitrap Elite or Orbitrap Fusion Lumos Tribrid	PKN311	Q16512	S540	NATGTGTFSPGASPGSEARTTGDISVEKLNL		Liver Cancer
32755597	KIs@Snu475 cell line	Labelling Not mention	IMAC	Orbitrap Elite or Orbitrap Fusion Lumos Tribrid	PKN312	Q16512	T914	TDVSNFDEEFTGEAPTLSPPRDARPLTAAEQ		Liver Cancer
32755597	KIs@Snu475 cell line	Labelling Not mention	IMAC	Orbitrap Elite or Orbitrap Fusion Lumos Tribrid	PKN313	Q16512	S533	LLRRLIPNATGTGTFSPGASPGSEARTTGDI		Liver Cancer
32755597	KIs@Snu475 cell line	Labelling Not mention	IMAC	Orbitrap Elite or Orbitrap Fusion Lumos Tribrid	PKN314	Q16512	T527	VATWVRLLRRLIPNATGTGTFSPGASPGSEA		Liver Cancer
32755597	KIs@Snu475 cell line	Labelling Not mention	IMAC	Orbitrap Elite or Orbitrap Fusion Lumos Tribrid	PKN315	Q16512	S559	TTGDISVEKLNLGTDSDSSPQKSSRDPPSSP		Liver Cancer
32755597	KIs@Snu475 cell line	Labelling Not mention	IMAC	Orbitrap Elite or Orbitrap Fusion Lumos Tribrid	PKN316	Q16512	S540	NATGTGTFSPGASPGSEARTTGDISVEKLNL		Liver Cancer
32755597	KIs@Snu761 cell line	Labelling Not mention	IMAC	Orbitrap Elite or Orbitrap Fusion Lumos Tribrid	PKN317	Q16512	T914	TDVSNFDEEFTGEAPTLSPPRDARPLTAAEQ		Liver Cancer
32755597	KIs@Snu761 cell line	Labelling Not mention	IMAC	Orbitrap Elite or Orbitrap Fusion Lumos Tribrid	PKN318	Q16512	S533	LLRRLIPNATGTGTFSPGASPGSEARTTGDI		Liver Cancer
32755597	KIs@Snu761 cell line	Labelling Not mention	IMAC	Orbitrap Elite or Orbitrap Fusion Lumos Tribrid	PKN319	Q16512	T527	VATWVRLLRRLIPNATGTGTFSPGASPGSEA		Liver Cancer
32755597	KIs@Snu761 cell line	Labelling Not mention	IMAC	Orbitrap Elite or Orbitrap Fusion Lumos Tribrid	PKN320	Q16512	S559	TTGDISVEKLNLGTDSDSSPQKSSRDPPSSP		Liver Cancer
32755597	KIs@Snu761 cell line	Labelling Not mention	IMAC	Orbitrap Elite or Orbitrap Fusion Lumos Tribrid	PKN321	Q16512	S540	NATGTGTFSPGASPGSEARTTGDISVEKLNL		Liver Cancer
32755597	KIs@Snu878 cell line	Labelling Not mention	IMAC	Orbitrap Elite or Orbitrap Fusion Lumos Tribrid	PKN322	Q16512	T914	TDVSNFDEEFTGEAPTLSPPRDARPLTAAEQ		Liver Cancer
32755597	KIs@Snu878 cell line	Labelling Not mention	IMAC	Orbitrap Elite or Orbitrap Fusion Lumos Tribrid	PKN323	Q16512	S533	LLRRLIPNATGTGTFSPGASPGSEARTTGDI		Liver Cancer
32755597	KIs@Snu878 cell line	Labelling Not mention	IMAC	Orbitrap Elite or Orbitrap Fusion Lumos Tribrid	PKN324	Q16512	T527	VATWVRLLRRLIPNATGTGTFSPGASPGSEA		Liver Cancer
32755597	KIs@Snu878 cell line	Labelling Not mention	IMAC	Orbitrap Elite or Orbitrap Fusion Lumos Tribrid	PKN325	Q16512	S559	TTGDISVEKLNLGTDSDSSPQKSSRDPPSSP		Liver Cancer
32755597	KIs@Snu878 cell line	Labelling Not mention	IMAC	Orbitrap Elite or Orbitrap Fusion Lumos Tribrid	PKN326	Q16512	S540	NATGTGTFSPGASPGSEARTTGDISVEKLNL		Liver Cancer
32755597	KIs@Snu886 cell line	Labelling Not mention	IMAC	Orbitrap Elite or Orbitrap Fusion Lumos Tribrid	PKN327	Q16512	T914	TDVSNFDEEFTGEAPTLSPPRDARPLTAAEQ		Liver Cancer
32755597	KIs@Snu886 cell line	Labelling Not mention	IMAC	Orbitrap Elite or Orbitrap Fusion Lumos Tribrid	PKN328	Q16512	S533	LLRRLIPNATGTGTFSPGASPGSEARTTGDI		Liver Cancer
32755597	KIs@Snu886 cell line	Labelling Not mention	IMAC	Orbitrap Elite or Orbitrap Fusion Lumos Tribrid	PKN329	Q16512	T527	VATWVRLLRRLIPNATGTGTFSPGASPGSEA		Liver Cancer
32755597	KIs@Snu886 cell line	Labelling Not mention	IMAC	Orbitrap Elite or Orbitrap Fusion Lumos Tribrid	PKN330	Q16512	S559	TTGDISVEKLNLGTDSDSSPQKSSRDPPSSP		Liver Cancer
32755597	KIs@Snu886 cell line	Labelling Not mention	IMAC	Orbitrap Elite or Orbitrap Fusion Lumos Tribrid	PKN331	Q16512	S540	NATGTGTFSPGASPGSEARTTGDISVEKLNL		Liver Cancer
32755597	FZD2-RNAi@HCC	Labelling Not mention	IMAC	Orbitrap Elite or Orbitrap Fusion Lumos Tribrid	PKN332	Q16512	S916	VSNFDEEFTGEAPTLSPPRDARPLTAAEQAA	TDVSNFDEEFTGEAPTLS(ph)PPR	Liver Cancer
32755597	FZD2-RNAi@HCC	Labelling Not mention	IMAC	Orbitrap Elite or Orbitrap Fusion Lumos Tribrid	PKN333	Q16512	T527	VATWVRLLRRLIPNATGTGTFSPGASPGSEA	LIPNAT(ph)GTGTFSPGASPGSEAR	Liver Cancer
32755597	WT-FZD2-RNAi@HCC	Labelling Not mention	IMAC	Orbitrap Elite or Orbitrap Fusion Lumos Tribrid	PKN334	Q16512	S916	VSNFDEEFTGEAPTLSPPRDARPLTAAEQAA	TDVSNFDEEFTGEAPTLS(ph)PPR	Liver Cancer
32755597	WT-FZD2-RNAi@HCC	Labelling Not mention	IMAC	Orbitrap Elite or Orbitrap Fusion Lumos Tribrid	PKN335	Q16512	T527	VATWVRLLRRLIPNATGTGTFSPGASPGSEA	LIPNAT(ph)GTGTFSPGASPGSEAR	Liver Cancer
32859902	CVB3 infection(10h)@HeLa R19 cells	Label free	IMAC	Orbitrap Fusion or Q Exactive Plus	PKN336	Q16512	S916	VSNFDEEFTGEAPTLSPPRDARPLTAAEQAA		Infection
32859902	CVB3 infection(2h)@HeLa R19 cells	Label free	IMAC	Orbitrap Fusion or Q Exactive Plus	PKN337	Q16512	S916	VSNFDEEFTGEAPTLSPPRDARPLTAAEQAA		Infection
32859902	CVB3 infection(4h)@HeLa R19 cells	Label free	IMAC	Orbitrap Fusion or Q Exactive Plus	PKN338	Q16512	S916	VSNFDEEFTGEAPTLSPPRDARPLTAAEQAA		Infection
32859902	CVB3 infection(6h)@HeLa R19 cells	Label free	IMAC	Orbitrap Fusion or Q Exactive Plus	PKN339	Q16512	S916	VSNFDEEFTGEAPTLSPPRDARPLTAAEQAA		Infection
32859902	CVB3 infection(8h)@HeLa R19 cells	Label free	IMAC	Orbitrap Fusion or Q Exactive Plus	PKN340	Q16512	S916	VSNFDEEFTGEAPTLSPPRDARPLTAAEQAA		Infection
32859902	Mock infected(0h)@HeLa R19 cells	Label free	IMAC	Orbitrap Fusion or Q Exactive Plus	PKN341	Q16512	S916	VSNFDEEFTGEAPTLSPPRDARPLTAAEQAA		Infection
32859902	Mock infected(10h)@HeLa R19 cells	Label free	IMAC	Orbitrap Fusion or Q Exactive Plus	PKN342	Q16512	S916	VSNFDEEFTGEAPTLSPPRDARPLTAAEQAA		Infection
32859902	Mock infected(10h)@HeLa R19 cells	Label free	IMAC	Orbitrap Fusion or Q Exactive Plus	PKN343	Q16512	S916	VSNFDEEFTGEAPTLSPPRDARPLTAAEQAA		Infection
33357429	Unstimulated@Th-1 cells	SILAC	Ti-IMAC	Q Exactive Plus	PKN344	Q16512	S205	AGQLENQAAPDDTQGSPDLGAVELRIEELRH	ALQAGQLENQAAPDDTQGS(ph)PDLGAVELR	Cytokine stimulation
33357429	HyIL6@Th-1 cells	SILAC	Ti-IMAC	Q Exactive Plus	PKN345	Q16512	S205	AGQLENQAAPDDTQGSPDLGAVELRIEELRH	ALQAGQLENQAAPDDTQGS(ph)PDLGAVELR	Cytokine stimulation
33357429	HyIL6+MSC@Th-1 cells	SILAC	Ti-IMAC	Q Exactive Plus	PKN346	Q16512	S205	AGQLENQAAPDDTQGSPDLGAVELRIEELRH	ALQAGQLENQAAPDDTQGS(ph)PDLGAVELR	Cytokine stimulation
33727228	Reciletineb@COR1 cell line Exp2	SILAC	TiO2	LTQ-Orbitrap Elite	PKN347	Q16512	S562	DISVEKLNLGTDSDSSPQKSSRDPPSSPSSL	LNLGTDSDSS(ph)PQK	Lung Cancer
33727228	Reciletineb@COR10 cell line Exp2	SILAC	TiO2	LTQ-Orbitrap Elite	PKN348	Q16512	S562	DISVEKLNLGTDSDSSPQKSSRDPPSSPSSL	LNLGTDSDSS(ph)PQK	Lung Cancer
33727228	Reciletineb@H1975 cell line Exp2	SILAC	TiO2	LTQ-Orbitrap Elite	PKN349	Q16512	S562	DISVEKLNLGTDSDSSPQKSSRDPPSSPSSL	LNLGTDSDSS(ph)PQK	Lung Cancer
33755436	DMSO@BT-474 cell line R1	TMT	LTQ Orbitrap Elite	Fe-IMAC	PKN350	Q16512	S562	LGTDSDSSPQKSSRD	LGTDSDSs(ph)PQKSSRD	Breast cancer
33755436	DMSO@BT-474 cell line R1	TMT	LTQ Orbitrap Elite	Fe-IMAC	PKN351	Q16512	S916	TGEAPTLSPPRDARP	TGEAPTLs(ph)PPRDARP	Breast cancer
33755436	DMSO@BT-474 cell line R2	TMT	LTQ Orbitrap Elite	Fe-IMAC	PKN352	Q16512	S537	GTFSPGASPGSEART	GTFSPGAs(ph)PGSEART	Breast cancer
33755436	DMSO@BT-474 cell line R3	TMT	LTQ Orbitrap Elite	Fe-IMAC	PKN353	Q16512	S533	ATGTGTFSPGASPGS	ATGTGTFs(ph)PGASPGS	Breast cancer
33755436	DMSO@BT-474 cell line R3	TMT	LTQ Orbitrap Elite	Fe-IMAC	PKN354	Q16512	S608	LCSPLRKSPLTLEDF	LCSPLRKs(ph)PLTLEDF	Breast cancer
33755436	DMSO@BT-474 cell line R4	TMT	LTQ Orbitrap Elite	Fe-IMAC	PKN355	Q16512	S533	ATGTGTFSPGASPGS	ATGTGTFs(ph)PGASPGS	Breast cancer
33755436	DMSO@BT-474 cell line R4	TMT	LTQ Orbitrap Elite	Fe-IMAC	PKN356	Q16512	S537	GTFSPGASPGSEART	GTFSPGAs(ph)PGSEART	Breast cancer
33755436	AZD5363@BT-474 cell line R1	TMT	LTQ Orbitrap Elite	Fe-IMAC	PKN357	Q16512	S562	LGTDSDSSPQKSSRD	LGTDSDSs(ph)PQKSSRD	Breast cancer
33755436	AZD5363@BT-474 cell line R1	TMT	LTQ Orbitrap Elite	Fe-IMAC	PKN358	Q16512	S916	TGEAPTLSPPRDARP	TGEAPTLs(ph)PPRDARP	Breast cancer
33755436	AZD5363@BT-474 cell line R2	TMT	LTQ Orbitrap Elite	Fe-IMAC	PKN359	Q16512	S537	GTFSPGASPGSEART	GTFSPGAs(ph)PGSEART	Breast cancer
33755436	AZD5363@BT-474 cell line R3	TMT	LTQ Orbitrap Elite	Fe-IMAC	PKN360	Q16512	S533	ATGTGTFSPGASPGS	ATGTGTFs(ph)PGASPGS	Breast cancer
33755436	AZD5363@BT-474 cell line R3	TMT	LTQ Orbitrap Elite	Fe-IMAC	PKN361	Q16512	S608	LCSPLRKSPLTLEDF	LCSPLRKs(ph)PLTLEDF	Breast cancer
33755436	AZD5363@BT-474 cell line R4	TMT	LTQ Orbitrap Elite	Fe-IMAC	PKN362	Q16512	S533	ATGTGTFSPGASPGS	ATGTGTFs(ph)PGASPGS	Breast cancer
33755436	AZD5363@BT-474 cell line R4	TMT	LTQ Orbitrap Elite	Fe-IMAC	PKN363	Q16512	S537	GTFSPGASPGSEART	GTFSPGAs(ph)PGSEART	Breast cancer
33755436	GSK2110183@BT-474 cell line R1	TMT	LTQ Orbitrap Elite	Fe-IMAC	PKN364	Q16512	S562	LGTDSDSSPQKSSRD	LGTDSDSs(ph)PQKSSRD	Breast cancer
33755436	GSK2110183@BT-474 cell line R1	TMT	LTQ Orbitrap Elite	Fe-IMAC	PKN365	Q16512	S916	TGEAPTLSPPRDARP	TGEAPTLs(ph)PPRDARP	Breast cancer
33755436	GSK2110183@BT-474 cell line R2	TMT	LTQ Orbitrap Elite	Fe-IMAC	PKN366	Q16512	S537	GTFSPGASPGSEART	GTFSPGAs(ph)PGSEART	Breast cancer
33755436	GSK2110183@BT-474 cell line R3	TMT	LTQ Orbitrap Elite	Fe-IMAC	PKN367	Q16512	S533	ATGTGTFSPGASPGS	ATGTGTFs(ph)PGASPGS	Breast cancer
33755436	GSK2110183@BT-474 cell line R3	TMT	LTQ Orbitrap Elite	Fe-IMAC	PKN368	Q16512	S608	LCSPLRKSPLTLEDF	LCSPLRKs(ph)PLTLEDF	Breast cancer
33755436	GSK2110183@BT-474 cell line R4	TMT	LTQ Orbitrap Elite	Fe-IMAC	PKN369	Q16512	S533	ATGTGTFSPGASPGS	ATGTGTFs(ph)PGASPGS	Breast cancer
33755436	GSK2110183@BT-474 cell line R4	TMT	LTQ Orbitrap Elite	Fe-IMAC	PKN370	Q16512	S537	GTFSPGASPGSEART	GTFSPGAs(ph)PGSEART	Breast cancer
33755436	GSK690693@BT-474 cell line R1	TMT	LTQ Orbitrap Elite	Fe-IMAC	PKN371	Q16512	S562	LGTDSDSSPQKSSRD	LGTDSDSs(ph)PQKSSRD	Breast cancer
33755436	GSK690693@BT-474 cell line R1	TMT	LTQ Orbitrap Elite	Fe-IMAC	PKN372	Q16512	S916	TGEAPTLSPPRDARP	TGEAPTLs(ph)PPRDARP	Breast cancer
33755436	GSK690693@BT-474 cell line R2	TMT	LTQ Orbitrap Elite	Fe-IMAC	PKN373	Q16512	S537	GTFSPGASPGSEART	GTFSPGAs(ph)PGSEART	Breast cancer
33755436	GSK690693@BT-474 cell line R3	TMT	LTQ Orbitrap Elite	Fe-IMAC	PKN374	Q16512	S533	ATGTGTFSPGASPGS	ATGTGTFs(ph)PGASPGS	Breast cancer
33755436	GSK690693@BT-474 cell line R3	TMT	LTQ Orbitrap Elite	Fe-IMAC	PKN375	Q16512	S608	LCSPLRKSPLTLEDF	LCSPLRKs(ph)PLTLEDF	Breast cancer
33755436	GSK690693@BT-474 cell line R4	TMT	LTQ Orbitrap Elite	Fe-IMAC	PKN376	Q16512	S533	ATGTGTFSPGASPGS	ATGTGTFs(ph)PGASPGS	Breast cancer
33755436	GSK690693@BT-474 cell line R4	TMT	LTQ Orbitrap Elite	Fe-IMAC	PKN377	Q16512	S537	GTFSPGASPGSEART	GTFSPGAs(ph)PGSEART	Breast cancer
33755436	Ipatasertib@BT-474 cell line R1	TMT	LTQ Orbitrap Elite	Fe-IMAC	PKN378	Q16512	S562	LGTDSDSSPQKSSRD	LGTDSDSs(ph)PQKSSRD	Breast cancer
33755436	Ipatasertib@BT-474 cell line R1	TMT	LTQ Orbitrap Elite	Fe-IMAC	PKN379	Q16512	S916	TGEAPTLSPPRDARP	TGEAPTLs(ph)PPRDARP	Breast cancer
33755436	Ipatasertib@BT-474 cell line R2	TMT	LTQ Orbitrap Elite	Fe-IMAC	PKN380	Q16512	S537	GTFSPGASPGSEART	GTFSPGAs(ph)PGSEART	Breast cancer
33755436	Ipatasertib@BT-474 cell line R3	TMT	LTQ Orbitrap Elite	Fe-IMAC	PKN381	Q16512	S533	ATGTGTFSPGASPGS	ATGTGTFs(ph)PGASPGS	Breast cancer
33755436	Ipatasertib@BT-474 cell line R3	TMT	LTQ Orbitrap Elite	Fe-IMAC	PKN382	Q16512	S608	LCSPLRKSPLTLEDF	LCSPLRKs(ph)PLTLEDF	Breast cancer
33755436	Ipatasertib@BT-474 cell line R4	TMT	LTQ Orbitrap Elite	Fe-IMAC	PKN383	Q16512	S533	ATGTGTFSPGASPGS	ATGTGTFs(ph)PGASPGS	Breast cancer
33755436	Ipatasertib@BT-474 cell line R4	TMT	LTQ Orbitrap Elite	Fe-IMAC	PKN384	Q16512	S537	GTFSPGASPGSEART	GTFSPGAs(ph)PGSEART	Breast cancer
33755436	MK-2206@BT-474 cell line R1	TMT	LTQ Orbitrap Elite	Fe-IMAC	PKN385	Q16512	S562	LGTDSDSSPQKSSRD	LGTDSDSs(ph)PQKSSRD	Breast cancer
33755436	MK-2206@BT-474 cell line R1	TMT	LTQ Orbitrap Elite	Fe-IMAC	PKN386	Q16512	S916	TGEAPTLSPPRDARP	TGEAPTLs(ph)PPRDARP	Breast cancer
33755436	MK-2206@BT-474 cell line R2	TMT	LTQ Orbitrap Elite	Fe-IMAC	PKN387	Q16512	S537	GTFSPGASPGSEART	GTFSPGAs(ph)PGSEART	Breast cancer
33755436	MK-2206@BT-474 cell line R3	TMT	LTQ Orbitrap Elite	Fe-IMAC	PKN388	Q16512	S533	ATGTGTFSPGASPGS	ATGTGTFs(ph)PGASPGS	Breast cancer
33755436	MK-2206@BT-474 cell line R3	TMT	LTQ Orbitrap Elite	Fe-IMAC	PKN389	Q16512	S608	LCSPLRKSPLTLEDF	LCSPLRKs(ph)PLTLEDF	Breast cancer
33755436	MK-2206@BT-474 cell line R4	TMT	LTQ Orbitrap Elite	Fe-IMAC	PKN390	Q16512	S533	ATGTGTFSPGASPGS	ATGTGTFs(ph)PGASPGS	Breast cancer
33755436	MK-2206@BT-474 cell line R4	TMT	LTQ Orbitrap Elite	Fe-IMAC	PKN391	Q16512	S537	GTFSPGASPGSEART	GTFSPGAs(ph)PGSEART	Breast cancer
33797919	Rapamycin@HeLa cell line R1	SILAC	TiO2	Q Exactive	PKN392	Q16512	S537	LIPNATGTGTFSPGASPGSEAR		Cervical cancer
33863878	ALGERNON(1ÂµM)(72h)@U251 cells	Label free	TiO2	Q Exactive HF X benchtop Orbitrap	PKN393	Q16512	S533	LLRRLIPNATGTGTFSPGASPGSEARTTGDI		Glioblastoma
33863878	ALGERNON(1ÂµM)(72h)@U251 cells	Label free	TiO2	Q Exactive HF X benchtop Orbitrap	PKN394	Q16512	S916	VSNFDEEFTGEAPTLSPPRDARPLTAAEQAA		Glioblastoma
33863878	ALGERNON(1ÂµM)(72h)@U251 cells	Label free	TiO2	Q Exactive HF X benchtop Orbitrap	PKN395	Q16512	S916	VSNFDEEFTGEAPTLSPPRDARPLTAAEQAA		Glioblastoma
33863878	ALGERNON(1ÂµM)(72h)@U251 cells	Label free	TiO2	Q Exactive HF X benchtop Orbitrap	PKN396	Q16512	S537	LIPNATGTGTFSPGASPGSEARTTGDISVEK		Glioblastoma
33863878	ALGERNON(10ÂµM)(72h)@U251 cells	Label free	TiO2	Q Exactive HF X benchtop Orbitrap	PKN397	Q16512	S533	LLRRLIPNATGTGTFSPGASPGSEARTTGDI		Glioblastoma
33863878	ALGERNON(10ÂµM)(72h)@U251 cells	Label free	TiO2	Q Exactive HF X benchtop Orbitrap	PKN398	Q16512	S916	VSNFDEEFTGEAPTLSPPRDARPLTAAEQAA		Glioblastoma
33863878	ALGERNON(10ÂµM)(72h)@U251 cells	Label free	TiO2	Q Exactive HF X benchtop Orbitrap	PKN399	Q16512	S916	VSNFDEEFTGEAPTLSPPRDARPLTAAEQAA		Glioblastoma
33863878	ALGERNON(10ÂµM)(72h)@U251 cells	Label free	TiO2	Q Exactive HF X benchtop Orbitrap	PKN400	Q16512	S537	LIPNATGTGTFSPGASPGSEARTTGDISVEK		Glioblastoma
33863878	DOX(48h)@U251 cells	Label free	TiO2	Q Exactive HF X benchtop Orbitrap	PKN401	Q16512	S533	LLRRLIPNATGTGTFSPGASPGSEARTTGDI		Glioblastoma
33863878	DOX(48h)@U251 cells	Label free	TiO2	Q Exactive HF X benchtop Orbitrap	PKN402	Q16512	S916	VSNFDEEFTGEAPTLSPPRDARPLTAAEQAA		Glioblastoma
33863878	DOX(48h)@U251 cells	Label free	TiO2	Q Exactive HF X benchtop Orbitrap	PKN403	Q16512	S916	VSNFDEEFTGEAPTLSPPRDARPLTAAEQAA		Glioblastoma
33863878	DOX(48h)@U251 cells	Label free	TiO2	Q Exactive HF X benchtop Orbitrap	PKN404	Q16512	S537	LIPNATGTGTFSPGASPGSEARTTGDISVEK		Glioblastoma
33863878	DOX(72h)@U251 cells	Label free	TiO2	Q Exactive HF X benchtop Orbitrap	PKN405	Q16512	S533	LLRRLIPNATGTGTFSPGASPGSEARTTGDI		Glioblastoma
33863878	DOX(72h)@U251 cells	Label free	TiO2	Q Exactive HF X benchtop Orbitrap	PKN406	Q16512	S916	VSNFDEEFTGEAPTLSPPRDARPLTAAEQAA		Glioblastoma
33863878	DOX(72h)@U251 cells	Label free	TiO2	Q Exactive HF X benchtop Orbitrap	PKN407	Q16512	S916	VSNFDEEFTGEAPTLSPPRDARPLTAAEQAA		Glioblastoma
33863878	DOX(72h)@U251 cells	Label free	TiO2	Q Exactive HF X benchtop Orbitrap	PKN408	Q16512	S537	LIPNATGTGTFSPGASPGSEARTTGDISVEK		Glioblastoma
33863878	Leucettine41(1ÂµM)(72h)@U251 cells	Label free	TiO2	Q Exactive HF X benchtop Orbitrap	PKN409	Q16512	S533	LLRRLIPNATGTGTFSPGASPGSEARTTGDI		Glioblastoma
33863878	Leucettine41(1ÂµM)(72h)@U251 cells	Label free	TiO2	Q Exactive HF X benchtop Orbitrap	PKN410	Q16512	S916	VSNFDEEFTGEAPTLSPPRDARPLTAAEQAA		Glioblastoma
33863878	Leucettine41(1ÂµM)(72h)@U251 cells	Label free	TiO2	Q Exactive HF X benchtop Orbitrap	PKN411	Q16512	S916	VSNFDEEFTGEAPTLSPPRDARPLTAAEQAA		Glioblastoma
33863878	Leucettine41(1ÂµM)(72h)@U251 cells	Label free	TiO2	Q Exactive HF X benchtop Orbitrap	PKN412	Q16512	S537	LIPNATGTGTFSPGASPGSEARTTGDISVEK		Glioblastoma
33863878	Leucettine41(10ÂµM)(72h)@U251 cells	Label free	TiO2	Q Exactive HF X benchtop Orbitrap	PKN413	Q16512	S533	LLRRLIPNATGTGTFSPGASPGSEARTTGDI		Glioblastoma
33863878	Leucettine41(10ÂµM)(72h)@U251 cells	Label free	TiO2	Q Exactive HF X benchtop Orbitrap	PKN414	Q16512	S916	VSNFDEEFTGEAPTLSPPRDARPLTAAEQAA		Glioblastoma
33863878	Leucettine41(10ÂµM)(72h)@U251 cells	Label free	TiO2	Q Exactive HF X benchtop Orbitrap	PKN415	Q16512	S916	VSNFDEEFTGEAPTLSPPRDARPLTAAEQAA		Glioblastoma
33863878	Leucettine41(10ÂµM)(72h)@U251 cells	Label free	TiO2	Q Exactive HF X benchtop Orbitrap	PKN416	Q16512	S537	LIPNATGTGTFSPGASPGSEARTTGDISVEK		Glioblastoma
33889818	Untreated@SH-SY5Y cell line	TMT	Ti02	QExactive HF	PKN417	Q16512	S562	DISVEKLNLGTDSDSSPQKSSRDPPSSPSSL		Neuroblastoma cancer
33889818	Untreated@SH-SY5Y cell line	TMT	Ti02	QExactive HF	PKN418	Q16512	S562	DISVEKLNLGTDSDSSPQKSSRDPPSSPSSL		Neuroblastoma cancer
33889818	Untreated@SH-SY5Y cell line	TMT	Ti02	QExactive HF	PKN419	Q16512	S916	VSNFDEEFTGEAPTLSPPRDARPLTAAEQAA		Neuroblastoma cancer
33889818	Untreated@SH-SY5Y cell line	TMT	Ti02	QExactive HF	PKN420	Q16512	S559	TTGDISVEKLNLGTDSDSSPQKSSRDPPSSP		Neuroblastoma cancer
33889818	CBLsKD@SH-SY5Y cell line	TMT	Ti02	QExactive HF	PKN421	Q16512	S562	DISVEKLNLGTDSDSSPQKSSRDPPSSPSSL		Neuroblastoma cancer
33889818	CBLsKD@SH-SY5Y cell line	TMT	Ti02	QExactive HF	PKN422	Q16512	S562	DISVEKLNLGTDSDSSPQKSSRDPPSSPSSL		Neuroblastoma cancer
33889818	CBLsKD@SH-SY5Y cell line	TMT	Ti02	QExactive HF	PKN423	Q16512	S916	VSNFDEEFTGEAPTLSPPRDARPLTAAEQAA		Neuroblastoma cancer
33889818	CBLsKD@SH-SY5Y cell line	TMT	Ti02	QExactive HF	PKN424	Q16512	S559	TTGDISVEKLNLGTDSDSSPQKSSRDPPSSP		Neuroblastoma cancer
33889818	Retinoic acid@SH-SY5Y cell line	TMT	Ti02	QExactive HF	PKN425	Q16512	S562	DISVEKLNLGTDSDSSPQKSSRDPPSSPSSL		Neuroblastoma cancer
33889818	Retinoic acid@SH-SY5Y cell line	TMT	Ti02	QExactive HF	PKN426	Q16512	S562	DISVEKLNLGTDSDSSPQKSSRDPPSSPSSL		Neuroblastoma cancer
33889818	Retinoic acid@SH-SY5Y cell line	TMT	Ti02	QExactive HF	PKN427	Q16512	S916	VSNFDEEFTGEAPTLSPPRDARPLTAAEQAA		Neuroblastoma cancer
33889818	Retinoic acid@SH-SY5Y cell line	TMT	Ti02	QExactive HF	PKN428	Q16512	S559	TTGDISVEKLNLGTDSDSSPQKSSRDPPSSP		Neuroblastoma cancer
33947818	Salmonella(2h)@HCT116 cells	SILAC	TiO2	Q-Exactive HF	PKN429	Q16512	S537			Salmonella infection
33947818	Salmonella(2h)@HCT116 cells	SILAC	TiO2	Q-Exactive HF	PKN430	Q16512	S533			Salmonella infection
33947818	Salmonella(30min)@HCT116 cells	SILAC	TiO2	Q-Exactive HF	PKN431	Q16512	S533			Salmonella infection
33947818	Salmonella(30min)@HCT116 cells	SILAC	TiO2	Q-Exactive HF	PKN432	Q16512	S537			Salmonella infection
33947818	Uninfected@HCT116 cells	SILAC	TiO2	Q-Exactive HF	PKN433	Q16512	S537			Salmonella infection
33947818	Uninfected@HCT116 cells	SILAC	TiO2	Q-Exactive HF	PKN434	Q16512	S533			Salmonella infection
34417301	Mitotic arrest G1@RPE1 cells	SILAC	TiO2	Orbitrap	PKN435	Q16512	S537	LIPNATGTGTFSPGASPGSEARTTGDISVEK	LNLGTDS(ph)DSSPQK	KIF2A
34417301	Mitotic arrest G1@RPE1 cells	SILAC	TiO2	Orbitrap	PKN436	Q16512	S562	DISVEKLNLGTDSDSSPQKSSRDPPSSPSSL	RLIPNATGTGTFS(ph)PGAS(ph)PGSEAR	KIF2A
34417301	DKK1@RPE1 cells	SILAC	TiO2	Orbitrap	PKN437	Q16512	S537	LIPNATGTGTFSPGASPGSEARTTGDISVEK	LNLGTDS(ph)DSSPQK	KIF2A
34417301	DKK1@RPE1 cells	SILAC	TiO2	Orbitrap	PKN438	Q16512	S562	DISVEKLNLGTDSDSSPQKSSRDPPSSPSSL	RLIPNATGTGTFS(ph)PGAS(ph)PGSEAR	KIF2A
34604676	DMSO+PCB@Primary ALL-5 cells	TMT	TiO2+Fe-NTA	Orbitrap Fusion Lumos	PKN439	Q16512	S916	VSNFDEEFTGEAPTLSPPRDARPLTAAEQAA	TDVSNFDEEFTGEAPTLS(ph)PPR	Acute Lymphoblastic Leukemia
34604676	DMSO@Primary ALL-5 cells	TMT	TiO2+Fe-NTA	Orbitrap Fusion Lumos	PKN440	Q16512	S916	VSNFDEEFTGEAPTLSPPRDARPLTAAEQAA	TDVSNFDEEFTGEAPTLS(ph)PPR	Acute Lymphoblastic Leukemia
34604676	VCR+PCB@Primary ALL-5 cells	TMT	TiO2+Fe-NTA	Orbitrap Fusion Lumos	PKN441	Q16512	S916	VSNFDEEFTGEAPTLSPPRDARPLTAAEQAA	TDVSNFDEEFTGEAPTLS(ph)PPR	Acute Lymphoblastic Leukemia
34604676	VCR@Primary ALL-5 cells	TMT	TiO2+Fe-NTA	Orbitrap Fusion Lumos	PKN442	Q16512	S916	VSNFDEEFTGEAPTLSPPRDARPLTAAEQAA	TDVSNFDEEFTGEAPTLS(ph)PPR	Acute Lymphoblastic Leukemia
34673281	BRAFi-resistant@A375 cells	SILAC	TiO2	Quadrupole Orbitrap	PKN443	Q16512	S562	DISVEKLNLGTDSDSSPQKSSRDPPSSPSSL	LNLGTDSDSS(ph)PQK	Melanoma
34673281	BRAFi-resistant@A375 cells	SILAC	TiO2	Quadrupole Orbitrap	PKN444	Q16512	S533	LLRRLIPNATGTGTFSPGASPGSEARTTGDI	LIPNATGTGTFS(ph)PGAS(ph)PGSEAR	Melanoma
34673281	BRAFi-resistant@A375 cells	SILAC	TiO2	Quadrupole Orbitrap	PKN445	Q16512	S573	DSDSSPQKSSRDPPSSPSSLSSPIQESTAPE	SSRDPPSSPSSLSSPIQESTAPELPSETQETPGPALCSPLRK	Melanoma
34673281	BRAFi-sensitive@A375 cells	SILAC	TiO2	Quadrupole Orbitrap	PKN446	Q16512	S562	DISVEKLNLGTDSDSSPQKSSRDPPSSPSSL	LNLGTDSDSS(ph)PQK	Melanoma
34673281	BRAFi-sensitive@A375 cells	SILAC	TiO2	Quadrupole Orbitrap	PKN447	Q16512	S533	LLRRLIPNATGTGTFSPGASPGSEARTTGDI	LIPNATGTGTFS(ph)PGAS(ph)PGSEAR	Melanoma
34673281	BRAFi-sensitive@A375 cells	SILAC	TiO2	Quadrupole Orbitrap	PKN448	Q16512	S573	DSDSSPQKSSRDPPSSPSSLSSPIQESTAPE	SSRDPPSSPSSLSSPIQESTAPELPSETQETPGPALCSPLRK	Melanoma
34689152	DMSO(15min)@HEK293T cell line	SILAC	Orbitrap Fusion and Q Exactive HF-X Hybrid Quadrupole-Orbitrap Mass Spectrometer	TiO2	PKN449	Q16512	S562	DISVEKLNLGTDSDSSPQKSSRDPPSSPSSL	LGTDSDSS(ph)PQKSSRD	Embryonic-Kidney
34689152	DMSO(2h)@HEK293T cell line	SILAC	Orbitrap Fusion and Q Exactive HF-X Hybrid Quadrupole-Orbitrap Mass Spectrometer	TiO2	PKN450	Q16512	S562	DISVEKLNLGTDSDSSPQKSSRDPPSSPSSL	LGTDSDSS(ph)PQKSSRD	Embryonic-Kidney
34689152	DMSO(30min)@HEK293T cell line	SILAC	Orbitrap Fusion and Q Exactive HF-X Hybrid Quadrupole-Orbitrap Mass Spectrometer	TiO2	PKN451	Q16512	S562	DISVEKLNLGTDSDSSPQKSSRDPPSSPSSL	LGTDSDSS(ph)PQKSSRD	Embryonic-Kidney
34689152	DMSO(4h)@HEK293T cell line	SILAC	Orbitrap Fusion and Q Exactive HF-X Hybrid Quadrupole-Orbitrap Mass Spectrometer	TiO2	PKN452	Q16512	S562	DISVEKLNLGTDSDSSPQKSSRDPPSSPSSL	LGTDSDSS(ph)PQKSSRD	Embryonic-Kidney
34689152	TNF+Nec1s(15min)@HEK293T cell line	SILAC	Orbitrap Fusion and Q Exactive HF-X Hybrid Quadrupole-Orbitrap Mass Spectrometer	TiO2	PKN453	Q16512	S562	DISVEKLNLGTDSDSSPQKSSRDPPSSPSSL	LGTDSDSS(ph)PQKSSRD	Embryonic-Kidney
34689152	TNF(15min)@HEK293T cell line	SILAC	Orbitrap Fusion and Q Exactive HF-X Hybrid Quadrupole-Orbitrap Mass Spectrometer	TiO2	PKN454	Q16512	S562	DISVEKLNLGTDSDSSPQKSSRDPPSSPSSL	LGTDSDSS(ph)PQKSSRD	Embryonic-Kidney
34689152	TNF+Nec1s(2h)@HEK293T cell line	SILAC	Orbitrap Fusion and Q Exactive HF-X Hybrid Quadrupole-Orbitrap Mass Spectrometer	TiO2	PKN455	Q16512	S562	DISVEKLNLGTDSDSSPQKSSRDPPSSPSSL	LGTDSDSS(ph)PQKSSRD	Embryonic-Kidney
34689152	TNF(2h)@HEK293T cell line	SILAC	Orbitrap Fusion and Q Exactive HF-X Hybrid Quadrupole-Orbitrap Mass Spectrometer	TiO2	PKN456	Q16512	S562	DISVEKLNLGTDSDSSPQKSSRDPPSSPSSL	LGTDSDSS(ph)PQKSSRD	Embryonic-Kidney
34689152	TNF+Nec1s(30min)@HEK293T cell line	SILAC	Orbitrap Fusion and Q Exactive HF-X Hybrid Quadrupole-Orbitrap Mass Spectrometer	TiO2	PKN457	Q16512	S562	DISVEKLNLGTDSDSSPQKSSRDPPSSPSSL	LGTDSDSS(ph)PQKSSRD	Embryonic-Kidney
34689152	TNF(30min)@HEK293T cell line	SILAC	Orbitrap Fusion and Q Exactive HF-X Hybrid Quadrupole-Orbitrap Mass Spectrometer	TiO2	PKN458	Q16512	S562	DISVEKLNLGTDSDSSPQKSSRDPPSSPSSL	LGTDSDSS(ph)PQKSSRD	Embryonic-Kidney
34689152	TNF+Nec1s(4h)@HEK293T cell line	SILAC	Orbitrap Fusion and Q Exactive HF-X Hybrid Quadrupole-Orbitrap Mass Spectrometer	TiO2	PKN459	Q16512	S562	DISVEKLNLGTDSDSSPQKSSRDPPSSPSSL	LGTDSDSS(ph)PQKSSRD	Embryonic-Kidney
34689152	TNF(4h)@HEK293T cell line	SILAC	Orbitrap Fusion and Q Exactive HF-X Hybrid Quadrupole-Orbitrap Mass Spectrometer	TiO2	PKN460	Q16512	S562	DISVEKLNLGTDSDSSPQKSSRDPPSSPSSL	LGTDSDSS(ph)PQKSSRD	Embryonic-Kidney
34974192	CCP(0h)@C431A-Parkin HeLa cells	Dimethyl Labeling	IMAC	Q Exactive HF	PKN461	Q16512	S562	DISVEKLNLGTDSDSSPQKSSRDPPSSPSSL	LNLGTDSDSS(ph)PQK	Mitophagy
34974192	CCP(0h)@C431A-Parkin HeLa cells	Dimethyl Labeling	IMAC	Q Exactive HF	PKN462	Q16512	S533	LLRRLIPNATGTGTFSPGASPGSEARTTGDI	LIPNATGTGTFS(ph)PGASPGSEAR	Mitophagy
34974192	CCP(0h)@C431A-Parkin HeLa cells	Dimethyl Labeling	IMAC	Q Exactive HF	PKN463	Q16512	S916	VSNFDEEFTGEAPTLSPPRDARPLTAAEQAA	TDVSNFDEEFTGEAPTLS(ph)PPRDAR	Mitophagy
34974192	CCP(0h)@WT Parkin HeLa cells	Dimethyl Labeling	IMAC	Q Exactive HF	PKN464	Q16512	S562	DISVEKLNLGTDSDSSPQKSSRDPPSSPSSL	LNLGTDSDSS(ph)PQK	Mitophagy
34974192	CCP(0h)@WT Parkin HeLa cells	Dimethyl Labeling	IMAC	Q Exactive HF	PKN465	Q16512	S533	LLRRLIPNATGTGTFSPGASPGSEARTTGDI	LIPNATGTGTFS(ph)PGASPGSEAR	Mitophagy
34974192	CCP(0h)@WT Parkin HeLa cells	Dimethyl Labeling	IMAC	Q Exactive HF	PKN466	Q16512	S916	VSNFDEEFTGEAPTLSPPRDARPLTAAEQAA	TDVSNFDEEFTGEAPTLS(ph)PPRDAR	Mitophagy
34974192	CCP(12h)@C431A-Parkin HeLa cells	Dimethyl Labeling	IMAC	Q Exactive HF	PKN467	Q16512	S562	DISVEKLNLGTDSDSSPQKSSRDPPSSPSSL	LNLGTDSDSS(ph)PQK	Mitophagy
34974192	CCP(12h)@C431A-Parkin HeLa cells	Dimethyl Labeling	IMAC	Q Exactive HF	PKN468	Q16512	S533	LLRRLIPNATGTGTFSPGASPGSEARTTGDI	LIPNATGTGTFS(ph)PGASPGSEAR	Mitophagy
34974192	CCP(12h)@C431A-Parkin HeLa cells	Dimethyl Labeling	IMAC	Q Exactive HF	PKN469	Q16512	S916	VSNFDEEFTGEAPTLSPPRDARPLTAAEQAA	TDVSNFDEEFTGEAPTLS(ph)PPRDAR	Mitophagy
34974192	CCP(12h)@WT Parkin HeLa cells	Dimethyl Labeling	IMAC	Q Exactive HF	PKN470	Q16512	S562	DISVEKLNLGTDSDSSPQKSSRDPPSSPSSL	LNLGTDSDSS(ph)PQK	Mitophagy
34974192	CCP(12h)@WT Parkin HeLa cells	Dimethyl Labeling	IMAC	Q Exactive HF	PKN471	Q16512	S533	LLRRLIPNATGTGTFSPGASPGSEARTTGDI	LIPNATGTGTFS(ph)PGASPGSEAR	Mitophagy
34974192	CCP(12h)@WT Parkin HeLa cells	Dimethyl Labeling	IMAC	Q Exactive HF	PKN472	Q16512	S916	VSNFDEEFTGEAPTLSPPRDARPLTAAEQAA	TDVSNFDEEFTGEAPTLS(ph)PPRDAR	Mitophagy
34974192	CCP(18h)@C431A-Parkin HeLa cells	Dimethyl Labeling	IMAC	Q Exactive HF	PKN473	Q16512	S562	DISVEKLNLGTDSDSSPQKSSRDPPSSPSSL	LNLGTDSDSS(ph)PQK	Mitophagy
34974192	CCP(18h)@C431A-Parkin HeLa cells	Dimethyl Labeling	IMAC	Q Exactive HF	PKN474	Q16512	S533	LLRRLIPNATGTGTFSPGASPGSEARTTGDI	LIPNATGTGTFS(ph)PGASPGSEAR	Mitophagy
34974192	CCP(18h)@C431A-Parkin HeLa cells	Dimethyl Labeling	IMAC	Q Exactive HF	PKN475	Q16512	S916	VSNFDEEFTGEAPTLSPPRDARPLTAAEQAA	TDVSNFDEEFTGEAPTLS(ph)PPRDAR	Mitophagy
34974192	CCP(18h)@WT Parkin HeLa cells	Dimethyl Labeling	IMAC	Q Exactive HF	PKN476	Q16512	S562	DISVEKLNLGTDSDSSPQKSSRDPPSSPSSL	LNLGTDSDSS(ph)PQK	Mitophagy
34974192	CCP(18h)@WT Parkin HeLa cells	Dimethyl Labeling	IMAC	Q Exactive HF	PKN477	Q16512	S533	LLRRLIPNATGTGTFSPGASPGSEARTTGDI	LIPNATGTGTFS(ph)PGASPGSEAR	Mitophagy
34974192	CCP(18h)@WT Parkin HeLa cells	Dimethyl Labeling	IMAC	Q Exactive HF	PKN478	Q16512	S916	VSNFDEEFTGEAPTLSPPRDARPLTAAEQAA	TDVSNFDEEFTGEAPTLS(ph)PPRDAR	Mitophagy
34974192	CCP(2h)@C431A-Parkin HeLa cells	Dimethyl Labeling	IMAC	Q Exactive HF	PKN479	Q16512	S562	DISVEKLNLGTDSDSSPQKSSRDPPSSPSSL	LNLGTDSDSS(ph)PQK	Mitophagy
34974192	CCP(2h)@C431A-Parkin HeLa cells	Dimethyl Labeling	IMAC	Q Exactive HF	PKN480	Q16512	S533	LLRRLIPNATGTGTFSPGASPGSEARTTGDI	LIPNATGTGTFS(ph)PGASPGSEAR	Mitophagy
34974192	CCP(2h)@C431A-Parkin HeLa cells	Dimethyl Labeling	IMAC	Q Exactive HF	PKN481	Q16512	S916	VSNFDEEFTGEAPTLSPPRDARPLTAAEQAA	TDVSNFDEEFTGEAPTLS(ph)PPRDAR	Mitophagy
34974192	CCP(2h)@WT Parkin HeLa cells	Dimethyl Labeling	IMAC	Q Exactive HF	PKN482	Q16512	S562	DISVEKLNLGTDSDSSPQKSSRDPPSSPSSL	LNLGTDSDSS(ph)PQK	Mitophagy
34974192	CCP(2h)@WT Parkin HeLa cells	Dimethyl Labeling	IMAC	Q Exactive HF	PKN483	Q16512	S533	LLRRLIPNATGTGTFSPGASPGSEARTTGDI	LIPNATGTGTFS(ph)PGASPGSEAR	Mitophagy
34974192	CCP(2h)@WT Parkin HeLa cells	Dimethyl Labeling	IMAC	Q Exactive HF	PKN484	Q16512	S916	VSNFDEEFTGEAPTLSPPRDARPLTAAEQAA	TDVSNFDEEFTGEAPTLS(ph)PPRDAR	Mitophagy
34974192	CCP(6h)@C431A-Parkin HeLa cells	Dimethyl Labeling	IMAC	Q Exactive HF	PKN485	Q16512	S562	DISVEKLNLGTDSDSSPQKSSRDPPSSPSSL	LNLGTDSDSS(ph)PQK	Mitophagy
34974192	CCP(6h)@C431A-Parkin HeLa cells	Dimethyl Labeling	IMAC	Q Exactive HF	PKN486	Q16512	S533	LLRRLIPNATGTGTFSPGASPGSEARTTGDI	LIPNATGTGTFS(ph)PGASPGSEAR	Mitophagy
34974192	CCP(6h)@C431A-Parkin HeLa cells	Dimethyl Labeling	IMAC	Q Exactive HF	PKN487	Q16512	S916	VSNFDEEFTGEAPTLSPPRDARPLTAAEQAA	TDVSNFDEEFTGEAPTLS(ph)PPRDAR	Mitophagy
34974192	CCP(6h)@WT Parkin HeLa cells	Dimethyl Labeling	IMAC	Q Exactive HF	PKN488	Q16512	S562	DISVEKLNLGTDSDSSPQKSSRDPPSSPSSL	LNLGTDSDSS(ph)PQK	Mitophagy
34974192	CCP(6h)@WT Parkin HeLa cells	Dimethyl Labeling	IMAC	Q Exactive HF	PKN489	Q16512	S533	LLRRLIPNATGTGTFSPGASPGSEARTTGDI	LIPNATGTGTFS(ph)PGASPGSEAR	Mitophagy
34974192	CCP(6h)@WT Parkin HeLa cells	Dimethyl Labeling	IMAC	Q Exactive HF	PKN490	Q16512	S916	VSNFDEEFTGEAPTLSPPRDARPLTAAEQAA	TDVSNFDEEFTGEAPTLS(ph)PPRDAR	Mitophagy
35688186	Coumarin(0Î¼M)@HepG2 cells	label-free	Enrichment (no details)	Orbitrap Lumos	PKN491	Q16512	S902	LPPPFVPTLSGRTDVSNFDEEFTGEAPTLSP	TDVS(ph)NFDEEFTGEAPTLSPPR	Signaling
35688186	Coumarin(0Î¼M)@HepG2 cells	label-free	Enrichment (no details)	Orbitrap Lumos	PKN492	Q16512	S562	DISVEKLNLGTDSDSSPQKSSRDPPSSPSSL	LNLGTDS(ph)DSS(ph)PQK	Signaling
35688186	Coumarin(0Î¼M)@HepG2 cells	label-free	Enrichment (no details)	Orbitrap Lumos	PKN493	Q16512	S533	LLRRLIPNATGTGTFSPGASPGSEARTTGDI	LIPNATGTGTFS(ph)PGASPGSEAR	Signaling
35688186	Coumarin(0Î¼M)@HepG2 cells	label-free	Enrichment (no details)	Orbitrap Lumos	PKN494	Q16512	T527	VATWVRLLRRLIPNATGTGTFSPGASPGSEA	LIPNAT(ph)GTGTFSPGASPGSEAR	Signaling
35688186	Quercetin(0Î¼M)@HepG2 cells	label-free	Enrichment (no details)	Orbitrap Lumos	PKN495	Q16512	T772	ADFGLCKEGMGYGDRTSTFCGTPEFLAPEVL	T(ph)STFCGTPEFLAPEVLTDTSYTR	Signaling
35688186	Quercetin(0Î¼M)@HepG2 cells	label-free	Enrichment (no details)	Orbitrap Lumos	PKN496	Q16512	S533	LLRRLIPNATGTGTFSPGASPGSEARTTGDI	LIPNATGTGTFS(ph)PGASPGSEAR	Signaling
35688186	Quercetin(0Î¼M)@HepG2 cells	label-free	Enrichment (no details)	Orbitrap Lumos	PKN497	Q16512	T527	VATWVRLLRRLIPNATGTGTFSPGASPGSEA	LIPNAT(ph)GTGTFSPGAS(ph)PGSEAR	Signaling
35688186	Coumarin(0.001Î¼M)@HepG2 cells	label-free	Enrichment (no details)	Orbitrap Lumos	PKN498	Q16512	S902	LPPPFVPTLSGRTDVSNFDEEFTGEAPTLSP	TDVS(ph)NFDEEFTGEAPTLSPPR	Signaling
35688186	Coumarin(0.001Î¼M)@HepG2 cells	label-free	Enrichment (no details)	Orbitrap Lumos	PKN499	Q16512	S562	DISVEKLNLGTDSDSSPQKSSRDPPSSPSSL	LNLGTDS(ph)DSS(ph)PQK	Signaling
35688186	Coumarin(0.001Î¼M)@HepG2 cells	label-free	Enrichment (no details)	Orbitrap Lumos	PKN500	Q16512	S533	LLRRLIPNATGTGTFSPGASPGSEARTTGDI	LIPNATGTGTFS(ph)PGASPGSEAR	Signaling
35688186	Coumarin(0.001Î¼M)@HepG2 cells	label-free	Enrichment (no details)	Orbitrap Lumos	PKN501	Q16512	T527	VATWVRLLRRLIPNATGTGTFSPGASPGSEA	LIPNAT(ph)GTGTFSPGASPGSEAR	Signaling
35688186	Coumarin(0.01Î¼M)@HepG2 cells	label-free	Enrichment (no details)	Orbitrap Lumos	PKN502	Q16512	S902	LPPPFVPTLSGRTDVSNFDEEFTGEAPTLSP	TDVS(ph)NFDEEFTGEAPTLSPPR	Signaling
35688186	Coumarin(0.01Î¼M)@HepG2 cells	label-free	Enrichment (no details)	Orbitrap Lumos	PKN503	Q16512	S562	DISVEKLNLGTDSDSSPQKSSRDPPSSPSSL	LNLGTDS(ph)DSS(ph)PQK	Signaling
35688186	Coumarin(0.01Î¼M)@HepG2 cells	label-free	Enrichment (no details)	Orbitrap Lumos	PKN504	Q16512	S533	LLRRLIPNATGTGTFSPGASPGSEARTTGDI	LIPNATGTGTFS(ph)PGASPGSEAR	Signaling
35688186	Coumarin(0.01Î¼M)@HepG2 cells	label-free	Enrichment (no details)	Orbitrap Lumos	PKN505	Q16512	T527	VATWVRLLRRLIPNATGTGTFSPGASPGSEA	LIPNAT(ph)GTGTFSPGASPGSEAR	Signaling
35688186	Caffeine(0.01Î¼M)@HepG2 cells	label-free		Orbitrap Lumos	PKN506	Q16512	T909	TLSGRTDVSNFDEEFTGEAPTLSPPRDARPL	TDVSNFDEEFT(ph)GEAPTLSPPR	Signaling
35688186	Caffeine(0.01Î¼M)@HepG2 cells	label-free		Orbitrap Lumos	PKN507	Q16512	S561	GDISVEKLNLGTDSDSSPQKSSRDPPSSPSS	LNLGTDSDS(ph)SPQK	Signaling
35688186	Coumarin(0.1Î¼M)@HepG2 cells	label-free		Orbitrap Lumos	PKN508	Q16512	S902	LPPPFVPTLSGRTDVSNFDEEFTGEAPTLSP	TDVS(ph)NFDEEFTGEAPTLSPPR	Signaling
35688186	Coumarin(0.1Î¼M)@HepG2 cells	label-free		Orbitrap Lumos	PKN509	Q16512	S562	DISVEKLNLGTDSDSSPQKSSRDPPSSPSSL	LNLGTDS(ph)DSS(ph)PQK	Signaling
35688186	Coumarin(0.1Î¼M)@HepG2 cells	label-free		Orbitrap Lumos	PKN510	Q16512	S533	LLRRLIPNATGTGTFSPGASPGSEARTTGDI	LIPNATGTGTFS(ph)PGASPGSEAR	Signaling
35688186	Coumarin(0.1Î¼M)@HepG2 cells	label-free		Orbitrap Lumos	PKN511	Q16512	T527	VATWVRLLRRLIPNATGTGTFSPGASPGSEA	LIPNAT(ph)GTGTFSPGASPGSEAR	Signaling
35688186	Caffeine(0.1Î¼M)@HepG2 cells	label-free		Orbitrap Lumos	PKN512	Q16512	T909	TLSGRTDVSNFDEEFTGEAPTLSPPRDARPL	TDVSNFDEEFT(ph)GEAPTLSPPR	Signaling
35688186	Caffeine(0.1Î¼M)@HepG2 cells	label-free		Orbitrap Lumos	PKN513	Q16512	S561	GDISVEKLNLGTDSDSSPQKSSRDPPSSPSS	LNLGTDSDS(ph)SPQK	Signaling
35688186	Coumarin(1Î¼M)@HepG2 cells	label-free		Orbitrap Lumos	PKN514	Q16512	S902	LPPPFVPTLSGRTDVSNFDEEFTGEAPTLSP	TDVS(ph)NFDEEFTGEAPTLSPPR	Signaling
35688186	Coumarin(1Î¼M)@HepG2 cells	label-free		Orbitrap Lumos	PKN515	Q16512	S562	DISVEKLNLGTDSDSSPQKSSRDPPSSPSSL	LNLGTDS(ph)DSS(ph)PQK	Signaling
35688186	Coumarin(1Î¼M)@HepG2 cells	label-free		Orbitrap Lumos	PKN516	Q16512	S533	LLRRLIPNATGTGTFSPGASPGSEARTTGDI	LIPNATGTGTFS(ph)PGASPGSEAR	Signaling
35688186	Coumarin(1Î¼M)@HepG2 cells	label-free		Orbitrap Lumos	PKN517	Q16512	T527	VATWVRLLRRLIPNATGTGTFSPGASPGSEA	LIPNAT(ph)GTGTFSPGASPGSEAR	Signaling
35688186	Caffeine(1Î¼M)@HepG2 cells	label-free		Orbitrap Lumos	PKN518	Q16512	T909	TLSGRTDVSNFDEEFTGEAPTLSPPRDARPL	TDVSNFDEEFT(ph)GEAPTLSPPR	Signaling
35688186	Caffeine(1Î¼M)@HepG2 cells	label-free		Orbitrap Lumos	PKN519	Q16512	S561	GDISVEKLNLGTDSDSSPQKSSRDPPSSPSS	LNLGTDSDS(ph)SPQK	Signaling
35688186	Coumarin(10Î¼M)@HepG2 cells	label-free		Orbitrap Lumos	PKN520	Q16512	S902	LPPPFVPTLSGRTDVSNFDEEFTGEAPTLSP	TDVS(ph)NFDEEFTGEAPTLSPPR	Signaling
35688186	Coumarin(10Î¼M)@HepG2 cells	label-free		Orbitrap Lumos	PKN521	Q16512	S562	DISVEKLNLGTDSDSSPQKSSRDPPSSPSSL	LNLGTDS(ph)DSS(ph)PQK	Signaling
35688186	Coumarin(10Î¼M)@HepG2 cells	label-free		Orbitrap Lumos	PKN522	Q16512	S533	LLRRLIPNATGTGTFSPGASPGSEARTTGDI	LIPNATGTGTFS(ph)PGASPGSEAR	Signaling
35688186	Coumarin(10Î¼M)@HepG2 cells	label-free		Orbitrap Lumos	PKN523	Q16512	T527	VATWVRLLRRLIPNATGTGTFSPGASPGSEA	LIPNAT(ph)GTGTFSPGASPGSEAR	Signaling
35688186	Caffeine(10Î¼M)@HepG2 cells	label-free		Orbitrap Lumos	PKN524	Q16512	T909	TLSGRTDVSNFDEEFTGEAPTLSPPRDARPL	TDVSNFDEEFT(ph)GEAPTLSPPR	Signaling
35688186	Caffeine(10Î¼M)@HepG2 cells	label-free		Orbitrap Lumos	PKN525	Q16512	S561	GDISVEKLNLGTDSDSSPQKSSRDPPSSPSS	LNLGTDSDS(ph)SPQK	Signaling
35688186	Coumarin(100Î¼M)@HepG2 cells	label-free		Orbitrap Lumos	PKN526	Q16512	S902	LPPPFVPTLSGRTDVSNFDEEFTGEAPTLSP	TDVS(ph)NFDEEFTGEAPTLSPPR	Signaling
35688186	Coumarin(100Î¼M)@HepG2 cells	label-free		Orbitrap Lumos	PKN527	Q16512	S562	DISVEKLNLGTDSDSSPQKSSRDPPSSPSSL	LNLGTDS(ph)DSS(ph)PQK	Signaling
35688186	Coumarin(100Î¼M)@HepG2 cells	label-free		Orbitrap Lumos	PKN528	Q16512	S533	LLRRLIPNATGTGTFSPGASPGSEARTTGDI	LIPNATGTGTFS(ph)PGASPGSEAR	Signaling
35688186	Coumarin(100Î¼M)@HepG2 cells	label-free		Orbitrap Lumos	PKN529	Q16512	T527	VATWVRLLRRLIPNATGTGTFSPGASPGSEA	LIPNAT(ph)GTGTFSPGASPGSEAR	Signaling
35688186	Caffeine(100Î¼M)@HepG2 cells	label-free		Orbitrap Lumos	PKN530	Q16512	T909	TLSGRTDVSNFDEEFTGEAPTLSPPRDARPL	TDVSNFDEEFT(ph)GEAPTLSPPR	Signaling
35688186	Caffeine(100Î¼M)@HepG2 cells	label-free		Orbitrap Lumos	PKN531	Q16512	S561	GDISVEKLNLGTDSDSSPQKSSRDPPSSPSS	LNLGTDSDS(ph)SPQK	Signaling
35688186	Caffeine(1000Î¼M)@HepG2 cells	label-free		Orbitrap Lumos	PKN532	Q16512	T909	TLSGRTDVSNFDEEFTGEAPTLSPPRDARPL	TDVSNFDEEFT(ph)GEAPTLSPPR	Signaling
35688186	Caffeine(1000Î¼M)@HepG2 cells	label-free		Orbitrap Lumos	PKN533	Q16512	S561	GDISVEKLNLGTDSDSSPQKSSRDPPSSPSS	LNLGTDSDS(ph)SPQK	Signaling
35688186	Quercetin(0.2Î¼M)@HepG2 cells	label-free		Orbitrap Lumos	PKN534	Q16512	T772	ADFGLCKEGMGYGDRTSTFCGTPEFLAPEVL	T(ph)STFCGTPEFLAPEVLTDTSYTR	Signaling
35688186	Quercetin(0.2Î¼M)@HepG2 cells	label-free		Orbitrap Lumos	PKN535	Q16512	S533	LLRRLIPNATGTGTFSPGASPGSEARTTGDI	LIPNATGTGTFS(ph)PGASPGSEAR	Signaling
35688186	Quercetin(0.2Î¼M)@HepG2 cells	label-free		Orbitrap Lumos	PKN536	Q16512	T527	VATWVRLLRRLIPNATGTGTFSPGASPGSEA	LIPNAT(ph)GTGTFSPGAS(ph)PGSEAR	Signaling
35688186	Quercetin(10Î¼M)@HepG2 cells	label-free		Orbitrap Lumos	PKN537	Q16512	T909	TLSGRTDVSNFDEEFTGEAPTLSPPRDARPL	TDVSNFDEEFT(ph)GEAPTLSPPR	Signaling
35688186	Quercetin(10Î¼M)@HepG2 cells	label-free		Orbitrap Lumos	PKN538	Q16512	T772	ADFGLCKEGMGYGDRTSTFCGTPEFLAPEVL	T(ph)STFCGTPEFLAPEVLTDTSYTR	Signaling
35688186	Quercetin(10Î¼M)@HepG2 cells	label-free		Orbitrap Lumos	PKN539	Q16512	S561	GDISVEKLNLGTDSDSSPQKSSRDPPSSPSS	LNLGTDSDS(ph)SPQK	Signaling
35688186	Quercetin(10Î¼M)@HepG2 cells	label-free		Orbitrap Lumos	PKN540	Q16512	S533	LLRRLIPNATGTGTFSPGASPGSEARTTGDI	LIPNATGTGTFS(ph)PGASPGSEAR	Signaling
35688186	Quercetin(10Î¼M)@HepG2 cells	label-free		Orbitrap Lumos	PKN541	Q16512	T527	VATWVRLLRRLIPNATGTGTFSPGASPGSEA	LIPNAT(ph)GTGTFSPGAS(ph)PGSEAR	Signaling
35755813	CSNK2A-HA WT+DMSO@U2OS cell line	SILAC		LTQ Orbitrap Elite	PKN542	Q16512	S562	GTDSDSSPQKSSRD	LNLGTDSDSS(ph)PQKSSR	Casein Kinase 2 (CSNK2)- inhibitor study
35755813	CSNK2A-HA WT+DMSO@U2OS cell line	SILAC		LTQ Orbitrap Elite	PKN543	Q16512	S659	ARDEVESLMCEKRI	DEVES(ph)LMCEK	Casein Kinase 2 (CSNK2)- inhibitor study
35755813	CSNK2A-HA WT+DMSO@U2OS cell line	SILAC		LTQ Orbitrap Elite	PKN544	Q16512	S561	LGTDSDSSPQKSSR	LNLGTDSDS(ph)SPQK	Casein Kinase 2 (CSNK2)- inhibitor study
35755813	CSNK2A-HA TM+CX-4945@U2OS cell line	SILAC		LTQ Orbitrap Elite	PKN545	Q16512	S562	GTDSDSSPQKSSRD	LNLGTDSDSS(ph)PQKSSR	Casein Kinase 2 (CSNK2)- inhibitor study
35755813	CSNK2A-HA TM+CX-4945@U2OS cell line	SILAC		LTQ Orbitrap Elite	PKN546	Q16512	S659	ARDEVESLMCEKRI	DEVES(ph)LMCEK	Casein Kinase 2 (CSNK2)- inhibitor study
35755813	CSNK2A-HA TM+CX-4945@U2OS cell line	SILAC		LTQ Orbitrap Elite	PKN547	Q16512	S561	LGTDSDSSPQKSSR	LNLGTDSDS(ph)SPQK	Casein Kinase 2 (CSNK2)- inhibitor study
35755813	CSNK2A1-HA WT+CX-4945@U2OS cell line	SILAC		LTQ Orbitrap Elite	PKN548	Q16512	S562	GTDSDSSPQKSSRD	LNLGTDSDSS(ph)PQKSSR	Casein Kinase 2 (CSNK2)- inhibitor study
35755813	CSNK2A1-HA WT+CX-4945@U2OS cell line	SILAC		LTQ Orbitrap Elite	PKN549	Q16512	S659	ARDEVESLMCEKRI	DEVES(ph)LMCEK	Casein Kinase 2 (CSNK2)- inhibitor study
35755813	CSNK2A1-HA WT+CX-4945@U2OS cell line	SILAC		LTQ Orbitrap Elite	PKN550	Q16512	S561	LGTDSDSSPQKSSR	LNLGTDSDS(ph)SPQK	Casein Kinase 2 (CSNK2)- inhibitor study
35947955	MK2206@PL21 cell line F6 NN	TMT		Q Exactive HF-X	PKN551	Q16512	T529	LIPNATGTGTFSPGA	LIPNAtGtGTFsPGA	Blood-cancer
35947955	MK2206@PL21 cell line F6 NN	TMT		Q Exactive HF-X	PKN552	Q16512	S559	KLNLGTDSDSSPQKS	KLNLGtDsDssPQKS	Blood-cancer
35947955	Selinexor@PL21 cell line F6 NN	TMT		Q Exactive HF-X	PKN553	Q16512	T529	LIPNATGTGTFSPGA	LIPNAtGtGTFsPGA	Blood-cancer
35947955	Selinexor@PL21 cell line F6 NN	TMT		Q Exactive HF-X	PKN554	Q16512	S559	KLNLGTDSDSSPQKS	KLNLGtDsDssPQKS	Blood-cancer
35947955	Selinexor+MK2206@PL21 cell line F6 NN	TMT		Q Exactive HF-X	PKN555	Q16512	T529	LIPNATGTGTFSPGA	LIPNAtGtGTFsPGA	Blood-cancer
35947955	Selinexor+MK2206@PL21 cell line F6 NN	TMT		Q Exactive HF-X	PKN556	Q16512	S559	KLNLGTDSDSSPQKS	KLNLGtDsDssPQKS	Blood-cancer
35947955	MK2206@PL21 cell line F1 CC	TMT		Q Exactive HF-X	PKN557	Q16512	T529	LIPNATGTGTFSPGA	LIPNAtGtGTFsPGA	Blood-cancer
35947955	MK2206@PL21 cell line F1 CC	TMT		Q Exactive HF-X	PKN558	Q16512	S559	KLNLGTDSDSSPQKS	KLNLGtDsDssPQKS	Blood-cancer
35947955	Selinexor+MK2206@PL21 cell line F1 CC	TMT		Q Exactive HF-X	PKN559	Q16512	T529	LIPNATGTGTFSPGA	LIPNAtGtGTFsPGA	Blood-cancer
35947955	Selinexor+MK2206@PL21 cell line F1 CC	TMT		Q Exactive HF-X	PKN560	Q16512	S559	KLNLGTDSDSSPQKS	KLNLGtDsDssPQKS	Blood-cancer
35947955	Selinexor@PL21 cell line F1 CC	TMT		Q Exactive HF-X	PKN561	Q16512	T529	LIPNATGTGTFSPGA	LIPNAtGtGTFsPGA	Blood-cancer
35947955	Selinexor@PL21 cell line F1 CC	TMT		Q Exactive HF-X	PKN562	Q16512	S559	KLNLGTDSDSSPQKS	KLNLGtDsDssPQKS	Blood-cancer
35947955	MK2206@PL21 cell line F4 MBO	TMT		Q Exactive HF-X	PKN563	Q16512	S559	KLNLGTDSDSSPQKS	KLNLGtDsDssPQKS	Blood-cancer
35947955	MK2206@PL21 cell line F2 CC	TMT		Q Exactive HF-X	PKN564	Q16512	S559	KLNLGTDSDSSPQKS	KLNLGtDsDssPQKS	Blood-cancer
35947955	MK2206@PL21 cell line F3 MBO	TMT		Q Exactive HF-X	PKN565	Q16512	S559	KLNLGTDSDSSPQKS	KLNLGtDsDssPQKS	Blood-cancer
35947955	Selinexor+MK2206@PL21 cell line F4 MBO	TMT		Q Exactive HF-X	PKN566	Q16512	S559	KLNLGTDSDSSPQKS	KLNLGtDsDssPQKS	Blood-cancer
35947955	Selinexor+MK2206@PL21 cell line F2 CC	TMT		Q Exactive HF-X	PKN567	Q16512	S559	KLNLGTDSDSSPQKS	KLNLGtDsDssPQKS	Blood-cancer
35947955	Selinexor+MK2206@PL21 cell line F3 MBO	TMT		Q Exactive HF-X	PKN568	Q16512	S559	KLNLGTDSDSSPQKS	KLNLGtDsDssPQKS	Blood-cancer
35947955	Selinexor@PL21 cell line F4 MBO	TMT		Q Exactive HF-X	PKN569	Q16512	S559	KLNLGTDSDSSPQKS	KLNLGtDsDssPQKS	Blood-cancer
35947955	Selinexor@PL21 cell line F2 CC	TMT		Q Exactive HF-X	PKN570	Q16512	S559	KLNLGTDSDSSPQKS	KLNLGtDsDssPQKS	Blood-cancer
35947955	Selinexor@PL21 cell line F3 MBO	TMT		Q Exactive HF-X	PKN571	Q16512	S559	KLNLGTDSDSSPQKS	KLNLGtDsDssPQKS	Blood-cancer
35947955	DMSO@PL21 cell line F4 MBO	TMT		Q Exactive HF-X	PKN572	Q16512	S559	KLNLGTDSDSSPQKS	KLNLGtDsDssPQKS	Blood-cancer
35947955	DMSO@PL21 cell line F6 NN	TMT		Q Exactive HF-X	PKN573	Q16512	T529	LIPNATGTGTFSPGA	LIPNAtGtGTFsPGA	Blood-cancer
35947955	DMSO@PL21 cell line F6 NN	TMT		Q Exactive HF-X	PKN574	Q16512	S559	KLNLGTDSDSSPQKS	KLNLGtDsDssPQKS	Blood-cancer
35947955	DMSO@MV4-11 cell line F1 CC	TMT		Q Exactive HF-X	PKN575	Q16512	S559	KLNLGTDSDSSPQKS	KLNLGtDsDssPQKS	Blood-cancer
35947955	DMSO@PL21 cell line F1 CC	TMT		Q Exactive HF-X	PKN576	Q16512	T529	LIPNATGTGTFSPGA	LIPNAtGtGTFsPGA	Blood-cancer
35947955	DMSO@PL21 cell line F1 CC	TMT		Q Exactive HF-X	PKN577	Q16512	S559	KLNLGTDSDSSPQKS	KLNLGtDsDssPQKS	Blood-cancer
35947955	DMSO@PL21 cell line F2 CC	TMT		Q Exactive HF-X	PKN578	Q16512	S559	KLNLGTDSDSSPQKS	KLNLGtDsDssPQKS	Blood-cancer
35947955	DMSO@PL21 cell line F3 MBO	TMT		Q Exactive HF-X	PKN579	Q16512	S559	KLNLGTDSDSSPQKS	KLNLGtDsDssPQKS	Blood-cancer
35947955	MK2206@MV4-11 cell line F1 CC	TMT		Q Exactive HF-X	PKN580	Q16512	S559	KLNLGTDSDSSPQKS	KLNLGtDsDssPQKS	Blood-cancer
35947955	MK2206@MV4-11 cell line F2 CC	TMT		Q Exactive HF-X	PKN581	Q16512	S559	KLNLGTDSDSSPQKS	KLNLGtDsDssPQKS	Blood-cancer
35947955	MK2206@MV4-11 cell line F3 MBO	TMT		Q Exactive HF-X	PKN582	Q16512	S559	KLNLGTDSDSSPQKS	KLNLGtDsDssPQKS	Blood-cancer
35947955	Selinexor@MV4-11 cell line F1 CC	TMT		Q Exactive HF-X	PKN583	Q16512	S559	KLNLGTDSDSSPQKS	KLNLGtDsDssPQKS	Blood-cancer
35947955	Selinexor+MK2206@MV4-11 cell line F1 CC	TMT		Q Exactive HF-X	PKN584	Q16512	S559	KLNLGTDSDSSPQKS	KLNLGtDsDssPQKS	Blood-cancer
35947955	Selinexor+MK2206@MV4-11 cell line F2 CC	TMT		Q Exactive HF-X	PKN585	Q16512	S559	KLNLGTDSDSSPQKS	KLNLGtDsDssPQKS	Blood-cancer
35947955	Selinexor+MK2206@MV4-11 cell line F3 MBO	TMT		Q Exactive HF-X	PKN586	Q16512	S559	KLNLGTDSDSSPQKS	KLNLGtDsDssPQKS	Blood-cancer
35947955	Selinexor@MV4-11 cell line F2 CC	TMT		Q Exactive HF-X	PKN587	Q16512	S559	KLNLGTDSDSSPQKS	KLNLGtDsDssPQKS	Blood-cancer
35947955	Selinexor@MV4-11 cell line F3 MBO	TMT		Q Exactive HF-X	PKN588	Q16512	S559	KLNLGTDSDSSPQKS	KLNLGtDsDssPQKS	Blood-cancer
35947955	DMSO@MV4-11 cell line F3 MBO	TMT		Q Exactive HF-X	PKN589	Q16512	S559	KLNLGTDSDSSPQKS	KLNLGtDsDssPQKS	Blood-cancer
35947955	DMSO@MV4-11 cell line F2 CC	TMT		Q Exactive HF-X	PKN590	Q16512	S559	KLNLGTDSDSSPQKS	KLNLGtDsDssPQKS	Blood-cancer
36060052	Eto@HCT116 cells	SILAC		Q Exactive Plus	PKN591	Q16512	S562	DISVEKLNLGTDSDSSPQKSSRDPPSSPSSL		PPM1D inhibition
36060052	Eto@HCT116 cells	SILAC		Q Exactive Plus	PKN592	Q16512	T914	TDVSNFDEEFTGEAPTLSPPRDARPLTAAEQ		PPM1D inhibition
36060052	Eto@HCT116 cells	SILAC		Q Exactive Plus	PKN593	Q16512	S561	GDISVEKLNLGTDSDSSPQKSSRDPPSSPSS		PPM1D inhibition
36060052	Eto+PPM1Di@HCT116 cells	SILAC		Q Exactive Plus	PKN594	Q16512	S562	DISVEKLNLGTDSDSSPQKSSRDPPSSPSSL		PPM1D inhibition
36060052	Eto+PPM1Di@HCT116 cells	SILAC		Q Exactive Plus	PKN595	Q16512	T914	TDVSNFDEEFTGEAPTLSPPRDARPLTAAEQ		PPM1D inhibition
36060052	Eto+PPM1Di@HCT116 cells	SILAC		Q Exactive Plus	PKN596	Q16512	S561	GDISVEKLNLGTDSDSSPQKSSRDPPSSPSS		PPM1D inhibition
36060052	DMSO@HCT116 cells_36060052	SILAC		Q Exactive Plus	PKN597	Q16512	S562	DISVEKLNLGTDSDSSPQKSSRDPPSSPSSL		PPM1D inhibition
36060052	DMSO@HCT116 cells_36060052	SILAC		Q Exactive Plus	PKN598	Q16512	T914	TDVSNFDEEFTGEAPTLSPPRDARPLTAAEQ		PPM1D inhibition
36060052	DMSO@HCT116 cells_36060052	SILAC		Q Exactive Plus	PKN599	Q16512	S561	GDISVEKLNLGTDSDSSPQKSSRDPPSSPSS		PPM1D inhibition
36183837	DMSO@UWB cells	TMT		Q Exactive	PKN600	Q16512	S533	LLRRLIPNATGTGTFSPGASPGSEARTTGDI	RLIPNATGT(ph)GT(ph)FS(ph)(ph)PGAS(ph)PGSEAR	Malignant neoplasm of ovary
36183837	DMSO@UWB+B cells	TMT		Q Exactive	PKN601	Q16512	S533	LLRRLIPNATGTGTFSPGASPGSEARTTGDI	RLIPNATGT(ph)GT(ph)FS(ph)(ph)PGAS(ph)PGSEAR	Malignant neoplasm of ovary
36183837	Rucaparib@UWB cells	TMT		Q Exactive	PKN602	Q16512	S533	LLRRLIPNATGTGTFSPGASPGSEARTTGDI	RLIPNATGT(ph)GT(ph)FS(ph)(ph)PGAS(ph)PGSEAR	Malignant neoplasm of ovary
36183837	Rucaparib@UWB+B cells	TMT		Q Exactive	PKN603	Q16512	S533	LLRRLIPNATGTGTFSPGASPGSEARTTGDI	RLIPNATGT(ph)GT(ph)FS(ph)(ph)PGAS(ph)PGSEAR	Malignant neoplasm of ovary
36357940	JPH203 (15min)@KKU-100-BTC cell line	TMT		Q-Exactive-orbitrap	PKN604	Q16512	S380			Signaling
36357940	DMSO@KKU-100-BTC cell line	TMT		Q-Exactive-orbitrap	PKN605	Q16512	S380			Signaling
26434776	DMSO-CID1@H929 cells	SILAC		LTQ-Orbitrap Elite	PKN606	Q16512-2	S922	VSNFDEEFTGEAPTLSPPRDARPLTAAEQAA	TDVSNFDEEFTGEAPTLS(ph)PPR	Bone cancer
26434776	DMSO-CID1@H929 cells	SILAC		LTQ-Orbitrap Elite	PKN607	Q16512-2	S922	VSNFDEEFTGEAPTLSPPRDARPLTAAEQAA	TDVSNFDEEFTGEAPTLS(ph)PPR	Bone cancer
26434776	DMSO-HCD1@H929 cells	SILAC		LTQ-Orbitrap Elite	PKN608	Q16512-2	S922	VSNFDEEFTGEAPTLSPPRDARPLTAAEQAA	TDVSNFDEEFTGEAPTLS(ph)PPR	Bone cancer
26434776	DMSO-HCD1@H929 cells	SILAC		LTQ-Orbitrap Elite	PKN609	Q16512-2	S922	VSNFDEEFTGEAPTLSPPRDARPLTAAEQAA	TDVSNFDEEFTGEAPTLS(ph)PPR	Bone cancer
26434776	DMSO-HCDls2@H929 cells	SILAC		LTQ-Orbitrap Elite	PKN610	Q16512-2	S922	VSNFDEEFTGEAPTLSPPRDARPLTAAEQAA	TDVSNFDEEFTGEAPTLS(ph)PPR	Bone cancer
26434776	DMSO-HCDls2@H929 cells	SILAC		LTQ-Orbitrap Elite	PKN611	Q16512-2	S922	VSNFDEEFTGEAPTLSPPRDARPLTAAEQAA	TDVSNFDEEFTGEAPTLS(ph)PPR	Bone cancer
26434776	Imatinib-CID1@H929 cells	SILAC		LTQ-Orbitrap Elite	PKN612	Q16512-2	S922	VSNFDEEFTGEAPTLSPPRDARPLTAAEQAA	TDVSNFDEEFTGEAPTLS(ph)PPR	Bone cancer
26434776	Imatinib-CID1@H929 cells	SILAC		LTQ-Orbitrap Elite	PKN613	Q16512-2	S922	VSNFDEEFTGEAPTLSPPRDARPLTAAEQAA	TDVSNFDEEFTGEAPTLS(ph)PPR	Bone cancer
26434776	Imatinib-HCD1@H929 cells	SILAC		LTQ-Orbitrap Elite	PKN614	Q16512-2	S922	VSNFDEEFTGEAPTLSPPRDARPLTAAEQAA	TDVSNFDEEFTGEAPTLS(ph)PPR	Bone cancer
26434776	Imatinib-HCD1@H929 cells	SILAC		LTQ-Orbitrap Elite	PKN615	Q16512-2	S922	VSNFDEEFTGEAPTLSPPRDARPLTAAEQAA	TDVSNFDEEFTGEAPTLS(ph)PPR	Bone cancer
26434776	Imatinib-HCDls2@H929 cells	SILAC		LTQ-Orbitrap Elite	PKN616	Q16512-2	S922	VSNFDEEFTGEAPTLSPPRDARPLTAAEQAA	TDVSNFDEEFTGEAPTLS(ph)PPR	Bone cancer
26434776	Imatinib-HCDls2@H929 cells	SILAC		LTQ-Orbitrap Elite	PKN617	Q16512-2	S922	VSNFDEEFTGEAPTLSPPRDARPLTAAEQAA	TDVSNFDEEFTGEAPTLS(ph)PPR	Bone cancer
26434776	Imatinib@H929 cells	SILAC		LTQ-Orbitrap Elite	PKN618	Q16512-2	S922	VSNFDEEFTGEAPTLSPPRDARPLTAAEQAA	TDVSNFDEEFTGEAPTLS(ph)PPR	Bone cancer
26434776	Imatinib@H929 cells	SILAC		LTQ-Orbitrap Elite	PKN619	Q16512-2	S922	VSNFDEEFTGEAPTLSPPRDARPLTAAEQAA	TDVSNFDEEFTGEAPTLS(ph)PPR	Bone cancer
26434776	Bortezomib-CID1@H929 cells	SILAC		LTQ-Orbitrap Elite	PKN620	Q16512-2	S922	VSNFDEEFTGEAPTLSPPRDARPLTAAEQAA	TDVSNFDEEFTGEAPTLS(ph)PPR	Bone cancer
26434776	Bortezomib-CID1@H929 cells	SILAC		LTQ-Orbitrap Elite	PKN621	Q16512-2	S922	VSNFDEEFTGEAPTLSPPRDARPLTAAEQAA	TDVSNFDEEFTGEAPTLS(ph)PPR	Bone cancer
26434776	Bortezomib-HCD1@H929 cells	SILAC		LTQ-Orbitrap Elite	PKN622	Q16512-2	S922	VSNFDEEFTGEAPTLSPPRDARPLTAAEQAA	TDVSNFDEEFTGEAPTLS(ph)PPR	Bone cancer
26434776	Bortezomib-HCD1@H929 cells	SILAC		LTQ-Orbitrap Elite	PKN623	Q16512-2	S922	VSNFDEEFTGEAPTLSPPRDARPLTAAEQAA	TDVSNFDEEFTGEAPTLS(ph)PPR	Bone cancer
26434776	Bortezomib-HCDls2@H929 cells	SILAC		LTQ-Orbitrap Elite	PKN624	Q16512-2	S922	VSNFDEEFTGEAPTLSPPRDARPLTAAEQAA	TDVSNFDEEFTGEAPTLS(ph)PPR	Bone cancer
26434776	Bortezomib-HCDls2@H929 cells	SILAC		LTQ-Orbitrap Elite	PKN625	Q16512-2	S922	VSNFDEEFTGEAPTLSPPRDARPLTAAEQAA	TDVSNFDEEFTGEAPTLS(ph)PPR	Bone cancer
26434776	Bortezomib@H929 cells	SILAC		LTQ-Orbitrap Elite	PKN626	Q16512-2	S922	VSNFDEEFTGEAPTLSPPRDARPLTAAEQAA	TDVSNFDEEFTGEAPTLS(ph)PPR	Bone cancer
26434776	Bortezomib@H929 cells	SILAC		LTQ-Orbitrap Elite	PKN627	Q16512-2	S922	VSNFDEEFTGEAPTLSPPRDARPLTAAEQAA	TDVSNFDEEFTGEAPTLS(ph)PPR	Bone cancer
26434776	DMSO@H929 cells	SILAC		LTQ-Orbitrap Elite	PKN628	Q16512-2	S922	VSNFDEEFTGEAPTLSPPRDARPLTAAEQAA	TDVSNFDEEFTGEAPTLS(ph)PPR	Bone cancer
26434776	DMSO@H929 cells	SILAC		LTQ-Orbitrap Elite	PKN629	Q16512-2	S922	VSNFDEEFTGEAPTLSPPRDARPLTAAEQAA	TDVSNFDEEFTGEAPTLS(ph)PPR	Bone cancer
27155012	BCR(10min)@DG75 cells	SILAC		LTQ Orbitrap Velos	PKN630	Q16512-2	S565	TTGDISVEKLNLGTDSDSSPQKSSRDPPSSP		Burkitt's lymphoma
27155012	BCR(10min)@DG75 cells	SILAC		LTQ Orbitrap Velos	PKN631	Q16512-2	S568	DISVEKLNLGTDSDSSPQKSSRDPPSSPSSL		Burkitt's lymphoma
27155012	BCR(10min)@DG75 cells	SILAC		LTQ Orbitrap Velos	PKN632	Q16512-2	S922	VSNFDEEFTGEAPTLSPPRDARPLTAAEQAA		Burkitt's lymphoma
27155012	BCR(10min)@Daudi cells	SILAC		LTQ Orbitrap Velos	PKN633	Q16512-2	S565	TTGDISVEKLNLGTDSDSSPQKSSRDPPSSP		Burkitt's lymphoma
27155012	BCR(10min)@Daudi cells	SILAC		LTQ Orbitrap Velos	PKN634	Q16512-2	S568	DISVEKLNLGTDSDSSPQKSSRDPPSSPSSL		Burkitt's lymphoma
27155012	BCR(10min)@Daudi cells	SILAC		LTQ Orbitrap Velos	PKN635	Q16512-2	S922	VSNFDEEFTGEAPTLSPPRDARPLTAAEQAA		Burkitt's lymphoma
27155012	BCR(20min)@DG75 cells	SILAC		LTQ Orbitrap Velos	PKN636	Q16512-2	S565	TTGDISVEKLNLGTDSDSSPQKSSRDPPSSP		Burkitt's lymphoma
27155012	BCR(20min)@DG75 cells	SILAC		LTQ Orbitrap Velos	PKN637	Q16512-2	S568	DISVEKLNLGTDSDSSPQKSSRDPPSSPSSL		Burkitt's lymphoma
27155012	BCR(20min)@DG75 cells	SILAC		LTQ Orbitrap Velos	PKN638	Q16512-2	S922	VSNFDEEFTGEAPTLSPPRDARPLTAAEQAA		Burkitt's lymphoma
27155012	BCR(2min)@DG75 cells	SILAC		LTQ Orbitrap Velos	PKN639	Q16512-2	S565	TTGDISVEKLNLGTDSDSSPQKSSRDPPSSP		Burkitt's lymphoma
27155012	BCR(2min)@DG75 cells	SILAC		LTQ Orbitrap Velos	PKN640	Q16512-2	S568	DISVEKLNLGTDSDSSPQKSSRDPPSSPSSL		Burkitt's lymphoma
27155012	BCR(2min)@DG75 cells	SILAC		LTQ Orbitrap Velos	PKN641	Q16512-2	S922	VSNFDEEFTGEAPTLSPPRDARPLTAAEQAA		Burkitt's lymphoma
27155012	BCR(2min)@Daudi cells	SILAC		LTQ Orbitrap Velos	PKN642	Q16512-2	S565	TTGDISVEKLNLGTDSDSSPQKSSRDPPSSP		Burkitt's lymphoma
27155012	BCR(2min)@Daudi cells	SILAC		LTQ Orbitrap Velos	PKN643	Q16512-2	S568	DISVEKLNLGTDSDSSPQKSSRDPPSSPSSL		Burkitt's lymphoma
27155012	BCR(2min)@Daudi cells	SILAC		LTQ Orbitrap Velos	PKN644	Q16512-2	S922	VSNFDEEFTGEAPTLSPPRDARPLTAAEQAA		Burkitt's lymphoma
27155012	BCR(5min)@DG75 cells	SILAC		LTQ Orbitrap Velos	PKN645	Q16512-2	S565	TTGDISVEKLNLGTDSDSSPQKSSRDPPSSP		Burkitt's lymphoma
27155012	BCR(5min)@DG75 cells	SILAC		LTQ Orbitrap Velos	PKN646	Q16512-2	S568	DISVEKLNLGTDSDSSPQKSSRDPPSSPSSL		Burkitt's lymphoma
27155012	BCR(5min)@DG75 cells	SILAC		LTQ Orbitrap Velos	PKN647	Q16512-2	S922	VSNFDEEFTGEAPTLSPPRDARPLTAAEQAA		Burkitt's lymphoma
27155012	CD79a KD@DG75 cells	SILAC		LTQ Orbitrap Velos	PKN648	Q16512-2	S568	DISVEKLNLGTDSDSSPQKSSRDPPSSPSSL		Burkitt's lymphoma
27155012	CD79a KD@DG75 cells	SILAC		LTQ Orbitrap Velos	PKN649	Q16512-2	S922	VSNFDEEFTGEAPTLSPPRDARPLTAAEQAA		Burkitt's lymphoma
27155012	SYK inhibition@DG75 cells	SILAC		LTQ Orbitrap Velos	PKN650	Q16512-2	S568	DISVEKLNLGTDSDSSPQKSSRDPPSSPSSL		Burkitt's lymphoma
27155012	SYK inhibition@DG75 cells	SILAC		LTQ Orbitrap Velos	PKN651	Q16512-2	S922	VSNFDEEFTGEAPTLSPPRDARPLTAAEQAA		Burkitt's lymphoma
27155012	Unstimulated@DG75 cells	SILAC		LTQ Orbitrap Velos	PKN652	Q16512-2	S565	TTGDISVEKLNLGTDSDSSPQKSSRDPPSSP		Burkitt's lymphoma
27155012	Unstimulated@DG75 cells	SILAC		LTQ Orbitrap Velos	PKN653	Q16512-2	S568	DISVEKLNLGTDSDSSPQKSSRDPPSSPSSL		Burkitt's lymphoma
27155012	Unstimulated@DG75 cells	SILAC		LTQ Orbitrap Velos	PKN654	Q16512-2	S922	VSNFDEEFTGEAPTLSPPRDARPLTAAEQAA		Burkitt's lymphoma
27155012	Unstimulated@Daudi cells	SILAC		LTQ Orbitrap Velos	PKN655	Q16512-2	S565	TTGDISVEKLNLGTDSDSSPQKSSRDPPSSP		Burkitt's lymphoma
27155012	Unstimulated@Daudi cells	SILAC		LTQ Orbitrap Velos	PKN656	Q16512-2	S568	DISVEKLNLGTDSDSSPQKSSRDPPSSPSSL		Burkitt's lymphoma
27155012	Unstimulated@Daudi cells	SILAC		LTQ Orbitrap Velos	PKN657	Q16512-2	S922	VSNFDEEFTGEAPTLSPPRDARPLTAAEQAA		Burkitt's lymphoma
27642862	Pervanadate@BEL7402 cell line	Label-free		LTQ-Orbitrap Velos	PKN658	Q16512-2	S118	HVVLPDPAATHDGPQSPGAGGPTCSATNLSR	LDLLHQQLQELHAHVVLPDPAATHDGPQS(ph)PGAGGPTCSATNLSR	Enrichment-study
27642862	Untreated control@BEL7402 cell line	Label free		LTQ Orbitrap Velos	PKN659	Q16512-2	S118	HVVLPDPAATHDGPQSPGAGGPTCSATNLSR	LDLLHQQLQELHAHVVLPDPAATHDGPQS(ph)PGAGGPTCSATNLSR	phosphotyrosine superbinder
27642862	Src SB(100ug)@Jurkat T cells	Label-free		LTQ Orbitrap Velos	PKN660	Q16512-2	S922	VSNFDEEFTGEAPTLSPPRDARPLTAAEQAA	TDVSNFDEEFTGEAPTLS(ph)PPR	Enrichment-study
27794612	Gefitinib+FGF2@A431cell line	TMT		Q Exactive	PKN661	Q16512-3	S562		LNLGTDSDSS(ph)PQK	Squamous cell carcinoma
27794612	Gefitinib@A431cell line	TMT		Q Exactive	PKN662	Q16512-3	S562		LNLGTDSDSS(ph)PQK	Squamous cell carcinoma
27794612	DMSO@A431cell line	TMT		Q Exactive	PKN663	Q16512-3	S562		LNLGTDSDSS(ph)PQK	Squamous cell carcinoma
36483536	ACKR2 induced short-term activity	SILAC		LTQ Orbitrap Velos	PKN664	Q16512-2	S922		TDVSNFDEEFTGEAPTLS(ph)PPRDAR	ACKR2 signaling
29449344	Optimised cell lysis@HEK cells			Orbitrap Q- Exactive HF	PKN665	Q16512	S916	VSNFDEEFTGEAPTLSPPRDARPLTAAEQAA	TDVSNFDEEFTGEAPTLS(ph)PPR	Benzonase digestion
29449344	Standard cell lysis@HEK cells			Orbitrap Q- Exactive HF	PKN666	Q16512	S916	VSNFDEEFTGEAPTLSPPRDARPLTAAEQAA	TDVSNFDEEFTGEAPTLS(ph)PPR	Benzonase digestion
29449344	Standard cell lysis@HeLa cells			Orbitrap Q- Exactive HF	PKN667	Q16512	S537	LIPNATGTGTFSPGASPGSEARTTGDISVEK	LIPNATGTGTFS(ph)PGAS(ph)PGSEAR	Benzonase digestion
29449344	Standard cell lysis@HeLa cells			Orbitrap Q- Exactive HF	PKN668	Q16512	S916	VSNFDEEFTGEAPTLSPPRDARPLTAAEQAA	TDVSNFDEEFTGEAPTLS(ph)PPR	Benzonase digestion
30624053	SCX-RPLC-CZE-MS/MS@HCT116 cell			Q-Exactive HF	PKN669	Q16512	S533		RLIPNATGTGTFS(ph)PGASPGSEAR	Colon carcinoma
21406692	NCM(1h)@HUES9 cell			Q Exactive HF	PKN670	Q16512	T529	LIPNATGTGTFSPGASPGSEAR	LIPNATGT(ph)GT(ph)FS(ph)PGAS(ph)PGS(ph)EAR	no disease
21406692	NCM(1h)@HUES9 cell			Q Exactive HF	PKN671	Q16512	T531	LIPNATGTGTFSPGASPGSEAR	LIPNATGT(ph)GT(ph)FS(ph)PGAS(ph)PGS(ph)EAR	no disease
21406692	NCM(1h)@HUES9 cell			Q Exactive HF	PKN672	Q16512	S533	LIPNATGTGTFSPGASPGSEAR	LIPNATGT(ph)GT(ph)FS(ph)PGAS(ph)PGS(ph)EAR	no disease
21406692	NCM(1h)@HUES9 cell			Q Exactive HF	PKN673	Q16512	S537	LIPNATGTGTFSPGASPGSEAR	LIPNATGT(ph)GT(ph)FS(ph)PGAS(ph)PGS(ph)EAR	no disease
21406692	NCM(1h)@HUES9 cell			Q Exactive HF	PKN674	Q16512	S540	LIPNATGTGTFSPGASPGSEAR	LIPNATGT(ph)GT(ph)FS(ph)PGAS(ph)PGS(ph)EAR	no disease
21406692	NCM(24h)@HUES9 cell			Q Exactive HF	PKN675	Q16512	T529	LIPNATGTGTFSPGASPGSEAR	LIPNATGT(ph)GT(ph)FS(ph)PGAS(ph)PGS(ph)EAR	no disease
21406692	NCM(24h)@HUES9 cell			Q Exactive HF	PKN676	Q16512	T531	LIPNATGTGTFSPGASPGSEAR	LIPNATGT(ph)GT(ph)FS(ph)PGAS(ph)PGS(ph)EAR	no disease
21406692	NCM(24h)@HUES9 cell			Q Exactive HF	PKN677	Q16512	S533	LIPNATGTGTFSPGASPGSEAR	LIPNATGT(ph)GT(ph)FS(ph)PGAS(ph)PGS(ph)EAR	no disease
21406692	NCM(24h)@HUES9 cell			Q Exactive HF	PKN678	Q16512	S537	LIPNATGTGTFSPGASPGSEAR	LIPNATGT(ph)GT(ph)FS(ph)PGAS(ph)PGS(ph)EAR	no disease
21406692	NCM(24h)@HUES9 cell			Q Exactive HF	PKN679	Q16512	S540	LIPNATGTGTFSPGASPGSEAR	LIPNATGT(ph)GT(ph)FS(ph)PGAS(ph)PGS(ph)EAR	no disease
21406692	NCM(6h)@HUES9 cell			Q Exactive HF	PKN680	Q16512	T529	LIPNATGTGTFSPGASPGSEAR	LIPNATGT(ph)GT(ph)FS(ph)PGAS(ph)PGS(ph)EAR	no disease
21406692	NCM(6h)@HUES9 cell			Q Exactive HF	PKN681	Q16512	T531	LIPNATGTGTFSPGASPGSEAR	LIPNATGT(ph)GT(ph)FS(ph)PGAS(ph)PGS(ph)EAR	no disease
21406692	NCM(6h)@HUES9 cell			Q Exactive HF	PKN682	Q16512	S533	LIPNATGTGTFSPGASPGSEAR	LIPNATGT(ph)GT(ph)FS(ph)PGAS(ph)PGS(ph)EAR	no disease
21406692	NCM(6h)@HUES9 cell			Q Exactive HF	PKN683	Q16512	S537	LIPNATGTGTFSPGASPGSEAR	LIPNATGT(ph)GT(ph)FS(ph)PGAS(ph)PGS(ph)EAR	no disease
21406692	NCM(6h)@HUES9 cell			Q Exactive HF	PKN684	Q16512	S540	LIPNATGTGTFSPGASPGSEAR	LIPNATGT(ph)GT(ph)FS(ph)PGAS(ph)PGS(ph)EAR	no disease
21406692	PMA(1h)@HUES9 cell			Q Exactive HF	PKN685	Q16512	T529	LIPNATGTGTFSPGASPGSEAR	LIPNATGT(ph)GT(ph)FS(ph)PGAS(ph)PGS(ph)EAR	no disease
21406692	PMA(1h)@HUES9 cell			Q Exactive HF	PKN686	Q16512	T531	LIPNATGTGTFSPGASPGSEAR	LIPNATGT(ph)GT(ph)FS(ph)PGAS(ph)PGS(ph)EAR	no disease
21406692	PMA(1h)@HUES9 cell			Q Exactive HF	PKN687	Q16512	S533	LIPNATGTGTFSPGASPGSEAR	LIPNATGT(ph)GT(ph)FS(ph)PGAS(ph)PGS(ph)EAR	no disease
21406692	PMA(1h)@HUES9 cell			Q Exactive HF	PKN688	Q16512	S537	LIPNATGTGTFSPGASPGSEAR	LIPNATGT(ph)GT(ph)FS(ph)PGAS(ph)PGS(ph)EAR	no disease
21406692	PMA(1h)@HUES9 cell			Q Exactive HF	PKN689	Q16512	S540	LIPNATGTGTFSPGASPGSEAR	LIPNATGT(ph)GT(ph)FS(ph)PGAS(ph)PGS(ph)EAR	no disease
21406692	PMA(24h)@HUES9 cell			Q Exactive HF	PKN690	Q16512	T529	LIPNATGTGTFSPGASPGSEAR	LIPNATGT(ph)GT(ph)FS(ph)PGAS(ph)PGS(ph)EAR	no disease
21406692	PMA(24h)@HUES9 cell			Q Exactive HF	PKN691	Q16512	T531	LIPNATGTGTFSPGASPGSEAR	LIPNATGT(ph)GT(ph)FS(ph)PGAS(ph)PGS(ph)EAR	no disease
21406692	PMA(24h)@HUES9 cell			Q Exactive HF	PKN692	Q16512	S533	LIPNATGTGTFSPGASPGSEAR	LIPNATGT(ph)GT(ph)FS(ph)PGAS(ph)PGS(ph)EAR	no disease
21406692	PMA(24h)@HUES9 cell			Q Exactive HF	PKN693	Q16512	S537	LIPNATGTGTFSPGASPGSEAR	LIPNATGT(ph)GT(ph)FS(ph)PGAS(ph)PGS(ph)EAR	no disease
21406692	PMA(24h)@HUES9 cell			Q Exactive HF	PKN694	Q16512	S540	LIPNATGTGTFSPGASPGSEAR	LIPNATGT(ph)GT(ph)FS(ph)PGAS(ph)PGS(ph)EAR	no disease
21406692	PMA(30min)@HUES9 cell			Q Exactive HF	PKN695	Q16512	T529	LIPNATGTGTFSPGASPGSEAR	LIPNATGT(ph)GT(ph)FS(ph)PGAS(ph)PGS(ph)EAR	no disease
21406692	PMA(30min)@HUES9 cell			Q Exactive HF	PKN696	Q16512	T531	LIPNATGTGTFSPGASPGSEAR	LIPNATGT(ph)GT(ph)FS(ph)PGAS(ph)PGS(ph)EAR	no disease
21406692	PMA(30min)@HUES9 cell			Q Exactive HF	PKN697	Q16512	S533	LIPNATGTGTFSPGASPGSEAR	LIPNATGT(ph)GT(ph)FS(ph)PGAS(ph)PGS(ph)EAR	no disease
21406692	PMA(30min)@HUES9 cell			Q Exactive HF	PKN698	Q16512	S537	LIPNATGTGTFSPGASPGSEAR	LIPNATGT(ph)GT(ph)FS(ph)PGAS(ph)PGS(ph)EAR	no disease
21406692	PMA(30min)@HUES9 cell			Q Exactive HF	PKN699	Q16512	S540	LIPNATGTGTFSPGASPGSEAR	LIPNATGT(ph)GT(ph)FS(ph)PGAS(ph)PGS(ph)EAR	no disease
21406692	PMA(6h)@HUES9 cell			Q Exactive HF	PKN700	Q16512	T529	LIPNATGTGTFSPGASPGSEAR	LIPNATGT(ph)GT(ph)FS(ph)PGAS(ph)PGS(ph)EAR	no disease
21406692	PMA(6h)@HUES9 cell			Q Exactive HF	PKN701	Q16512	T531	LIPNATGTGTFSPGASPGSEAR	LIPNATGT(ph)GT(ph)FS(ph)PGAS(ph)PGS(ph)EAR	no disease
21406692	PMA(6h)@HUES9 cell			Q Exactive HF	PKN702	Q16512	S533	LIPNATGTGTFSPGASPGSEAR	LIPNATGT(ph)GT(ph)FS(ph)PGAS(ph)PGS(ph)EAR	no disease
21406692	PMA(6h)@HUES9 cell			Q Exactive HF	PKN703	Q16512	S537	LIPNATGTGTFSPGASPGSEAR	LIPNATGT(ph)GT(ph)FS(ph)PGAS(ph)PGS(ph)EAR	no disease
21406692	PMA(6h)@HUES9 cell			Q Exactive HF	PKN704	Q16512	S540	LIPNATGTGTFSPGASPGSEAR	LIPNATGT(ph)GT(ph)FS(ph)PGAS(ph)PGS(ph)EAR	no disease
29154753	Mitotic arrest@RPE-1 cell			Q-Exactive Plus	PKN705	Q16512	S562		TTGDIS(ph)VEKLNLGTDS(ph)DSS(ph)PQS	Stimuli
29154753	Mitotic arrest@RPE-1 cell			Q-Exactive Plus	PKN706	Q16512	S549		TTGDIS(ph)VEKLNLGTDS(ph)DSS(ph)PQS	Stimuli
29154753	Mitotic arrest@RPE-1 cell			Q-Exactive Plus	PKN707	Q16512	S559		TTGDIS(ph)VEKLNLGTDS(ph)DSS(ph)PQS	Stimuli
30177828	Mock(24h)@SK-N-BE2 cells			LTQ-Orbitrap XL + Orbitrap Q Exactive HF	PKN708	Q16512	S559	TTGDISVEKLNLGTDSDSSPQKSSRDPPSSP	LNLGTDS(ph)DSS(ph)PQK	Infection
30177828	Mock(24h)@SK-N-BE2 cells			LTQ-Orbitrap XL + Orbitrap Q Exactive HF	PKN709	Q16512	S562	TTGDISVEKLNLGTDSDSSPQKSSRDPPSSP	LNLGTDS(ph)DSS(ph)PQK	Infection
30177828	Mock(48h)@SK-N-BE2 cells			LTQ-Orbitrap XL + Orbitrap Q Exactive HF	PKN710	Q16512	S559	TTGDISVEKLNLGTDSDSSPQKSSRDPPSSP	LNLGTDS(ph)DSS(ph)PQK	Infection
30177828	Mock(48h)@SK-N-BE2 cells			LTQ-Orbitrap XL + Orbitrap Q Exactive HF	PKN711	Q16512	S562	TTGDISVEKLNLGTDSDSSPQKSSRDPPSSP	LNLGTDS(ph)DSS(ph)PQK	Infection
30177828	Mock(72h)@SK-N-BE2 cells			LTQ-Orbitrap XL + Orbitrap Q Exactive HF	PKN712	Q16512	S559	TTGDISVEKLNLGTDSDSSPQKSSRDPPSSP	LNLGTDS(ph)DSS(ph)PQK	Infection
30177828	Mock(72h)@SK-N-BE2 cells			LTQ-Orbitrap XL + Orbitrap Q Exactive HF	PKN713	Q16512	S562	TTGDISVEKLNLGTDSDSSPQKSSRDPPSSP	LNLGTDS(ph)DSS(ph)PQK	Infection
30177828	ZIKV(24h)@SK-N-BE2 cells			LTQ-Orbitrap XL + Orbitrap Q Exactive HF	PKN714	Q16512	S559	TTGDISVEKLNLGTDSDSSPQKSSRDPPSSP	LNLGTDS(ph)DSS(ph)PQK	Infection
30177828	ZIKV(24h)@SK-N-BE2 cells			LTQ-Orbitrap XL + Orbitrap Q Exactive HF	PKN715	Q16512	S562	TTGDISVEKLNLGTDSDSSPQKSSRDPPSSP	LNLGTDS(ph)DSS(ph)PQK	Infection
30177828	ZIKV(48h)@SK-N-BE2 cells			LTQ-Orbitrap XL + Orbitrap Q Exactive HF	PKN716	Q16512	S559	TTGDISVEKLNLGTDSDSSPQKSSRDPPSSP	LNLGTDS(ph)DSS(ph)PQK	Infection
30177828	ZIKV(48h)@SK-N-BE2 cells			LTQ-Orbitrap XL + Orbitrap Q Exactive HF	PKN717	Q16512	S562	TTGDISVEKLNLGTDSDSSPQKSSRDPPSSP	LNLGTDS(ph)DSS(ph)PQK	Infection
30177828	ZIKV(72h)@SK-N-BE2 cells			LTQ-Orbitrap XL + Orbitrap Q Exactive HF	PKN718	Q16512	S559	TTGDISVEKLNLGTDSDSSPQKSSRDPPSSP	LNLGTDS(ph)DSS(ph)PQK	Infection
30177828	ZIKV(72h)@SK-N-BE2 cells			LTQ-Orbitrap XL + Orbitrap Q Exactive HF	PKN719	Q16512	S562	TTGDISVEKLNLGTDSDSSPQKSSRDPPSSP	LNLGTDS(ph)DSS(ph)PQK	Infection
20097925	Telophase@HeLa S cells			LTQ-Orbitrap	PKN720	Q16512	S561	LGTDSDSSPQKSS	LNLGTDSDS(ph)SPQK	mitotic progression
20097925	Telophase@HeLa S cells			LTQ-Orbitrap	PKN721	Q16512	T774	YGDRTSTFCGTPE	TST(ph)FCGTPEFLAPEVLTDTSYTR	mitotic progression
20097925	Metaphase@HeLa S cells			LTQ-Orbitrap	PKN722	Q16512	S561	LGTDSDSSPQKSS	LNLGTDSDS(ph)SPQK	mitotic progression
20097925	Metaphase@HeLa S cells			LTQ-Orbitrap	PKN723	Q16512	T774	YGDRTSTFCGTPE	TST(ph)FCGTPEFLAPEVLTDTSYTR	mitotic progression
20097925	Prometaphase@HeLa S cells			LTQ-Orbitrap	PKN724	Q16512	S561	LGTDSDSSPQKSS	LNLGTDSDS(ph)SPQK	mitotic progression
20097925	Prometaphase@HeLa S cells			LTQ-Orbitrap	PKN725	Q16512	T774	YGDRTSTFCGTPE	TST(ph)FCGTPEFLAPEVLTDTSYTR	mitotic progression
20873877	High collision dissociation fragment-HCD2@HeLa S3 cells			LTQ-Orbitrap Velos instrument	PKN726	Q16512	S916	GEAPTLSPPRDAR	TDVSNFDEEFTGEAPTLS(ph)PPR	No Disease
20873877	High collision dissociation fragment-HCD2@HeLa S3 cells			LTQ-Orbitrap Velos instrument	PKN727	Q16512	S533	TGTGTFSPGASPG	LIPNATGTGTFS(ph)PGAS(ph)PGSEAR	No Disease
20873877	High collision dissociation fragment-HCD2@HeLa S3 cells			LTQ-Orbitrap Velos instrument	PKN728	Q16512	S559	LNLGTDSDSSPQK	LNLGTDS(ph)DSS(ph)PQK	No Disease
21949786	Untreated(LS1)@CEM cell line			hybrid LTQ Orbitrap	PKN729	Q16512	S916	GEAPTLSPPRDAR	TDVSNFDEEFTGEAPTLS(ph)PPR	Inflammation
21949786	Untreated(HS)@CEM cell line			hybrid LTQ Orbitrap	PKN730	Q16512	S916	GEAPTLSPPRDAR	TDVSNFDEEFTGEAPTLS(ph)PPR	Inflammation
21949786	CXCL12(LS1)@CEM cell line			hybrid LTQ Orbitrap	PKN731	Q16512	S916	GEAPTLSPPRDAR	TDVSNFDEEFTGEAPTLS(ph)PPR	Inflammation
21949786	CXCL12(LS2)@CEM cell line			hybrid LTQ Orbitrap	PKN732	Q16512	S916	GEAPTLSPPRDAR	TDVSNFDEEFTGEAPTLS(ph)PPR	Inflammation
22424773	IR(1h)@U2OS cells			LTQ Orbitrap	PKN733	Q16512	S533	TGTGTFSPGASPG	LIPNATGTGTFS(ph)PGAS(ph)PGSEAR	DNA damage response
22424773	DMSO (IR study)@U2OS cells			LTQ Orbitrap	PKN734	Q16512	S533	TGTGTFSPGASPG	LIPNATGTGTFS(ph)PGAS(ph)PGSEAR	DNA damage response
23898821	Untreated@H3122 cell line			Q Exactive	PKN735	Q16512	S916	GEAPTLSPPRDAR		Lung cancer
23898821	Untreated@H3122 cell line			Q Exactive	PKN736	Q16512	S533	TGTGTFSPGASPG		Lung cancer
23898821	Untreated@H3122 cell line			Q Exactive	PKN737	Q16512	S537	TFSPGASPGSEAR		Lung cancer
23898821	Untreated@H3122 cell line			Q Exactive	PKN738	Q16512	S562	GTDSDSSPQKSSR		Lung cancer
23898821	Untreated@H3122 cell line			Q Exactive	PKN739	Q16512	S916	GEAPTLSPPRDAR		Lung cancer
23898821	Untreated@H3122 cell line			Q Exactive	PKN740	Q16512	S533	TGTGTFSPGASPG		Lung cancer
23898821	Untreated@H3122 cell line			Q Exactive	PKN741	Q16512	S537	TFSPGASPGSEAR		Lung cancer
23898821	Untreated@H3122 cell line			Q Exactive	PKN742	Q16512	S562	GTDSDSSPQKSSR		Lung cancer
23898821	Crizotinib@H3122 cell line			Q Exactive	PKN743	Q16512	S562	GTDSDSSPQKSSR	LNLGTDSDSS(ph)PQK	Lung cancer
23898821	Crizotinib@H3122 cell line			Q Exactive	PKN744	Q16512	S916	GEAPTLSPPRDAR		Lung cancer
23898821	Crizotinib@H3122 cell line			Q Exactive	PKN745	Q16512	S533	TGTGTFSPGASPG		Lung cancer
23898821	Crizotinib@H3122 cell line			Q Exactive	PKN746	Q16512	S537	TFSPGASPGSEAR		Lung cancer
23898821	Crizotinib@H3122 cell line			Q Exactive	PKN747	Q16512	S562	GTDSDSSPQKSSR		Lung cancer
23898821	Crizotinib@H3122 cell line			Q Exactive	PKN748	Q16512	S916	GEAPTLSPPRDAR		Lung cancer
23898821	Crizotinib@H3122 cell line			Q Exactive	PKN749	Q16512	S533	TGTGTFSPGASPG		Lung cancer
23898821	Crizotinib@H3122 cell line			Q Exactive	PKN750	Q16512	S537	TFSPGASPGSEAR		Lung cancer
23898821	Crizotinib@H3122 cell line			Q Exactive	PKN751	Q16512	S562	GTDSDSSPQKSSR		Lung cancer
24173317	Human embryonic stem cells (hESCs)			LTQ-Orbitrap Velos	PKN752	Q16512	T774		TST(ph)FCGTPEFLAPEVLTDTSYTR	Neurological disorders
24173317	Parental neural stem cells (NSCs)			LTQ-Orbitrap Velos	PKN753	Q16512	T774		TST(ph)FCGTPEFLAPEVLTDTSYTR	Neurological disorders
24850871	PGE2(10min)-MS1@Jurkat T cells			LTQ-Orbitrap Elite	PKN754	Q16512	S205	AGQLENQAAPDDTQGSPDLGAVELRIEELRH	_ALQAGQLENQAAPDDTQGS(ph)PDLGAVELR_	T cells stimulated with PGE2
24850871	PGE2(10min)-MS1@Jurkat T cells			LTQ-Orbitrap Elite	PKN755	Q16512	S562	DISVEKLNLGTDSDSSPQKSSRDPPSSPSSL	_LNLGTDSDSS(ph)PQK_	T cells stimulated with PGE2
24850871	PGE2(10min)-MS1@Jurkat T cells			LTQ-Orbitrap Elite	PKN756	Q16512	Y768	YVKIADFGLCKEGMGYGDRTSTFCGTPEFLA	_EGMGY(ph)GDRTSTFCGTPEFLAPEVLTDTSYTR_	T cells stimulated with PGE2
24850871	PGE2(10min)-MS1@Jurkat T cells			LTQ-Orbitrap Elite	PKN757	Q16512	S562	DISVEKLNLGTDSDSSPQKSSRDPPSSPSSL	_LNLGTDSDSS(ph)PQK_	T cells stimulated with PGE2
24850871	PGE2(10min)-MS2@Jurkat T cells			LTQ-Orbitrap Elite	PKN758	Q16512	S205	AGQLENQAAPDDTQGSPDLGAVELRIEELRH	_ALQAGQLENQAAPDDTQGS(ph)PDLGAVELR_	T cells stimulated with PGE2
24850871	PGE2(10min)-MS2@Jurkat T cells			LTQ-Orbitrap Elite	PKN759	Q16512	S562	DISVEKLNLGTDSDSSPQKSSRDPPSSPSSL	_LNLGTDSDSS(ph)PQK_	T cells stimulated with PGE2
24850871	PGE2(10min)-MS2@Jurkat T cells			LTQ-Orbitrap Elite	PKN760	Q16512	Y768	YVKIADFGLCKEGMGYGDRTSTFCGTPEFLA	_EGMGY(ph)GDRTSTFCGTPEFLAPEVLTDTSYTR_	T cells stimulated with PGE2
24850871	PGE2(10min)-MS2@Jurkat T cells			LTQ-Orbitrap Elite	PKN761	Q16512	S562	DISVEKLNLGTDSDSSPQKSSRDPPSSPSSL	_LNLGTDSDSS(ph)PQK_	T cells stimulated with PGE2
24850871	PGE2(20min)-MS1@Jurkat T cells			LTQ-Orbitrap Elite	PKN762	Q16512	S205	AGQLENQAAPDDTQGSPDLGAVELRIEELRH	_ALQAGQLENQAAPDDTQGS(ph)PDLGAVELR_	T cells stimulated with PGE2
24850871	PGE2(20min)-MS1@Jurkat T cells			LTQ-Orbitrap Elite	PKN763	Q16512	S562	DISVEKLNLGTDSDSSPQKSSRDPPSSPSSL	_LNLGTDSDSS(ph)PQK_	T cells stimulated with PGE2
24850871	PGE2(20min)-MS1@Jurkat T cells			LTQ-Orbitrap Elite	PKN764	Q16512	Y768	YVKIADFGLCKEGMGYGDRTSTFCGTPEFLA	_EGMGY(ph)GDRTSTFCGTPEFLAPEVLTDTSYTR_	T cells stimulated with PGE2
24850871	PGE2(20min)-MS1@Jurkat T cells			LTQ-Orbitrap Elite	PKN765	Q16512	S562	DISVEKLNLGTDSDSSPQKSSRDPPSSPSSL	_LNLGTDSDSS(ph)PQK_	T cells stimulated with PGE2
24850871	PGE2(20min)-MS2@Jurkat T cells			LTQ-Orbitrap Elite	PKN766	Q16512	S205	AGQLENQAAPDDTQGSPDLGAVELRIEELRH	_ALQAGQLENQAAPDDTQGS(ph)PDLGAVELR_	T cells stimulated with PGE2
24850871	PGE2(20min)-MS2@Jurkat T cells			LTQ-Orbitrap Elite	PKN767	Q16512	S562	DISVEKLNLGTDSDSSPQKSSRDPPSSPSSL	_LNLGTDSDSS(ph)PQK_	T cells stimulated with PGE2
24850871	PGE2(20min)-MS2@Jurkat T cells			LTQ-Orbitrap Elite	PKN768	Q16512	Y768	YVKIADFGLCKEGMGYGDRTSTFCGTPEFLA	_EGMGY(ph)GDRTSTFCGTPEFLAPEVLTDTSYTR_	T cells stimulated with PGE2
24850871	PGE2(20min)-MS2@Jurkat T cells			LTQ-Orbitrap Elite	PKN769	Q16512	S562	DISVEKLNLGTDSDSSPQKSSRDPPSSPSSL	_LNLGTDSDSS(ph)PQK_	T cells stimulated with PGE2
24850871	PGE2(30min)-MS1@Jurkat T cells			LTQ-Orbitrap Elite	PKN770	Q16512	S205	AGQLENQAAPDDTQGSPDLGAVELRIEELRH	_ALQAGQLENQAAPDDTQGS(ph)PDLGAVELR_	T cells stimulated with PGE2
24850871	PGE2(30min)-MS1@Jurkat T cells			LTQ-Orbitrap Elite	PKN771	Q16512	S562	DISVEKLNLGTDSDSSPQKSSRDPPSSPSSL	_LNLGTDSDSS(ph)PQK_	T cells stimulated with PGE2
24850871	PGE2(30min)-MS1@Jurkat T cells			LTQ-Orbitrap Elite	PKN772	Q16512	Y768	YVKIADFGLCKEGMGYGDRTSTFCGTPEFLA	_EGMGY(ph)GDRTSTFCGTPEFLAPEVLTDTSYTR_	T cells stimulated with PGE2
24850871	PGE2(30min)-MS1@Jurkat T cells			LTQ-Orbitrap Elite	PKN773	Q16512	S562	DISVEKLNLGTDSDSSPQKSSRDPPSSPSSL	_LNLGTDSDSS(ph)PQK_	T cells stimulated with PGE2
24850871	PGE2(30min)-MS2@Jurkat T cells			LTQ-Orbitrap Elite	PKN774	Q16512	S205	AGQLENQAAPDDTQGSPDLGAVELRIEELRH	_ALQAGQLENQAAPDDTQGS(ph)PDLGAVELR_	T cells stimulated with PGE2
24850871	PGE2(30min)-MS2@Jurkat T cells			LTQ-Orbitrap Elite	PKN775	Q16512	S562	DISVEKLNLGTDSDSSPQKSSRDPPSSPSSL	_LNLGTDSDSS(ph)PQK_	T cells stimulated with PGE2
24850871	PGE2(30min)-MS2@Jurkat T cells			LTQ-Orbitrap Elite	PKN776	Q16512	Y768	YVKIADFGLCKEGMGYGDRTSTFCGTPEFLA	_EGMGY(ph)GDRTSTFCGTPEFLAPEVLTDTSYTR_	T cells stimulated with PGE2
24850871	PGE2(30min)-MS2@Jurkat T cells			LTQ-Orbitrap Elite	PKN777	Q16512	S562	DISVEKLNLGTDSDSSPQKSSRDPPSSPSSL	_LNLGTDSDSS(ph)PQK_	T cells stimulated with PGE2
24850871	PGE2(5min)-MS1@Jurkat T cells			LTQ-Orbitrap Elite	PKN778	Q16512	S205	AGQLENQAAPDDTQGSPDLGAVELRIEELRH	_ALQAGQLENQAAPDDTQGS(ph)PDLGAVELR_	T cells stimulated with PGE2
24850871	PGE2(5min)-MS1@Jurkat T cells			LTQ-Orbitrap Elite	PKN779	Q16512	S562	DISVEKLNLGTDSDSSPQKSSRDPPSSPSSL	_LNLGTDSDSS(ph)PQK_	T cells stimulated with PGE2
24850871	PGE2(5min)-MS1@Jurkat T cells			LTQ-Orbitrap Elite	PKN780	Q16512	Y768	YVKIADFGLCKEGMGYGDRTSTFCGTPEFLA	_EGMGY(ph)GDRTSTFCGTPEFLAPEVLTDTSYTR_	T cells stimulated with PGE2
24850871	PGE2(5min)-MS1@Jurkat T cells			LTQ-Orbitrap Elite	PKN781	Q16512	S562	DISVEKLNLGTDSDSSPQKSSRDPPSSPSSL	_LNLGTDSDSS(ph)PQK_	T cells stimulated with PGE2
24850871	PGE2(5min)-MS2@Jurkat T cells			LTQ-Orbitrap Elite	PKN782	Q16512	S205	AGQLENQAAPDDTQGSPDLGAVELRIEELRH	_ALQAGQLENQAAPDDTQGS(ph)PDLGAVELR_	T cells stimulated with PGE2
24850871	PGE2(5min)-MS2@Jurkat T cells			LTQ-Orbitrap Elite	PKN783	Q16512	S562	DISVEKLNLGTDSDSSPQKSSRDPPSSPSSL	_LNLGTDSDSS(ph)PQK_	T cells stimulated with PGE2
24850871	PGE2(5min)-MS2@Jurkat T cells			LTQ-Orbitrap Elite	PKN784	Q16512	Y768	YVKIADFGLCKEGMGYGDRTSTFCGTPEFLA	_EGMGY(ph)GDRTSTFCGTPEFLAPEVLTDTSYTR_	T cells stimulated with PGE2
24850871	PGE2(5min)-MS2@Jurkat T cells			LTQ-Orbitrap Elite	PKN785	Q16512	S562	DISVEKLNLGTDSDSSPQKSSRDPPSSPSSL	_LNLGTDSDSS(ph)PQK_	T cells stimulated with PGE2
24850871	PGE2(60min)-MS1@Jurkat T cells			LTQ-Orbitrap Elite	PKN786	Q16512	S205	AGQLENQAAPDDTQGSPDLGAVELRIEELRH	_ALQAGQLENQAAPDDTQGS(ph)PDLGAVELR_	T cells stimulated with PGE2
24850871	PGE2(60min)-MS1@Jurkat T cells			LTQ-Orbitrap Elite	PKN787	Q16512	S562	DISVEKLNLGTDSDSSPQKSSRDPPSSPSSL	_LNLGTDSDSS(ph)PQK_	T cells stimulated with PGE2
24850871	PGE2(60min)-MS1@Jurkat T cells			LTQ-Orbitrap Elite	PKN788	Q16512	Y768	YVKIADFGLCKEGMGYGDRTSTFCGTPEFLA	_EGMGY(ph)GDRTSTFCGTPEFLAPEVLTDTSYTR_	T cells stimulated with PGE2
24850871	PGE2(60min)-MS1@Jurkat T cells			LTQ-Orbitrap Elite	PKN789	Q16512	S562	DISVEKLNLGTDSDSSPQKSSRDPPSSPSSL	_LNLGTDSDSS(ph)PQK_	T cells stimulated with PGE2
24850871	PGE2(60min)-MS2@Jurkat T cells			LTQ-Orbitrap Elite	PKN790	Q16512	S205	AGQLENQAAPDDTQGSPDLGAVELRIEELRH	_ALQAGQLENQAAPDDTQGS(ph)PDLGAVELR_	T cells stimulated with PGE2
24850871	PGE2(60min)-MS2@Jurkat T cells			LTQ-Orbitrap Elite	PKN791	Q16512	S562	DISVEKLNLGTDSDSSPQKSSRDPPSSPSSL	_LNLGTDSDSS(ph)PQK_	T cells stimulated with PGE2
24850871	PGE2(60min)-MS2@Jurkat T cells			LTQ-Orbitrap Elite	PKN792	Q16512	Y768	YVKIADFGLCKEGMGYGDRTSTFCGTPEFLA	_EGMGY(ph)GDRTSTFCGTPEFLAPEVLTDTSYTR_	T cells stimulated with PGE2
24850871	PGE2(60min)-MS2@Jurkat T cells			LTQ-Orbitrap Elite	PKN793	Q16512	S562	DISVEKLNLGTDSDSSPQKSSRDPPSSPSSL	_LNLGTDSDSS(ph)PQK_	T cells stimulated with PGE2
24850871	PGE2(0min)-MS1@Jurkat T cells			LTQ-Orbitrap Elite	PKN794	Q16512	S205	AGQLENQAAPDDTQGSPDLGAVELRIEELRH	_ALQAGQLENQAAPDDTQGS(ph)PDLGAVELR_	T cells stimulated with PGE2
24850871	PGE2(0min)-MS1@Jurkat T cells			LTQ-Orbitrap Elite	PKN795	Q16512	S562	DISVEKLNLGTDSDSSPQKSSRDPPSSPSSL	_LNLGTDSDSS(ph)PQK_	T cells stimulated with PGE2
24850871	PGE2(0min)-MS1@Jurkat T cells			LTQ-Orbitrap Elite	PKN796	Q16512	Y768	YVKIADFGLCKEGMGYGDRTSTFCGTPEFLA	_EGMGY(ph)GDRTSTFCGTPEFLAPEVLTDTSYTR_	T cells stimulated with PGE2
24850871	PGE2(0min)-MS1@Jurkat T cells			LTQ-Orbitrap Elite	PKN797	Q16512	S562	DISVEKLNLGTDSDSSPQKSSRDPPSSPSSL	_LNLGTDSDSS(ph)PQK_	T cells stimulated with PGE2
24850871	PGE2(0min)-MS2@Jurkat T cells			LTQ-Orbitrap Elite	PKN798	Q16512	S205	AGQLENQAAPDDTQGSPDLGAVELRIEELRH	_ALQAGQLENQAAPDDTQGS(ph)PDLGAVELR_	T cells stimulated with PGE2
24850871	PGE2(0min)-MS2@Jurkat T cells			LTQ-Orbitrap Elite	PKN799	Q16512	S562	DISVEKLNLGTDSDSSPQKSSRDPPSSPSSL	_LNLGTDSDSS(ph)PQK_	T cells stimulated with PGE2
24850871	PGE2(0min)-MS2@Jurkat T cells			LTQ-Orbitrap Elite	PKN800	Q16512	Y768	YVKIADFGLCKEGMGYGDRTSTFCGTPEFLA	_EGMGY(ph)GDRTSTFCGTPEFLAPEVLTDTSYTR_	T cells stimulated with PGE2
24850871	PGE2(0min)-MS2@Jurkat T cells			LTQ-Orbitrap Elite	PKN801	Q16512	S562	DISVEKLNLGTDSDSSPQKSSRDPPSSPSSL	_LNLGTDSDSS(ph)PQK_	T cells stimulated with PGE2
25003641	DMSO@HL-60 cells			Q Exactive	PKN802	Q16512	S562	DISVEKLNLGTDSDSSPQKSSRDPPSSPSSL	LNLGTDSDSS(ph)PQK	leukemia
25003641	DMSO@HL-60 cells			Q Exactive	PKN803	Q16512	S533	LLRRLIPNATGTGTFSPGASPGSEARTTGDI	LIPNATGTGTFS(ph)PGASPGSEAR	leukemia
25003641	DMSO@HL-60 cells			Q Exactive	PKN804	Q16512	S916	VSNFDEEFTGEAPTLSPPRDARPLTAAEQAA	TDVSNFDEEFTGEAPTLS(ph)PPR	leukemia
25003641	VE-821@HL-60 cells			Q Exactive	PKN805	Q16512	S562	DISVEKLNLGTDSDSSPQKSSRDPPSSPSSL	LNLGTDSDSS(ph)PQK	leukemia
25003641	VE-821@HL-60 cells			Q Exactive	PKN806	Q16512	S533	LLRRLIPNATGTGTFSPGASPGSEARTTGDI	LIPNATGTGTFS(ph)PGASPGSEAR	leukemia
25003641	VE-821@HL-60 cells			Q Exactive	PKN807	Q16512	S916	VSNFDEEFTGEAPTLSPPRDARPLTAAEQAA	TDVSNFDEEFTGEAPTLS(ph)PPR	leukemia
25159151	EGF(15min)@HeLa cell line			Q Exactive mass spectrometer	PKN808	Q16512	S562	DISVEKLNLGTDSDSSPQKSSRDPPSSPSSL		Cancer
25159151	Nocodazole(TiO2)@Hela cell line			Q Exactive mass spectrometer	PKN809	Q16512	S562	DISVEKLNLGTDSDSSPQKSSRDPPSSPSSL		Cancer
25159151	Untreated@HeLa cell line			Q Exactive mass spectrometer	PKN810	Q16512	S562	DISVEKLNLGTDSDSSPQKSSRDPPSSPSSL		Cancer
25849741	IKKb(K44M)+TNF-alpha@MCF7 cells			Q Exactive	PKN811	Q16512	S916	VSNFDEEFTGEAPTLSPPRDARPLTAAEQAA		Breast cancer
25849741	TNF-alpha@MCF7 cells			Q Exactive	PKN812	Q16512	S916	VSNFDEEFTGEAPTLSPPRDARPLTAAEQAA		Breast cancer
25849741	TNF-alpha+SC-514 IKK@MCF7 cells			Q Exactive	PKN813	Q16512	S916	VSNFDEEFTGEAPTLSPPRDARPLTAAEQAA		Breast cancer
25849741	TNF-alpha+IKKb@MCF7 cells			Q Exactive	PKN814	Q16512	S916	VSNFDEEFTGEAPTLSPPRDARPLTAAEQAA		Breast cancer
25850435	Selumetinib(30nM)@WM239A cells			LTQ Orbitrap Velos	PKN815	Q16512	S562	DISVEKLNLGTDSDSSPQKSSRDPPSSPSSL	LNLGTDSDSS(ph)PQK	Melanoma
25850435	Selumetinib(30nM)@WM239A cells			LTQ Orbitrap Velos	PKN816	Q16512	S533	LLRRLIPNATGTGTFSPGASPGSEARTTGDI	LIPNATGTGTFS(ph)PGASPGSEAR	Melanoma
25850435	Vemurafenib(30nM)@WM239A cells			LTQ Orbitrap Velos	PKN817	Q16512	S562	DISVEKLNLGTDSDSSPQKSSRDPPSSPSSL	LNLGTDSDSS(ph)PQK	Melanoma
25850435	Vemurafenib(30nM)@WM239A cells			LTQ Orbitrap Velos	PKN818	Q16512	S533	LLRRLIPNATGTGTFSPGASPGSEARTTGDI	LIPNATGTGTFS(ph)PGASPGSEAR	Melanoma
25852190	TRAIL(5min)@DLD-1 cells			LTQ Orbitrap Velos	PKN819	Q16512	S916	GEAPTLSPPRDAR	TDVSNFDEEFTGEAPTLS(ph)PPRDAR	TRAIL stimulation
25852190	TRAIL(60min)@DLD-1 cells			LTQ Orbitrap Velos	PKN820	Q16512	S916	GEAPTLSPPRDAR	TDVSNFDEEFTGEAPTLS(ph)PPRDAR	TRAIL stimulation
26853621	JHU-O22 HNSCC cell line			LTQ-Orbitrap Velos	PKN821	Q16512	S562	LNLGTDSDSSPQK	LNLGTDSDSsPQK	Head and neck squamous cell carcinoma
26853621	JHU-O29 HNSCC cell line			LTQ-Orbitrap Velos	PKN822	Q16512	S562	LNLGTDSDSSPQK	LNLGTDSDSsPQK	Head and neck squamous cell carcinoma
26853621	CAL27 HNSCC cell line			LTQ-Orbitrap Velos	PKN823	Q16512	S562	LNLGTDSDSSPQK	LNLGTDSDSsPQK	Head and neck squamous cell carcinoma
26853621	FADU HNSCC cell line			LTQ-Orbitrap Velos	PKN824	Q16512	S562	LNLGTDSDSSPQK	LNLGTDSDSsPQK	Head and neck squamous cell carcinoma
26853621	JHU-O11 HNSCC cell line			LTQ-Orbitrap Velos	PKN825	Q16512	S562	LNLGTDSDSSPQK	LNLGTDSDSsPQK	Head and neck squamous cell carcinoma
26853621	JHU-O28 HNSCC cell line			LTQ-Orbitrap Velos	PKN826	Q16512	S562	LNLGTDSDSSPQK	LNLGTDSDSsPQK	Head and neck squamous cell carcinoma
26853621	OKF6/TERT1 Normal cell line			LTQ-Orbitrap Velos	PKN827	Q16512	S562	LNLGTDSDSSPQK	LNLGTDSDSsPQK	Head and neck squamous cell carcinoma
27050516	Cortistatin A@HCT116 cells			Orbitrap LTQ	PKN828	Q16512	S533	LLRRLIPNATGTGTFSPGASPGSEARTTGDI	_LIPNATGTGTFS(ph)PGASPGSEAR_	Inflammation
27050516	Cortistatin A@HCT116 cells			Orbitrap LTQ	PKN829	Q16512	T353	ETIPWNPTPSMGGPGTPDSRPPFLSRPARGL	_DLPETIPWNPTPSMGGPGT(ph)PDSRPPFLSR_	Inflammation
27050516	DMSO@HCT116 cells_27050516			Orbitrap LTQ	PKN830	Q16512	S533	LLRRLIPNATGTGTFSPGASPGSEARTTGDI	_LIPNATGTGTFS(ph)PGASPGSEAR_	Inflammation
27050516	DMSO@HCT116 cells_27050516			Orbitrap LTQ	PKN831	Q16512	T353	ETIPWNPTPSMGGPGTPDSRPPFLSRPARGL	_DLPETIPWNPTPSMGGPGT(ph)PDSRPPFLSR_	Inflammation
27135362	Metformin@MCF7 cells			Q Exactive	PKN832	Q16512	S562	DISVEKLNLGTDSDSSPQKSSRDPPSSPSSL		Breast Cancer
27135362	Untreated@MCF7 cells			Q Exactive	PKN833	Q16512	S562	DISVEKLNLGTDSDSSPQKSSRDPPSSPSSL		Breast Cancer
27690223	WT HIV@CEM-T4 T cells			Orbitrap Fusion	PKN834	Q16512	S537	LIPNATGTGTFSPGASPGSEAR		Infection
27690223	HIV delta_Vif@CEM-T4 T cells			Orbitrap Fusion	PKN835	Q16512	S537	LIPNATGTGTFSPGASPGSEAR		Infection
27690223	Mock infected@CEM-T4 T cells			Orbitrap Fusion	PKN836	Q16512	S537	LIPNATGTGTFSPGASPGSEAR		Infection
27732954	Crizotinib@NB1 cell-line			LTQ-Orbitrap Elite	PKN837	Q16512	T778	KEGMGYGDRTSTFCGTPEFLAPEVLTDTSYT	_T(ph)S(ph)T(ph)FCGT(ph)PEFLAPEVLTDTSYTR_	Inhibition
27732954	Crizotinib@NB1643 cell-line			LTQ-Orbitrap Elite	PKN838	Q16512	S916	VSNFDEEFTGEAPTLSPPRDARPLTAAEQAA	_TDVSNFDEEFTGEAPTLS(ph)PPR_	Inhibition
27732954	Crizotinib@SHSY5Y cell-line			LTQ-Orbitrap Elite	PKN839	Q16512	S559	TTGDISVEKLNLGTDSDSSPQKSSRDPPSSP	_LNLGTDS(ph)DSS(ph)PQK_	Inhibition
27732954	DMSO@NB1 cell-line			LTQ-Orbitrap Elite	PKN840	Q16512	T778	KEGMGYGDRTSTFCGTPEFLAPEVLTDTSYT	_T(ph)S(ph)T(ph)FCGT(ph)PEFLAPEVLTDTSYTR_	Inhibition
27732954	DMSO@NB1643 cell-line			LTQ-Orbitrap Elite	PKN841	Q16512	S916	VSNFDEEFTGEAPTLSPPRDARPLTAAEQAA	_TDVSNFDEEFTGEAPTLS(ph)PPR_	Inhibition
27732954	DMSO@SHSY5Y cell-line			LTQ-Orbitrap Elite	PKN842	Q16512	S559	TTGDISVEKLNLGTDSDSSPQKSSRDPPSSP	_LNLGTDS(ph)DSS(ph)PQK_	Inhibition
28176443	K8-GFP-WT@A431 cell line			Orbitrap fusion Tribrid	PKN843	Q16512	S916		TDVSNFDEEFTGEAPTLS(ph)PPR	Skin squamous cell carcinoma
28176443	K8-GFP-WT@A431 cell line			Orbitrap fusion Tribrid	PKN844	Q16512	S562		LNLGTDSDSS(ph)PQK	Skin squamous cell carcinoma
28176443	K8-GFP-WT@A431 cell line			Orbitrap fusion Tribrid	PKN845	Q16512	S374		SGS(ph)LSGR	Skin squamous cell carcinoma
28176443	KD8S431A@A431 cell line			Orbitrap fusion Tribrid	PKN846	Q16512	S916		TDVSNFDEEFTGEAPTLS(ph)PPR	Skin squamous cell carcinoma
28176443	KD8S431A@A431 cell line			Orbitrap fusion Tribrid	PKN847	Q16512	S562		LNLGTDSDSS(ph)PQK	Skin squamous cell carcinoma
28176443	KD8S431A@A431 cell line			Orbitrap fusion Tribrid	PKN848	Q16512	S374		SGS(ph)LSGR	Skin squamous cell carcinoma
28176443	KD8S73D@A431 cell line			Orbitrap fusion Tribrid	PKN849	Q16512	S916		TDVSNFDEEFTGEAPTLS(ph)PPR	Skin squamous cell carcinoma
28176443	KD8S73D@A431 cell line			Orbitrap fusion Tribrid	PKN850	Q16512	S562		LNLGTDSDSS(ph)PQK	Skin squamous cell carcinoma
28176443	KD8S73D@A431 cell line			Orbitrap fusion Tribrid	PKN851	Q16512	S374		SGS(ph)LSGR	Skin squamous cell carcinoma
28176443	KD8WT@A431 cell line			Orbitrap fusion Tribrid	PKN852	Q16512	S916		TDVSNFDEEFTGEAPTLS(ph)PPR	Skin squamous cell carcinoma
28176443	KD8WT@A431 cell line			Orbitrap fusion Tribrid	PKN853	Q16512	S562		LNLGTDSDSS(ph)PQK	Skin squamous cell carcinoma
28176443	KD8WT@A431 cell line			Orbitrap fusion Tribrid	PKN854	Q16512	S374		SGS(ph)LSGR	Skin squamous cell carcinoma
28176443	shRNA resistant K8-WT@A431 cell line			Orbitrap fusion Tribrid	PKN855	Q16512	S916		TDVSNFDEEFTGEAPTLS(ph)PPR	Skin squamous cell carcinoma
28176443	shRNA resistant K8-WT@A431 cell line			Orbitrap fusion Tribrid	PKN856	Q16512	S562		LNLGTDSDSS(ph)PQK	Skin squamous cell carcinoma
28176443	shRNA resistant K8-WT@A431 cell line			Orbitrap fusion Tribrid	PKN857	Q16512	S374		SGS(ph)LSGR	Skin squamous cell carcinoma
28176443	shRNA resistant K8-WT@A431 cell line			Orbitrap fusion Tribrid	PKN858	Q16512	S916		TDVSNFDEEFTGEAPTLS(ph)PPR	Skin squamous cell carcinoma
28176443	shRNA resistant K8-WT@A431 cell line			Orbitrap fusion Tribrid	PKN859	Q16512	S562		LNLGTDSDSS(ph)PQK	Skin squamous cell carcinoma
28176443	shRNA resistant K8-WT@A431 cell line			Orbitrap fusion Tribrid	PKN860	Q16512	S374		SGS(ph)LSGR	Skin squamous cell carcinoma
28176443	KD8S431A@A431 cell line			Orbitrap fusion Tribrid	PKN861	Q16512	S916		TDVSNFDEEFTGEAPTLS(ph)PPR	Skin squamous cell carcinoma
28176443	KD8S431A@A431 cell line			Orbitrap fusion Tribrid	PKN862	Q16512	S562		LNLGTDSDSS(ph)PQK	Skin squamous cell carcinoma
28176443	KD8S431A@A431 cell line			Orbitrap fusion Tribrid	PKN863	Q16512	S374		SGS(ph)LSGR	Skin squamous cell carcinoma
28176443	KD8S431A@A431 cell line			Orbitrap fusion Tribrid	PKN864	Q16512	S916		TDVSNFDEEFTGEAPTLS(ph)PPR	Skin squamous cell carcinoma
28176443	KD8S431A@A431 cell line			Orbitrap fusion Tribrid	PKN865	Q16512	S562		LNLGTDSDSS(ph)PQK	Skin squamous cell carcinoma
28176443	KD8S431A@A431 cell line			Orbitrap fusion Tribrid	PKN866	Q16512	S374		SGS(ph)LSGR	Skin squamous cell carcinoma
28176443	KD8S431D@A431 cell line			Orbitrap fusion Tribrid	PKN867	Q16512	S916		TDVSNFDEEFTGEAPTLS(ph)PPR	Skin squamous cell carcinoma
28176443	KD8S431D@A431 cell line			Orbitrap fusion Tribrid	PKN868	Q16512	S562		LNLGTDSDSS(ph)PQK	Skin squamous cell carcinoma
28176443	KD8S431D@A431 cell line			Orbitrap fusion Tribrid	PKN869	Q16512	S374		SGS(ph)LSGR	Skin squamous cell carcinoma
28176443	KD8S431D@A431 cell line			Orbitrap fusion Tribrid	PKN870	Q16512	S916		TDVSNFDEEFTGEAPTLS(ph)PPR	Skin squamous cell carcinoma
28176443	KD8S431D@A431 cell line			Orbitrap fusion Tribrid	PKN871	Q16512	S562		LNLGTDSDSS(ph)PQK	Skin squamous cell carcinoma
28176443	KD8S431D@A431 cell line			Orbitrap fusion Tribrid	PKN872	Q16512	S374		SGS(ph)LSGR	Skin squamous cell carcinoma
28176443	KD8S73A@A431 cell line			Orbitrap fusion Tribrid	PKN873	Q16512	S916		TDVSNFDEEFTGEAPTLS(ph)PPR	Skin squamous cell carcinoma
28176443	KD8S73A@A431 cell line			Orbitrap fusion Tribrid	PKN874	Q16512	S562		LNLGTDSDSS(ph)PQK	Skin squamous cell carcinoma
28176443	KD8S73A@A431 cell line			Orbitrap fusion Tribrid	PKN875	Q16512	S374		SGS(ph)LSGR	Skin squamous cell carcinoma
28176443	KD8S73D@A431 cell line			Orbitrap fusion Tribrid	PKN876	Q16512	S916		TDVSNFDEEFTGEAPTLS(ph)PPR	Skin squamous cell carcinoma
28176443	KD8S73D@A431 cell line			Orbitrap fusion Tribrid	PKN877	Q16512	S562		LNLGTDSDSS(ph)PQK	Skin squamous cell carcinoma
28176443	KD8S73D@A431 cell line			Orbitrap fusion Tribrid	PKN878	Q16512	S374		SGS(ph)LSGR	Skin squamous cell carcinoma
28176443	KD8S73D@A431 cell line			Orbitrap fusion Tribrid	PKN879	Q16512	S916		TDVSNFDEEFTGEAPTLS(ph)PPR	Skin squamous cell carcinoma
28176443	KD8S73D@A431 cell line			Orbitrap fusion Tribrid	PKN880	Q16512	S562		LNLGTDSDSS(ph)PQK	Skin squamous cell carcinoma
28176443	KD8S73D@A431 cell line			Orbitrap fusion Tribrid	PKN881	Q16512	S374		SGS(ph)LSGR	Skin squamous cell carcinoma
28176443	KD8S73D phosphosead@A431 cell line			Orbitrap fusion Tribrid	PKN882	Q16512	S916		TDVSNFDEEFTGEAPTLS(ph)PPR	Skin squamous cell carcinoma
28176443	KD8S73D phosphosead@A431 cell line			Orbitrap fusion Tribrid	PKN883	Q16512	S562		LNLGTDSDSS(ph)PQK	Skin squamous cell carcinoma
28176443	KD8S73D phosphosead@A431 cell line			Orbitrap fusion Tribrid	PKN884	Q16512	S374		SGS(ph)LSGR	Skin squamous cell carcinoma
28176443	KD8S431A phosphosead@A431 cell line			Orbitrap fusion Tribrid	PKN885	Q16512	S916		TDVSNFDEEFTGEAPTLS(ph)PPR	Skin squamous cell carcinoma
28176443	KD8S431A phosphosead@A431 cell line			Orbitrap fusion Tribrid	PKN886	Q16512	S562		LNLGTDSDSS(ph)PQK	Skin squamous cell carcinoma
28176443	KD8S431A phosphosead@A431 cell line			Orbitrap fusion Tribrid	PKN887	Q16512	S374		SGS(ph)LSGR	Skin squamous cell carcinoma
28176443	KD8S431D phosphosead@A431 cell line			Orbitrap fusion Tribrid	PKN888	Q16512	S916		TDVSNFDEEFTGEAPTLS(ph)PPR	Skin squamous cell carcinoma
28176443	KD8S431D phosphosead@A431 cell line			Orbitrap fusion Tribrid	PKN889	Q16512	S562		LNLGTDSDSS(ph)PQK	Skin squamous cell carcinoma
28176443	KD8S431D phosphosead@A431 cell line			Orbitrap fusion Tribrid	PKN890	Q16512	S374		SGS(ph)LSGR	Skin squamous cell carcinoma
28176443	KD8S73A phosphosead@A431 cell line			Orbitrap fusion Tribrid	PKN891	Q16512	S916		TDVSNFDEEFTGEAPTLS(ph)PPR	Skin squamous cell carcinoma
28176443	KD8S73A phosphosead@A431 cell line			Orbitrap fusion Tribrid	PKN892	Q16512	S562		LNLGTDSDSS(ph)PQK	Skin squamous cell carcinoma
28176443	KD8S73A phosphosead@A431 cell line			Orbitrap fusion Tribrid	PKN893	Q16512	S374		SGS(ph)LSGR	Skin squamous cell carcinoma
28176443	KD8S431A@A431 cell line			Orbitrap fusion Tribrid	PKN894	Q16512	S916		TDVSNFDEEFTGEAPTLS(ph)PPR	Skin squamous cell carcinoma
28176443	KD8S431A@A431 cell line			Orbitrap fusion Tribrid	PKN895	Q16512	S562		LNLGTDSDSS(ph)PQK	Skin squamous cell carcinoma
28176443	KD8S431A@A431 cell line			Orbitrap fusion Tribrid	PKN896	Q16512	S374		SGS(ph)LSGR	Skin squamous cell carcinoma
28302921	Sham irradiated@A549 cell line			LTQ-Orbitrap XL	PKN897	Q16512	S916	TDVSNFDEEFTGEAPTLSPPR	TDVSNFDEEFTGEAPTLS(ph)PPR	Lung cancer
28634298	IBMX (200ÂµM)+ PF-04957325@Jurkat cell line			Orbitrap Elite	PKN898	Q16512	S916	VSNFDEEFTGEAPTLSPPRDARPLTAAEQAA		Signaling events
28634298	IBMX (50ÂµM)+ PF-04957325@Jurkat cell line			Orbitrap Elite	PKN899	Q16512	S916	VSNFDEEFTGEAPTLSPPRDARPLTAAEQAA		Signaling events
28634298	IC78+BRL50481+PF-04957325@Jurkat cell line			Orbitrap Elite	PKN900	Q16512	S916	VSNFDEEFTGEAPTLSPPRDARPLTAAEQAA		Signaling events
28634298	PGE2+IBMX (200ÂµM)+PF-04957325@Jurkat cell line			Orbitrap Elite	PKN901	Q16512	S916	VSNFDEEFTGEAPTLSPPRDARPLTAAEQAA		Signaling events
28634298	PGE2+IBMX (50ÂµM)+PF-04957325@Jurkat cell line			Orbitrap Elite	PKN902	Q16512	S916	VSNFDEEFTGEAPTLSPPRDARPLTAAEQAA		Signaling events
28634298	PGE2+IC78+BRL50481+PF-04957325@Jurkat cell line			Orbitrap Elite	PKN903	Q16512	S916	VSNFDEEFTGEAPTLSPPRDARPLTAAEQAA		Signaling events
28634298	PGE2@Jurkat cell line			Orbitrap Elite	PKN904	Q16512	S916	VSNFDEEFTGEAPTLSPPRDARPLTAAEQAA		Signaling events
28634298	DMSO@Jurkat cell line			Orbitrap Elite	PKN905	Q16512	S916	VSNFDEEFTGEAPTLSPPRDARPLTAAEQAA		Signaling events
29083192	SCX@HeLa cell line R1			LTQ Orbitrap Velos	PKN906	Q16512	S562	DISVEKLNLGTDSDSSPQKSSRDPPSSPSSL	LNLGTDSDSS(ph)PQK	Fractionation-study
29083192	SCX@HeLa cell line R3			LTQ Orbitrap Velos	PKN907	Q16512	S562	DISVEKLNLGTDSDSSPQKSSRDPPSSPSSL	LNLGTDSDSS(ph)PQK	Fractionation-study
29083192	SCX@HeLa cell line R3			LTQ Orbitrap Velos	PKN908	Q16512	S916	VSNFDEEFTGEAPTLSPPRDARPLTAAEQAA	TDVSNFDEEFTGEAPTLS(ph)PPR	Fractionation-study
29136377	Trypsin digestion@A431 cell pellet			Orbitrap fusion Lumos and Q Exactive HF	PKN909	Q16512	S562		LNLGTDSDSS(ph)PQK	protease subtilisin Study
29255136	DMSO@WM239A Cell line			Orbitrap Fusion	PKN910	Q16512	S562	DISVEKLNLGTDSDSSPQKSSRDPPSSPSSL	-	Metastatic Melanoma
29255136	DMSO@WM239A Cell line			Orbitrap Fusion	PKN911	Q16512	S533	LLRRLIPNATGTGTFSPGASPGSEARTTGDI	-	Metastatic Melanoma
29255136	DMSO@WM239A Cell line			Orbitrap Fusion	PKN912	Q16512	S916	VSNFDEEFTGEAPTLSPPRDARPLTAAEQAA	-	Metastatic Melanoma
29255136	GDC0994@WM239A Cell line			Orbitrap Fusion	PKN913	Q16512	T914	TDVSNFDEEFTGEAPTLSPPRDARPLTAAEQ	-	Metastatic Melanoma
29255136	GDC0994@WM239A Cell line			Orbitrap Fusion	PKN914	Q16512	S562	DISVEKLNLGTDSDSSPQKSSRDPPSSPSSL	-	Metastatic Melanoma
29255136	GDC0994@WM239A Cell line			Orbitrap Fusion	PKN915	Q16512	S533	LLRRLIPNATGTGTFSPGASPGSEARTTGDI	-	Metastatic Melanoma
29255136	GDC0994@WM239A Cell line			Orbitrap Fusion	PKN916	Q16512	S916	VSNFDEEFTGEAPTLSPPRDARPLTAAEQAA	-	Metastatic Melanoma
29255136	GDC0994@WM239A Cell line			Orbitrap Fusion	PKN917	Q16512	S537	LIPNATGTGTFSPGASPGSEARTTGDISVEK	-	Metastatic Melanoma
29255136	SCH772984@WM239A Cell line			Orbitrap Fusion	PKN918	Q16512	T914	TDVSNFDEEFTGEAPTLSPPRDARPLTAAEQ	-	Metastatic Melanoma
29255136	SCH772984@WM239A Cell line			Orbitrap Fusion	PKN919	Q16512	S562	DISVEKLNLGTDSDSSPQKSSRDPPSSPSSL	-	Metastatic Melanoma
29255136	SCH772984@WM239A Cell line			Orbitrap Fusion	PKN920	Q16512	S533	LLRRLIPNATGTGTFSPGASPGSEARTTGDI	-	Metastatic Melanoma
29255136	SCH772984@WM239A Cell line			Orbitrap Fusion	PKN921	Q16512	S916	VSNFDEEFTGEAPTLSPPRDARPLTAAEQAA	-	Metastatic Melanoma
29255136	SCH772984@WM239A Cell line			Orbitrap Fusion	PKN922	Q16512	S537	LIPNATGTGTFSPGASPGSEARTTGDISVEK	-	Metastatic Melanoma
29255136	Trametinib@WM239A Cell line			Orbitrap Fusion	PKN923	Q16512	S562	DISVEKLNLGTDSDSSPQKSSRDPPSSPSSL	-	Metastatic Melanoma
29255136	Trametinib@WM239A Cell line			Orbitrap Fusion	PKN924	Q16512	S533	LLRRLIPNATGTGTFSPGASPGSEARTTGDI	-	Metastatic Melanoma
29255136	Trametinib@WM239A Cell line			Orbitrap Fusion	PKN925	Q16512	S916	VSNFDEEFTGEAPTLSPPRDARPLTAAEQAA	-	Metastatic Melanoma
29507054	DMSO@SK-Mel24 cells			HF Q-Exactive Orbitrap	PKN926	Q16512	T778	KEGMGYGDRTSTFCGTPEFLAPEVLTDTSYT		melanomas
29507054	DMSO@SK-Mel28 cells			HF Q-Exactive Orbitrap	PKN927	Q16512	T778	KEGMGYGDRTSTFCGTPEFLAPEVLTDTSYT		melanomas
29507054	Dabra+XL888@SK-Mel28 cells			HF Q-Exactive Orbitrap	PKN928	Q16512	T778	KEGMGYGDRTSTFCGTPEFLAPEVLTDTSYT		melanomas
29507054	Dabra+XL888@SK-Mel24 cells			HF Q-Exactive Orbitrap	PKN929	Q16512	T778	KEGMGYGDRTSTFCGTPEFLAPEVLTDTSYT		melanomas
29507054	Dabra@SK-Mel28 cells			HF Q-Exactive Orbitrap	PKN930	Q16512	T778	KEGMGYGDRTSTFCGTPEFLAPEVLTDTSYT		melanomas
29507054	Dabra@SK-Mel24 cells			HF Q-Exactive Orbitrap	PKN931	Q16512	T778	KEGMGYGDRTSTFCGTPEFLAPEVLTDTSYT		melanomas
29507054	Dabra@SK-Mel24 cells			HF Q-Exactive Orbitrap	PKN932	Q16512	T778	KEGMGYGDRTSTFCGTPEFLAPEVLTDTSYT		melanomas
29507054	XL888@SK-Mel28 cells			HF Q-Exactive Orbitrap	PKN933	Q16512	T778	KEGMGYGDRTSTFCGTPEFLAPEVLTDTSYT		melanomas
29507054	XL888@SK-Mel24 cells			HF Q-Exactive Orbitrap	PKN934	Q16512	T778	KEGMGYGDRTSTFCGTPEFLAPEVLTDTSYT		melanomas
29507054	XL888@SK-Mel24 cells			HF Q-Exactive Orbitrap	PKN935	Q16512	T778	KEGMGYGDRTSTFCGTPEFLAPEVLTDTSYT		melanomas
29514088	TGF-beta@RPE-1 cell line			Orbitrap HF	PKN936	Q16512	S562	DISVEKLNLGTDSDSSPQKSSRDPPSSPSSL	LNLGTDSDSS(ph)PQK	Retinal pigment epithelial
29514088	Unstimulated@RPE-1 cell line			Orbitrap HF	PKN937	Q16512	S562	DISVEKLNLGTDSDSSPQKSSRDPPSSPSSL	LNLGTDSDSS(ph)PQK	Retinal pigment epithelial
29622655	Tofactinib (1.5h)@MM.1S cells			Q-Exactive Plus	PKN938	Q16512	S916	VSNFDEEFTGEAPTLSPPRDARPLTAAEQAA	TDVSNFDEEFTGEAPT(ph)LS(ph)PPRDAR	Multiple myeloma
29900121	Undifferentiated SH-SY5Y cells			LTQLTQ Orbitrap Velos+quadrupole-Orbitrap+Q-Exactive	PKN939	Q16512	S916	TDVSNFDEEFTGEAPTLSPPR		neuroblastoma
29900121	Differentiated SH-SY5Y cells			LTQLTQ Orbitrap Velos+quadrupole-Orbitrap+Q-Exactive	PKN940	Q16512	S916	TDVSNFDEEFTGEAPTLSPPR		neuroblastoma
30061712	2D cultured HCT116 spheroids-R1			Q Exactive	PKN941	Q16512	S537			Colorectal Cancer
30061712	2D cultured HCT116 spheroids-R1			Q Exactive	PKN942	Q16512	S559			Colorectal Cancer
30061712	2D cultured HCT116 spheroids-R1			Q Exactive	PKN943	Q16512	S561			Colorectal Cancer
30061712	2D cultured HCT116 spheroids-R2			Q Exactive	PKN944	Q16512	S916			Colorectal Cancer
30061712	2D cultured HCT116 spheroids-R3			Q Exactive	PKN945	Q16512	S537			Colorectal Cancer
30061712	2D cultured(Acetone)HCT116 spheroids-R1			Q Exactive	PKN946	Q16512	S559			Colorectal Cancer
30061712	2D cultured(Acetone)HCT116 spheroids-R1			Q Exactive	PKN947	Q16512	S916			Colorectal Cancer
30061712	3D cultured(CR)HCT116 spheroids-R1			Q Exactive	PKN948	Q16512	S533			Colorectal Cancer
30061712	3D cultured(Dispase)HCT116 spheroids-R2			Q Exactive	PKN949	Q16512	S533			Colorectal Cancer
30157440	H2O2+olaparib@HeLa cells			Q Exactive HF-X	PKN950	Q16512	S537			PARP inhibition
30157440	H2O2+olaparib@HeLa cells			Q Exactive HF-X	PKN951	Q16512	S533			PARP inhibition
30157440	H2O2@HeLa cells			Q Exactive HF-X	PKN952	Q16512	S537			PARP inhibition
30157440	H2O2@HeLa cells			Q Exactive HF-X	PKN953	Q16512	S533			PARP inhibition
30157440	Untreated@HeLa cells_30157440			Q Exactive HF-X	PKN954	Q16512	S537			PARP inhibition
30157440	Untreated@HeLa cells_30157440			Q Exactive HF-X	PKN955	Q16512	S533			PARP inhibition
30833379	In-Solution digestion@Hela cells			Q-Exactive HF-X	PKN956	Q16512	S559	TTGDISVEKLNLGTDSDSSPQKSSRDPPSSP	LNLGTDS(ph)DSSPQK	cervix carcinoma
30833379	In-Solution digestion@Hela cells			Q-Exactive HF-X	PKN957	Q16512	S533	LLRRLIPNATGTGTFSPGASPGSEARTTGDI	LIPNATGTGTFS(ph)PGAS(ph)PGSEAR	cervix carcinoma
30833379	PAC digestion@Hela cells			Q-Exactive HF-X	PKN958	Q16512	S559	TTGDISVEKLNLGTDSDSSPQKSSRDPPSSP	LNLGTDS(ph)DSSPQK	cervix carcinoma
30833379	PAC digestion@Hela cells			Q-Exactive HF-X	PKN959	Q16512	S533	LLRRLIPNATGTGTFSPGASPGSEARTTGDI	LIPNATGTGTFS(ph)PGAS(ph)PGSEAR	cervix carcinoma
30843680	With boosting channel@AML cells			Orbitrap fusion lumos tribrid	PKN960	Q16512	S205	AGQLENQAAPDDTQGSPDLGAVELRIEELRH		breast cancer
30843680	Without boosting channel@AML cells			Orbitrap fusion lumos tribrid	PKN961	Q16512	S380	ARGLYSRSGSLSGRSSLKAEAENTSEVSTVL		breast cancer
30890564	Vemurafenib R@A375 cell line BR1			Q Exactive HF	PKN962	Q16512	S537	LIPNATGTGTFSPGASPGSEARTTGDISVEK	LIPNATGTGTFS(ph)PGAS(ph)PGSEAR	Skin cancer
30890564	Vemurafenib R@A375 cell line BR1			Q Exactive HF	PKN963	Q16512	S562	DISVEKLNLGTDSDSSPQKSSRDPPSSPSSL	LNLGTDSDSS(ph)PQK	Skin cancer
30890564	Vemurafenib R@A375 cell line BR1			Q Exactive HF	PKN964	Q16512	S537	LIPNATGTGTFSPGASPGSEARTTGDISVEK	LIPNATGTGTFS(ph)PGAS(ph)PGSEAR	Skin cancer
30890564	Vemurafenib R@A375 cell line BR1			Q Exactive HF	PKN965	Q16512	S562	DISVEKLNLGTDSDSSPQKSSRDPPSSPSSL	LNLGTDSDSS(ph)PQK	Skin cancer
30890564	Vemurafenib R@A375 cell line BR2			Q Exactive HF	PKN966	Q16512	S559	TTGDISVEKLNLGTDSDSSPQKSSRDPPSSP	LNLGTDS(ph)DSS(ph)PQK	Skin cancer
30890564	Vemurafenib S@A375 cell line BR2			Q Exactive HF	PKN967	Q16512	S559	TTGDISVEKLNLGTDSDSSPQKSSRDPPSSP	LNLGTDS(ph)DSS(ph)PQK	Skin cancer
31108958	TERT-NHUC@VMCUB-1 cell line R1			LTQ Orbitrap Elite	PKN968	Q16512	S573		DPPSS(ph)PSSLSSPIQESTAPELPSETQETPGPALCSPLR	Bladder carcinoma
31108958	TERT-NHUC@J82 cell line R1			LTQ Orbitrap Elite	PKN969	Q16512	S573		DPPSS(ph)PSSLSSPIQESTAPELPSETQETPGPALCSPLR	Bladder carcinoma
31108958	TERT-NHUC@J82 cell line R2			LTQ Orbitrap Elite	PKN970	Q16512	S573		DPPSS(ph)PSSLSSPIQESTAPELPSETQETPGPALCSPLR	Bladder carcinoma
31108958	TERT-NHUC@RT112 cell line R1			LTQ Orbitrap Elite	PKN971	Q16512	S573		DPPSS(ph)PSSLSSPIQESTAPELPSETQETPGPALCSPLR	Bladder carcinoma
31108958	TERT-NHUC@RT112 cell line R2			LTQ Orbitrap Elite	PKN972	Q16512	S573		DPPSS(ph)PSSLSSPIQESTAPELPSETQETPGPALCSPLR	Bladder carcinoma
31108958	TERT-NHUC@SW780 cell line R1			LTQ Orbitrap Elite	PKN973	Q16512	S573		DPPSS(ph)PSSLSSPIQESTAPELPSETQETPGPALCSPLR	Bladder carcinoma
31108958	TERT-NHUC@SW780 cell line R2			LTQ Orbitrap Elite	PKN974	Q16512	S573		DPPSS(ph)PSSLSSPIQESTAPELPSETQETPGPALCSPLR	Bladder carcinoma
31108958	TERT-NHUC@T24 cell line R1			LTQ Orbitrap Elite	PKN975	Q16512	S573		DPPSS(ph)PSSLSSPIQESTAPELPSETQETPGPALCSPLR	Bladder carcinoma
31108958	TERT-NHUC@T24 cell line R2			LTQ Orbitrap Elite	PKN976	Q16512	S573		DPPSS(ph)PSSLSSPIQESTAPELPSETQETPGPALCSPLR	Bladder carcinoma
31108958	TERT-NHUC@UMUC3 cell line R2			LTQ Orbitrap Elite	PKN977	Q16512	S573		DPPSS(ph)PSSLSSPIQESTAPELPSETQETPGPALCSPLR	Bladder carcinoma
31108958	TERT-NHUC@UMUC3 cell line R1			LTQ Orbitrap Elite	PKN978	Q16512	S573		DPPSS(ph)PSSLSSPIQESTAPELPSETQETPGPALCSPLR	Bladder carcinoma
31108958	TERT-NHUC@VMCUB-1 cell line R2			LTQ Orbitrap Elite	PKN979	Q16512	S573		DPPSS(ph)PSSLSSPIQESTAPELPSETQETPGPALCSPLR	Bladder carcinoma
31697643	DMSO@KYSE150 cells_31697643			Orbitrap Fusion	PKN980	Q16512	S916			Esophageal Cancer
31697643	DMSO@KYSE150 cells_31697643			Orbitrap Fusion	PKN981	Q16512	S916			Esophageal Cancer
31772060	DMSO-Cal51@Hs578T cell line			Q Exactive HF	PKN982	Q16512	S916	VSNFDEEFTGEAPTLSPPRDARPLTAAEQAA	TGEAPTLS(ph)PPRDARP	Breast-cancer
31772060	Gefitinib+GSK269962A@Cal51+Hs578T cell line			Q Exactive HF	PKN983	Q16512	S916	VSNFDEEFTGEAPTLSPPRDARPLTAAEQAA	TGEAPTLS(ph)PPRDARP	Breast-cancer
31772060	Gefitinib@Cal51+Hs578T cell line			Q Exactive HF	PKN984	Q16512	S916	VSNFDEEFTGEAPTLSPPRDARPLTAAEQAA	TGEAPTLS(ph)PPRDARP	Breast-cancer
31772060	GSK269962A@Cal51 +Hs578T cell line			Q Exactive HF	PKN985	Q16512	S916	VSNFDEEFTGEAPTLSPPRDARPLTAAEQAA	TGEAPTLS(ph)PPRDARP	Breast-cancer
31859329	Monacolin K(0.5mM)(24h)@MDA-MB-231 cells			Q Exactive Plus Hybrid Quadrupole-Orbitrap	PKN986	Q16512	T557	ARTTGDISVEKLNLGTDSDSSPQKSSRDPPS	VEKLNLGT(ph)DS(ph)DS(ph)S(ph)PQ	Breast Cancer
31859329	Monacolin K(0.5mM)(30min)@MDA-MB-231 cells			Q Exactive Plus Hybrid Quadrupole-Orbitrap	PKN987	Q16512	T557	ARTTGDISVEKLNLGTDSDSSPQKSSRDPPS	VEKLNLGT(ph)DS(ph)DS(ph)S(ph)PQ	Breast Cancer
31859329	Monacolin K(0.5mM)(6h)@MDA-MB-231 cells			Q Exactive Plus Hybrid Quadrupole-Orbitrap	PKN988	Q16512	T557	ARTTGDISVEKLNLGTDSDSSPQKSSRDPPS	VEKLNLGT(ph)DS(ph)DS(ph)S(ph)PQ	Breast Cancer
31859329	Monacolin K(5mM)(24h)@MDA-MB-231 cells			Q Exactive Plus Hybrid Quadrupole-Orbitrap	PKN989	Q16512	T557	ARTTGDISVEKLNLGTDSDSSPQKSSRDPPS	VEKLNLGT(ph)DS(ph)DS(ph)S(ph)PQ	Breast Cancer
31859329	Monacolin K(5mM)(30min)@MDA-MB-231 cells			Q Exactive Plus Hybrid Quadrupole-Orbitrap	PKN990	Q16512	T557	ARTTGDISVEKLNLGTDSDSSPQKSSRDPPS	VEKLNLGT(ph)DS(ph)DS(ph)S(ph)PQ	Breast Cancer
31859329	Monacolin K(5mM)(6h)@MDA-MB-231 cells			Q Exactive Plus Hybrid Quadrupole-Orbitrap	PKN991	Q16512	T557	ARTTGDISVEKLNLGTDSDSSPQKSSRDPPS	VEKLNLGT(ph)DS(ph)DS(ph)S(ph)PQ	Breast Cancer
32314919	HU+SCH 900776 SF1@HEK293A cell			Orbitrap Elite MS	PKN992	Q16512	S916	VSNFDEEFTGEAPTLSPPRDARPLTAAEQAA	TDVSNFDEEFTGEAPTLSPPRDAR	Inhibitors of checkpoint kinase 1 (CHK1)
32314919	HU SF1@HEK293A cell			Orbitrap Elite MS	PKN993	Q16512	S916	VSNFDEEFTGEAPTLSPPRDARPLTAAEQAA	TDVSNFDEEFTGEAPTLSPPRDAR	Inhibitors of checkpoint kinase 1 (CHK1)
32576582	2 Gy gamma irradiation@H1299 Cell line			Q-Exactive	PKN994	Q16512	S916	VSNFDEEFTGEAPTLSPPRDARPLTAAEQAA	-	Lung cancer
32576582	2 Gy gamma(1h)+Lys05 autophagy inhibitor@H1299 Cell line			Q-Exactive	PKN995	Q16512	S916	VSNFDEEFTGEAPTLSPPRDARPLTAAEQAA	-	Lung cancer
32576582	3 Gy gamma(48h)+Lys05 autophagy inhibitor@H1299 Cell line			Q-Exactive	PKN996	Q16512	S916	VSNFDEEFTGEAPTLSPPRDARPLTAAEQAA	-	Lung cancer
32755597	AXL-RNAi@HCC			Orbitrap Elite or Orbitrap Fusion Lumos Tribrid	PKN997	Q16512	S561	GDISVEKLNLGTDSDSSPQKSSRDPPSSPSS	LNLGTDSDS(ph)SPQK	Liver Cancer
32755597	KIs@C3A cell line			Orbitrap Elite or Orbitrap Fusion Lumos Tribrid	PKN998	Q16512	S561	GDISVEKLNLGTDSDSSPQKSSRDPPSSPSS		Liver Cancer
32755597	KIs@Hep3B2 cell line			Orbitrap Elite or Orbitrap Fusion Lumos Tribrid	PKN999	Q16512	S561	GDISVEKLNLGTDSDSSPQKSSRDPPSSPSS		Liver Cancer
32755597	KIs@HepG2 cell line			Orbitrap Elite or Orbitrap Fusion Lumos Tribrid	PKN1000	Q16512	S561	GDISVEKLNLGTDSDSSPQKSSRDPPSSPSS		Liver Cancer
32755597	KIs@Huh7 cell line			Orbitrap Elite or Orbitrap Fusion Lumos Tribrid	PKN1001	Q16512	S561	GDISVEKLNLGTDSDSSPQKSSRDPPSSPSS		Liver Cancer
32755597	KIs@JHH4 cell line			Orbitrap Elite or Orbitrap Fusion Lumos Tribrid	PKN1002	Q16512	S561	GDISVEKLNLGTDSDSSPQKSSRDPPSSPSS		Liver Cancer
32755597	KIs@JHH6 cell line			Orbitrap Elite or Orbitrap Fusion Lumos Tribrid	PKN1003	Q16512	S561	GDISVEKLNLGTDSDSSPQKSSRDPPSSPSS		Liver Cancer
32755597	KIs@NIH-H684 cell line			Orbitrap Elite or Orbitrap Fusion Lumos Tribrid	PKN1004	Q16512	S561	GDISVEKLNLGTDSDSSPQKSSRDPPSSPSS		Liver Cancer
32755597	KIs@PLC5 cell line			Orbitrap Elite or Orbitrap Fusion Lumos Tribrid	PKN1005	Q16512	S561	GDISVEKLNLGTDSDSSPQKSSRDPPSSPSS		Liver Cancer
32755597	KIs@SKHep1 cell line			Orbitrap Elite or Orbitrap Fusion Lumos Tribrid	PKN1006	Q16512	S561	GDISVEKLNLGTDSDSSPQKSSRDPPSSPSS		Liver Cancer
32755597	KIs@Snu387 cell line			Orbitrap Elite or Orbitrap Fusion Lumos Tribrid	PKN1007	Q16512	S561	GDISVEKLNLGTDSDSSPQKSSRDPPSSPSS		Liver Cancer
32755597	KIs@Snu398 cell line			Orbitrap Elite or Orbitrap Fusion Lumos Tribrid	PKN1008	Q16512	S561	GDISVEKLNLGTDSDSSPQKSSRDPPSSPSS		Liver Cancer
32755597	KIs@Snu423 cell line			Orbitrap Elite or Orbitrap Fusion Lumos Tribrid	PKN1009	Q16512	S561	GDISVEKLNLGTDSDSSPQKSSRDPPSSPSS		Liver Cancer
32755597	KIs@Snu449 cell line			Orbitrap Elite or Orbitrap Fusion Lumos Tribrid	PKN1010	Q16512	S561	GDISVEKLNLGTDSDSSPQKSSRDPPSSPSS		Liver Cancer
32755597	KIs@Snu475 cell line			Orbitrap Elite or Orbitrap Fusion Lumos Tribrid	PKN1011	Q16512	S561	GDISVEKLNLGTDSDSSPQKSSRDPPSSPSS		Liver Cancer
32755597	KIs@Snu761 cell line			Orbitrap Elite or Orbitrap Fusion Lumos Tribrid	PKN1012	Q16512	S561	GDISVEKLNLGTDSDSSPQKSSRDPPSSPSS		Liver Cancer
32755597	KIs@Snu878 cell line			Orbitrap Elite or Orbitrap Fusion Lumos Tribrid	PKN1013	Q16512	S561	GDISVEKLNLGTDSDSSPQKSSRDPPSSPSS		Liver Cancer
32755597	KIs@Snu886 cell line			Orbitrap Elite or Orbitrap Fusion Lumos Tribrid	PKN1014	Q16512	S561	GDISVEKLNLGTDSDSSPQKSSRDPPSSPSS		Liver Cancer
32755597	FZD2-RNAi@HCC			Orbitrap Elite or Orbitrap Fusion Lumos Tribrid	PKN1015	Q16512	S533	LLRRLIPNATGTGTFSPGASPGSEARTTGDI	LIPNATGTGTFS(ph)PGASPGSEAR	Liver Cancer
32755597	WT-AXL-RNAi@HCC			Orbitrap Elite or Orbitrap Fusion Lumos Tribrid	PKN1016	Q16512	S561	GDISVEKLNLGTDSDSSPQKSSRDPPSSPSS	LNLGTDSDS(ph)SPQK	Liver Cancer
32755597	WT-FZD2-RNAi@HCC			Orbitrap Elite or Orbitrap Fusion Lumos Tribrid	PKN1017	Q16512	S533	LLRRLIPNATGTGTFSPGASPGSEARTTGDI	LIPNATGTGTFS(ph)PGASPGSEAR	Liver Cancer
32859902	CVB3 infection(10h)@HeLa R19 cells			Orbitrap Fusion or Q Exactive Plus	PKN1018	Q16512	S562	DISVEKLNLGTDSDSSPQKSSRDPPSSPSSL		Infection
32859902	CVB3 infection(10h)@HeLa R19 cells			Orbitrap Fusion or Q Exactive Plus	PKN1019	Q16512	S562	DISVEKLNLGTDSDSSPQKSSRDPPSSPSSL		Infection
32859902	CVB3 infection(10h)@HeLa R19 cells			Orbitrap Fusion or Q Exactive Plus	PKN1020	Q16512	S561	GDISVEKLNLGTDSDSSPQKSSRDPPSSPSS		Infection
32859902	CVB3 infection(2h)@HeLa R19 cells			Orbitrap Fusion or Q Exactive Plus	PKN1021	Q16512	S562	DISVEKLNLGTDSDSSPQKSSRDPPSSPSSL		Infection
32859902	CVB3 infection(2h)@HeLa R19 cells			Orbitrap Fusion or Q Exactive Plus	PKN1022	Q16512	S561	GDISVEKLNLGTDSDSSPQKSSRDPPSSPSS		Infection
32859902	CVB3 infection(2h)@HeLa R19 cells			Orbitrap Fusion or Q Exactive Plus	PKN1023	Q16512	S561	GDISVEKLNLGTDSDSSPQKSSRDPPSSPSS		Infection
32859902	CVB3 infection(4h)@HeLa R19 cells			Orbitrap Fusion or Q Exactive Plus	PKN1024	Q16512	S562	DISVEKLNLGTDSDSSPQKSSRDPPSSPSSL		Infection
32859902	CVB3 infection(4h)@HeLa R19 cells			Orbitrap Fusion or Q Exactive Plus	PKN1025	Q16512	S562	DISVEKLNLGTDSDSSPQKSSRDPPSSPSSL		Infection
32859902	CVB3 infection(4h)@HeLa R19 cells			Orbitrap Fusion or Q Exactive Plus	PKN1026	Q16512	S561	GDISVEKLNLGTDSDSSPQKSSRDPPSSPSS		Infection
32859902	CVB3 infection(4h)@HeLa R19 cells			Orbitrap Fusion or Q Exactive Plus	PKN1027	Q16512	S561	GDISVEKLNLGTDSDSSPQKSSRDPPSSPSS		Infection
32859902	CVB3 infection(6h)@HeLa R19 cells			Orbitrap Fusion or Q Exactive Plus	PKN1028	Q16512	S562	DISVEKLNLGTDSDSSPQKSSRDPPSSPSSL		Infection
32859902	CVB3 infection(6h)@HeLa R19 cells			Orbitrap Fusion or Q Exactive Plus	PKN1029	Q16512	S562	DISVEKLNLGTDSDSSPQKSSRDPPSSPSSL		Infection
32859902	CVB3 infection(6h)@HeLa R19 cells			Orbitrap Fusion or Q Exactive Plus	PKN1030	Q16512	S561	GDISVEKLNLGTDSDSSPQKSSRDPPSSPSS		Infection
32859902	CVB3 infection(8h)@HeLa R19 cells			Orbitrap Fusion or Q Exactive Plus	PKN1031	Q16512	S562	DISVEKLNLGTDSDSSPQKSSRDPPSSPSSL		Infection
32859902	CVB3 infection(8h)@HeLa R19 cells			Orbitrap Fusion or Q Exactive Plus	PKN1032	Q16512	S562	DISVEKLNLGTDSDSSPQKSSRDPPSSPSSL		Infection
32859902	CVB3 infection(8h)@HeLa R19 cells			Orbitrap Fusion or Q Exactive Plus	PKN1033	Q16512	S561	GDISVEKLNLGTDSDSSPQKSSRDPPSSPSS		Infection
32859902	Mock infected(0h)@HeLa R19 cells			Orbitrap Fusion or Q Exactive Plus	PKN1034	Q16512	S562	DISVEKLNLGTDSDSSPQKSSRDPPSSPSSL		Infection
32859902	Mock infected(0h)@HeLa R19 cells			Orbitrap Fusion or Q Exactive Plus	PKN1035	Q16512	S562	DISVEKLNLGTDSDSSPQKSSRDPPSSPSSL		Infection
32859902	Mock infected(0h)@HeLa R19 cells			Orbitrap Fusion or Q Exactive Plus	PKN1036	Q16512	S561	GDISVEKLNLGTDSDSSPQKSSRDPPSSPSS		Infection
32859902	Mock infected(0h)@HeLa R19 cells			Orbitrap Fusion or Q Exactive Plus	PKN1037	Q16512	S561	GDISVEKLNLGTDSDSSPQKSSRDPPSSPSS		Infection
32859902	Mock infected(10h)@HeLa R19 cells			Orbitrap Fusion or Q Exactive Plus	PKN1038	Q16512	S562	DISVEKLNLGTDSDSSPQKSSRDPPSSPSSL		Infection
32859902	Mock infected(10h)@HeLa R19 cells			Orbitrap Fusion or Q Exactive Plus	PKN1039	Q16512	S562	DISVEKLNLGTDSDSSPQKSSRDPPSSPSSL		Infection
32859902	Mock infected(10h)@HeLa R19 cells			Orbitrap Fusion or Q Exactive Plus	PKN1040	Q16512	S561	GDISVEKLNLGTDSDSSPQKSSRDPPSSPSS		Infection
32859902	Mock infected(10h)@HeLa R19 cells			Orbitrap Fusion or Q Exactive Plus	PKN1041	Q16512	S561	GDISVEKLNLGTDSDSSPQKSSRDPPSSPSS		Infection
32877642	SARS-CoV-2@Caco-2 cell line			Orbitrap Fusion Lumos	PKN1042	Q16512	S562	LNLGTDSDSSPQK		Infection
32877642	SARS-CoV-2@Caco-2 cell line			Orbitrap Fusion Lumos	PKN1043	Q16512	S916	TDVSNFDEEFTGEAPTLSPPR		Infection
32877642	SARS-CoV-2@Caco-2 cell line			Orbitrap Fusion Lumos	PKN1044	Q16512	S533	LIPNATGTGTFSPGASPGSEAR		Infection
32877642	SARS-CoV-2@Caco-2 cell line			Orbitrap Fusion Lumos	PKN1045	Q16512	T774	TSTFCGTPEFLAPEVLTDTSYTR		Infection
32877642	SARS-CoV-2@Caco-2 cell line			Orbitrap Fusion Lumos	PKN1046	Q16512	S537	LIPNATGTGTFSPGASPGSEAR		Infection
32877642	Mock@Caco-2 cell line			Orbitrap Fusion Lumos	PKN1047	Q16512	S916	TDVSNFDEEFTGEAPTLSPPR		Infection
32877642	Mock@Caco-2 cell line			Orbitrap Fusion Lumos	PKN1048	Q16512	S533	LIPNATGTGTFSPGASPGSEAR		Infection
32877642	Mock@Caco-2 cell line			Orbitrap Fusion Lumos	PKN1049	Q16512	T774	TSTFCGTPEFLAPEVLTDTSYTR		Infection
32877642	Mock@Caco-2 cell line			Orbitrap Fusion Lumos	PKN1050	Q16512	S537	LIPNATGTGTFSPGASPGSEAR		Infection
32877642	Mock@Caco-2 cell line			Orbitrap Fusion Lumos	PKN1051	Q16512	S562	LNLGTDSDSSPQK		Infection
33357429	Unstimulated@Th-1 cells			Q Exactive Plus	PKN1052	Q16512	S533	LLRRLIPNATGTGTFSPGASPGSEARTTGDI	LIPNATGTGTFS(ph)PGASPGSEAR	Cytokine stimulation
33357429	Unstimulated@Th-1 cells			Q Exactive Plus	PKN1053	Q16512	S916	VSNFDEEFTGEAPTLSPPRDARPLTAAEQAA	TDVSNFDEEFTGEAPTLS(ph)PPR	Cytokine stimulation
33357429	Unstimulated@Th-1 cells			Q Exactive Plus	PKN1054	Q16512	S559	TTGDISVEKLNLGTDSDSSPQKSSRDPPSSP	LNLGTDS(ph)DSSPQK	Cytokine stimulation
33357429	HyIL6@Th-1 cells			Q Exactive Plus	PKN1055	Q16512	S533	LLRRLIPNATGTGTFSPGASPGSEARTTGDI	LIPNATGTGTFS(ph)PGASPGSEAR	Cytokine stimulation
33357429	HyIL6@Th-1 cells			Q Exactive Plus	PKN1056	Q16512	S916	VSNFDEEFTGEAPTLSPPRDARPLTAAEQAA	TDVSNFDEEFTGEAPTLS(ph)PPR	Cytokine stimulation
33357429	HyIL6@Th-1 cells			Q Exactive Plus	PKN1057	Q16512	S559	TTGDISVEKLNLGTDSDSSPQKSSRDPPSSP	LNLGTDS(ph)DSSPQK	Cytokine stimulation
33357429	HyIL6+MSC@Th-1 cells			Q Exactive Plus	PKN1058	Q16512	S533	LLRRLIPNATGTGTFSPGASPGSEARTTGDI	LIPNATGTGTFS(ph)PGASPGSEAR	Cytokine stimulation
33357429	HyIL6+MSC@Th-1 cells			Q Exactive Plus	PKN1059	Q16512	S916	VSNFDEEFTGEAPTLSPPRDARPLTAAEQAA	TDVSNFDEEFTGEAPTLS(ph)PPR	Cytokine stimulation
33357429	HyIL6+MSC@Th-1 cells			Q Exactive Plus	PKN1060	Q16512	S559	TTGDISVEKLNLGTDSDSSPQKSSRDPPSSP	LNLGTDS(ph)DSSPQK	Cytokine stimulation
33619172	ARS1620(24h)@H358 cell line IMAC			Q Exactive HF-X	PKN1061	Q16512	S533	LLRRLIPNATGTGTFSPGASPGSEARTTGDI	LIPNATGTGTFS(ph)PGASPGSEAR	Signalling-study
33619172	ARS1620(6h)@H358 cell line IMAC			Q Exactive HF-X	PKN1062	Q16512	S533	LLRRLIPNATGTGTFSPGASPGSEARTTGDI	LIPNATGTGTFS(ph)PGASPGSEAR	Signalling-study
33619172	ARS1620(24h)@H1792 cell line IMAC			Q Exactive HF-X	PKN1063	Q16512	S533	LLRRLIPNATGTGTFSPGASPGSEARTTGDI	LIPNATGTGTFS(ph)PGASPGSEAR	Signalling-study
33619172	ARS1620(6h)@H1792 cell line IMAC			Q Exactive HF-X	PKN1064	Q16512	S533	LLRRLIPNATGTGTFSPGASPGSEARTTGDI	LIPNATGTGTFS(ph)PGASPGSEAR	Signalling-study
33755436	DMSO@BT-474 cell line R1			Fe-IMAC	PKN1065	Q16512	S533	ATGTGTFSPGASPGS	ATGTGTFs(ph)PGASPGS	Breast cancer
33755436	DMSO@BT-474 cell line R1			Fe-IMAC	PKN1066	Q16512	S537	GTFSPGASPGSEART	GTFSPGAs(ph)PGSEART	Breast cancer
33755436	DMSO@BT-474 cell line R3			Fe-IMAC	PKN1067	Q16512	S562	LGTDSDSSPQKSSRD	LGTDSDSs(ph)PQKSSRD	Breast cancer
33755436	DMSO@BT-474 cell line R3			Fe-IMAC	PKN1068	Q16512	S916	TGEAPTLSPPRDARP	TGEAPTLs(ph)PPRDARP	Breast cancer
33755436	DMSO@BT-474 cell line R4			Fe-IMAC	PKN1069	Q16512	S562	LGTDSDSSPQKSSRD	LGTDSDSs(ph)PQKSSRD	Breast cancer
33755436	AZD5363@BT-474 cell line R1			Fe-IMAC	PKN1070	Q16512	S533	ATGTGTFSPGASPGS	ATGTGTFs(ph)PGASPGS	Breast cancer
33755436	AZD5363@BT-474 cell line R1			Fe-IMAC	PKN1071	Q16512	S537	GTFSPGASPGSEART	GTFSPGAs(ph)PGSEART	Breast cancer
33755436	AZD5363@BT-474 cell line R3			Fe-IMAC	PKN1072	Q16512	S562	LGTDSDSSPQKSSRD	LGTDSDSs(ph)PQKSSRD	Breast cancer
33755436	AZD5363@BT-474 cell line R3			Fe-IMAC	PKN1073	Q16512	S916	TGEAPTLSPPRDARP	TGEAPTLs(ph)PPRDARP	Breast cancer
33755436	AZD5363@BT-474 cell line R4			Fe-IMAC	PKN1074	Q16512	S562	LGTDSDSSPQKSSRD	LGTDSDSs(ph)PQKSSRD	Breast cancer
33755436	GSK2110183@BT-474 cell line R1			Fe-IMAC	PKN1075	Q16512	S533	ATGTGTFSPGASPGS	ATGTGTFs(ph)PGASPGS	Breast cancer
33755436	GSK2110183@BT-474 cell line R1			Fe-IMAC	PKN1076	Q16512	S537	GTFSPGASPGSEART	GTFSPGAs(ph)PGSEART	Breast cancer
33755436	GSK2110183@BT-474 cell line R3			Fe-IMAC	PKN1077	Q16512	S562	LGTDSDSSPQKSSRD	LGTDSDSs(ph)PQKSSRD	Breast cancer
33755436	GSK2110183@BT-474 cell line R3			Fe-IMAC	PKN1078	Q16512	S916	TGEAPTLSPPRDARP	TGEAPTLs(ph)PPRDARP	Breast cancer
33755436	GSK2110183@BT-474 cell line R4			Fe-IMAC	PKN1079	Q16512	S562	LGTDSDSSPQKSSRD	LGTDSDSs(ph)PQKSSRD	Breast cancer
33755436	GSK690693@BT-474 cell line R1			Fe-IMAC	PKN1080	Q16512	S533	ATGTGTFSPGASPGS	ATGTGTFs(ph)PGASPGS	Breast cancer
33755436	GSK690693@BT-474 cell line R1			Fe-IMAC	PKN1081	Q16512	S537	GTFSPGASPGSEART	GTFSPGAs(ph)PGSEART	Breast cancer
33755436	GSK690693@BT-474 cell line R3			Fe-IMAC	PKN1082	Q16512	S562	LGTDSDSSPQKSSRD	LGTDSDSs(ph)PQKSSRD	Breast cancer
33755436	GSK690693@BT-474 cell line R3			Fe-IMAC	PKN1083	Q16512	S916	TGEAPTLSPPRDARP	TGEAPTLs(ph)PPRDARP	Breast cancer
33755436	GSK690693@BT-474 cell line R4			Fe-IMAC	PKN1084	Q16512	S562	LGTDSDSSPQKSSRD	LGTDSDSs(ph)PQKSSRD	Breast cancer
33755436	Ipatasertib@BT-474 cell line R1			Fe-IMAC	PKN1085	Q16512	S533	ATGTGTFSPGASPGS	ATGTGTFs(ph)PGASPGS	Breast cancer
33755436	Ipatasertib@BT-474 cell line R1			Fe-IMAC	PKN1086	Q16512	S537	GTFSPGASPGSEART	GTFSPGAs(ph)PGSEART	Breast cancer
33755436	Ipatasertib@BT-474 cell line R3			Fe-IMAC	PKN1087	Q16512	S562	LGTDSDSSPQKSSRD	LGTDSDSs(ph)PQKSSRD	Breast cancer
33755436	Ipatasertib@BT-474 cell line R3			Fe-IMAC	PKN1088	Q16512	S916	TGEAPTLSPPRDARP	TGEAPTLs(ph)PPRDARP	Breast cancer
33755436	Ipatasertib@BT-474 cell line R4			Fe-IMAC	PKN1089	Q16512	S562	LGTDSDSSPQKSSRD	LGTDSDSs(ph)PQKSSRD	Breast cancer
33755436	MK-2206@BT-474 cell line R1			Fe-IMAC	PKN1090	Q16512	S533	ATGTGTFSPGASPGS	ATGTGTFs(ph)PGASPGS	Breast cancer
33755436	MK-2206@BT-474 cell line R1			Fe-IMAC	PKN1091	Q16512	S537	GTFSPGASPGSEART	GTFSPGAs(ph)PGSEART	Breast cancer
33755436	MK-2206@BT-474 cell line R3			Fe-IMAC	PKN1092	Q16512	S562	LGTDSDSSPQKSSRD	LGTDSDSs(ph)PQKSSRD	Breast cancer
33755436	MK-2206@BT-474 cell line R3			Fe-IMAC	PKN1093	Q16512	S916	TGEAPTLSPPRDARP	TGEAPTLs(ph)PPRDARP	Breast cancer
33755436	MK-2206@BT-474 cell line R4			Fe-IMAC	PKN1094	Q16512	S562	LGTDSDSSPQKSSRD	LGTDSDSs(ph)PQKSSRD	Breast cancer
33797919	Untreated control@HeLa cell line R1			Q Exactive	PKN1095	Q16512	S916	TDVSNFDEEFTGEAPTLSPPR		Cervical cancer
33797919	Rapamycin@HeLa cell line R1			Q Exactive	PKN1096	Q16512	S916	TDVSNFDEEFTGEAPTLSPPR		Cervical cancer
33863878	ALGERNON(1ÂµM)(72h)@U251 cells			Q Exactive HF X benchtop Orbitrap	PKN1097	Q16512	S374	PFLSRPARGLYSRSGSLSGRSSLKAEAENTS		Glioblastoma
33863878	ALGERNON(1ÂµM)(72h)@U251 cells			Q Exactive HF X benchtop Orbitrap	PKN1098	Q16512	S559	TTGDISVEKLNLGTDSDSSPQKSSRDPPSSP		Glioblastoma
33863878	ALGERNON(10ÂµM)(72h)@U251 cells			Q Exactive HF X benchtop Orbitrap	PKN1099	Q16512	S374	PFLSRPARGLYSRSGSLSGRSSLKAEAENTS		Glioblastoma
33863878	ALGERNON(10ÂµM)(72h)@U251 cells			Q Exactive HF X benchtop Orbitrap	PKN1100	Q16512	S559	TTGDISVEKLNLGTDSDSSPQKSSRDPPSSP		Glioblastoma
33863878	DOX(48h)@U251 cells			Q Exactive HF X benchtop Orbitrap	PKN1101	Q16512	S374	PFLSRPARGLYSRSGSLSGRSSLKAEAENTS		Glioblastoma
33863878	DOX(48h)@U251 cells			Q Exactive HF X benchtop Orbitrap	PKN1102	Q16512	S559	TTGDISVEKLNLGTDSDSSPQKSSRDPPSSP		Glioblastoma
33863878	DOX(72h)@U251 cells			Q Exactive HF X benchtop Orbitrap	PKN1103	Q16512	S374	PFLSRPARGLYSRSGSLSGRSSLKAEAENTS		Glioblastoma
33863878	DOX(72h)@U251 cells			Q Exactive HF X benchtop Orbitrap	PKN1104	Q16512	S559	TTGDISVEKLNLGTDSDSSPQKSSRDPPSSP		Glioblastoma
33863878	Leucettine41(1ÂµM)(72h)@U251 cells			Q Exactive HF X benchtop Orbitrap	PKN1105	Q16512	S374	PFLSRPARGLYSRSGSLSGRSSLKAEAENTS		Glioblastoma
33863878	Leucettine41(1ÂµM)(72h)@U251 cells			Q Exactive HF X benchtop Orbitrap	PKN1106	Q16512	S559	TTGDISVEKLNLGTDSDSSPQKSSRDPPSSP		Glioblastoma
33863878	Leucettine41(10ÂµM)(72h)@U251 cells			Q Exactive HF X benchtop Orbitrap	PKN1107	Q16512	S374	PFLSRPARGLYSRSGSLSGRSSLKAEAENTS		Glioblastoma
33863878	Leucettine41(10ÂµM)(72h)@U251 cells			Q Exactive HF X benchtop Orbitrap	PKN1108	Q16512	S559	TTGDISVEKLNLGTDSDSSPQKSSRDPPSSP		Glioblastoma
33889818	Untreated@SH-SY5Y cell line			QExactive HF	PKN1109	Q16512	S533	LLRRLIPNATGTGTFSPGASPGSEARTTGDI		Neuroblastoma cancer
33889818	Untreated@SH-SY5Y cell line			QExactive HF	PKN1110	Q16512	S533	LLRRLIPNATGTGTFSPGASPGSEARTTGDI		Neuroblastoma cancer
33889818	Untreated@SH-SY5Y cell line			QExactive HF	PKN1111	Q16512	S205	AGQLENQAAPDDTQGSPDLGAVELRIEELRH		Neuroblastoma cancer
33889818	CBLsKD@SH-SY5Y cell line			QExactive HF	PKN1112	Q16512	S533	LLRRLIPNATGTGTFSPGASPGSEARTTGDI		Neuroblastoma cancer
33889818	CBLsKD@SH-SY5Y cell line			QExactive HF	PKN1113	Q16512	S533	LLRRLIPNATGTGTFSPGASPGSEARTTGDI		Neuroblastoma cancer
33889818	CBLsKD@SH-SY5Y cell line			QExactive HF	PKN1114	Q16512	S205	AGQLENQAAPDDTQGSPDLGAVELRIEELRH		Neuroblastoma cancer
33889818	Retinoic acid@SH-SY5Y cell line			QExactive HF	PKN1115	Q16512	S533	LLRRLIPNATGTGTFSPGASPGSEARTTGDI		Neuroblastoma cancer
33889818	Retinoic acid@SH-SY5Y cell line			QExactive HF	PKN1116	Q16512	S533	LLRRLIPNATGTGTFSPGASPGSEARTTGDI		Neuroblastoma cancer
33889818	Retinoic acid@SH-SY5Y cell line			QExactive HF	PKN1117	Q16512	S205	AGQLENQAAPDDTQGSPDLGAVELRIEELRH		Neuroblastoma cancer
33946525	Hypoxia(0h)@SK-Mel-28 cell line			Orbitrap Fusion Tribrid	PKN1118	Q16512	S561		LNLGTDSDSSPQK	Skin cancer
33946525	Hypoxia(12h)@A2058 cell line			Orbitrap Fusion Tribrid	PKN1119	Q16512	S562		LNLGTDSDSSPQK	Skin cancer
33946525	Hypoxia(12h)@HT-144 cell line			Orbitrap Fusion Tribrid	PKN1120	Q16512	S916		TDVSNFDEEFTGEAPTLSPPR	Skin cancer
33946525	Hypoxia(12h)@SK-Mel-28 cell line			Orbitrap Fusion Tribrid	PKN1121	Q16512	S561		LNLGTDSDSSPQK	Skin cancer
33946525	Hypoxia(12h)@SK-Mel-5 cell line			Orbitrap Fusion Tribrid	PKN1122	Q16512	S562		LNLGTDSDSSPQK	Skin cancer
33946525	Hypoxia(15h)@A2058 cell line			Orbitrap Fusion Tribrid	PKN1123	Q16512	S562		LNLGTDSDSSPQK	Skin cancer
33946525	Hypoxia(15h)@HT-144 cell line			Orbitrap Fusion Tribrid	PKN1124	Q16512	S916		TDVSNFDEEFTGEAPTLSPPR	Skin cancer
33946525	Hypoxia(15h)@SK-Mel-28 cell line			Orbitrap Fusion Tribrid	PKN1125	Q16512	S561		LNLGTDSDSSPQK	Skin cancer
33946525	Hypoxia(15h)@SK-Mel-5 cell line			Orbitrap Fusion Tribrid	PKN1126	Q16512	S562		LNLGTDSDSSPQK	Skin cancer
33946525	Hypoxia(18h)@A2058 cell line			Orbitrap Fusion Tribrid	PKN1127	Q16512	S562		LNLGTDSDSSPQK	Skin cancer
33946525	Hypoxia(18h)@HT-144 cell line			Orbitrap Fusion Tribrid	PKN1128	Q16512	S916		TDVSNFDEEFTGEAPTLSPPR	Skin cancer
33946525	Hypoxia(18h)@SK-Mel-28 cell line			Orbitrap Fusion Tribrid	PKN1129	Q16512	S561		LNLGTDSDSSPQK	Skin cancer
33946525	Hypoxia(18h)@SK-Mel-5 cell line			Orbitrap Fusion Tribrid	PKN1130	Q16512	S562		LNLGTDSDSSPQK	Skin cancer
33946525	Hypoxia(21h)@A2058 cell line			Orbitrap Fusion Tribrid	PKN1131	Q16512	S562		LNLGTDSDSSPQK	Skin cancer
33946525	Hypoxia(21h)@HT-144 cell line			Orbitrap Fusion Tribrid	PKN1132	Q16512	S916		TDVSNFDEEFTGEAPTLSPPR	Skin cancer
33946525	Hypoxia(21h)@SK-Mel-28 cell line			Orbitrap Fusion Tribrid	PKN1133	Q16512	S561		LNLGTDSDSSPQK	Skin cancer
33946525	Hypoxia(21h)@SK-Mel-5 cell line			Orbitrap Fusion Tribrid	PKN1134	Q16512	S562		LNLGTDSDSSPQK	Skin cancer
33946525	Hypoxia(24h)@A2058 cell line			Orbitrap Fusion Tribrid	PKN1135	Q16512	S562		LNLGTDSDSSPQK	Skin cancer
33946525	Hypoxia(24h)@HT-144 cell line			Orbitrap Fusion Tribrid	PKN1136	Q16512	S916		TDVSNFDEEFTGEAPTLSPPR	Skin cancer
33946525	Hypoxia(24h)@SK-Mel-28 cell line			Orbitrap Fusion Tribrid	PKN1137	Q16512	S561		LNLGTDSDSSPQK	Skin cancer
33946525	Hypoxia(24h)@SK-Mel-5 cell line			Orbitrap Fusion Tribrid	PKN1138	Q16512	S562		LNLGTDSDSSPQK	Skin cancer
33946525	Hypoxia(3h)@A2058 cell line			Orbitrap Fusion Tribrid	PKN1139	Q16512	S562		LNLGTDSDSSPQK	Skin cancer
33946525	Hypoxia(3h)@HT-144 cell line			Orbitrap Fusion Tribrid	PKN1140	Q16512	S916		TDVSNFDEEFTGEAPTLSPPR	Skin cancer
33946525	Hypoxia(3h)@SK-Mel-28 cell line			Orbitrap Fusion Tribrid	PKN1141	Q16512	S561		LNLGTDSDSSPQK	Skin cancer
33946525	Hypoxia(3h)@SK-Mel-5 cell line			Orbitrap Fusion Tribrid	PKN1142	Q16512	S562		LNLGTDSDSSPQK	Skin cancer
33946525	Hypoxia(6h)@A2058 cell line			Orbitrap Fusion Tribrid	PKN1143	Q16512	S562		LNLGTDSDSSPQK	Skin cancer
33946525	Hypoxia(6h)@HT-144 cell line			Orbitrap Fusion Tribrid	PKN1144	Q16512	S916		TDVSNFDEEFTGEAPTLSPPR	Skin cancer
33946525	Hypoxia(6h)@SK-Mel-28 cell line			Orbitrap Fusion Tribrid	PKN1145	Q16512	S561		LNLGTDSDSSPQK	Skin cancer
33946525	Hypoxia(6h)@SK-Mel-5 cell line			Orbitrap Fusion Tribrid	PKN1146	Q16512	S562		LNLGTDSDSSPQK	Skin cancer
33946525	Hypoxia(9h)@A2058 cell line			Orbitrap Fusion Tribrid	PKN1147	Q16512	S562		LNLGTDSDSSPQK	Skin cancer
33946525	Hypoxia(9h)@HT-144 cell line			Orbitrap Fusion Tribrid	PKN1148	Q16512	S916		TDVSNFDEEFTGEAPTLSPPR	Skin cancer
33946525	Hypoxia(9h)@SK-Mel-28 cell line			Orbitrap Fusion Tribrid	PKN1149	Q16512	S561		LNLGTDSDSSPQK	Skin cancer
33946525	Hypoxia(9h)@SK-Mel-5 cell line			Orbitrap Fusion Tribrid	PKN1150	Q16512	S562		LNLGTDSDSSPQK	Skin cancer
33946525	Hypoxia(0h)@A2058 cell line			Orbitrap Fusion Tribrid	PKN1151	Q16512	S562		LNLGTDSDSSPQK	Skin cancer
33946525	Hypoxia(0h)@HT-144 cell line			Orbitrap Fusion Tribrid	PKN1152	Q16512	S916		TDVSNFDEEFTGEAPTLSPPR	Skin cancer
33946525	Hypoxia(0h)@SK-Mel-5 cell line			Orbitrap Fusion Tribrid	PKN1153	Q16512	S562		LNLGTDSDSSPQK	Skin cancer
33947818	Salmonella(2h)@HCT116 cells			Q-Exactive HF	PKN1154	Q16512	S559			Salmonella infection
33947818	Salmonella(2h)@HCT116 cells			Q-Exactive HF	PKN1155	Q16512	S69			Salmonella infection
33947818	Salmonella(2h)@HCT116 cells			Q-Exactive HF	PKN1156	Q16512	T774			Salmonella infection
33947818	Salmonella(30min)@HCT116 cells			Q-Exactive HF	PKN1157	Q16512	S559			Salmonella infection
33947818	Salmonella(30min)@HCT116 cells			Q-Exactive HF	PKN1158	Q16512	S69			Salmonella infection
33947818	Salmonella(30min)@HCT116 cells			Q-Exactive HF	PKN1159	Q16512	T774			Salmonella infection
33947818	Uninfected@HCT116 cells			Q-Exactive HF	PKN1160	Q16512	S69			Salmonella infection
33947818	Uninfected@HCT116 cells			Q-Exactive HF	PKN1161	Q16512	T774			Salmonella infection
33947818	Uninfected@HCT116 cells			Q-Exactive HF	PKN1162	Q16512	S559			Salmonella infection
33953186	Pervanadate@CL68 cell line DDA			LTQ Orbitrap Fusion Lumos Tribrid	PKN1163	Q16512	S562			Lung cancer
34292731	Selumetinib@Hela cells			LTQ	PKN1164	Q16512	T774	TSTFCGTPEFLAPEVLTDTSYTR		workflow
34292731	Untreated@Hela cells_34292731			LTQ	PKN1165	Q16512	T774	TSTFCGTPEFLAPEVLTDTSYTR		workflow
34343000	ERK1 KO(0d)@BRAFMUT 451Lu cells			Orbitrap Q Exactive HF	PKN1166	Q16512	T914	TDVSNFDEEFTGEAPTLSPPRDARPLTAAEQ		Melanoma
34343000	ERK1 KO(0d)@BRAFMUT 451Lu cells			Orbitrap Q Exactive HF	PKN1167	Q16512	S562	DISVEKLNLGTDSDSSPQKSSRDPPSSPSSL		Melanoma
34343000	ERK1 KO(1d)@BRAFMUT 451Lu cells			Orbitrap Q Exactive HF	PKN1168	Q16512	T914	TDVSNFDEEFTGEAPTLSPPRDARPLTAAEQ		Melanoma
34343000	ERK1 KO(1d)@BRAFMUT 451Lu cells			Orbitrap Q Exactive HF	PKN1169	Q16512	S562	DISVEKLNLGTDSDSSPQKSSRDPPSSPSSL		Melanoma
34343000	ERK1 KO(3d)@BRAFMUT 451Lu cells			Orbitrap Q Exactive HF	PKN1170	Q16512	T914	TDVSNFDEEFTGEAPTLSPPRDARPLTAAEQ		Melanoma
34343000	ERK1 KO(3d)@BRAFMUT 451Lu cells			Orbitrap Q Exactive HF	PKN1171	Q16512	S562	DISVEKLNLGTDSDSSPQKSSRDPPSSPSSL		Melanoma
34343000	ERK2 KO(0d)@BRAFMUT 451Lu cells			Orbitrap Q Exactive HF	PKN1172	Q16512	T914	TDVSNFDEEFTGEAPTLSPPRDARPLTAAEQ		Melanoma
34343000	ERK2 KO(0d)@BRAFMUT 451Lu cells			Orbitrap Q Exactive HF	PKN1173	Q16512	S562	DISVEKLNLGTDSDSSPQKSSRDPPSSPSSL		Melanoma
34343000	ERK2 KO(1d)@BRAFMUT 451Lu cells			Orbitrap Q Exactive HF	PKN1174	Q16512	T914	TDVSNFDEEFTGEAPTLSPPRDARPLTAAEQ		Melanoma
34343000	ERK2 KO(1d)@BRAFMUT 451Lu cells			Orbitrap Q Exactive HF	PKN1175	Q16512	S562	DISVEKLNLGTDSDSSPQKSSRDPPSSPSSL		Melanoma
34343000	ERK2 KO(3d)@BRAFMUT 451Lu cells			Orbitrap Q Exactive HF	PKN1176	Q16512	T914	TDVSNFDEEFTGEAPTLSPPRDARPLTAAEQ		Melanoma
34343000	ERK2 KO(3d)@BRAFMUT 451Lu cells			Orbitrap Q Exactive HF	PKN1177	Q16512	S562	DISVEKLNLGTDSDSSPQKSSRDPPSSPSSL		Melanoma
34343000	JUNB KO(0d)@BRAFMUT 451Lu cells			Orbitrap Q Exactive HF	PKN1178	Q16512	T914	TDVSNFDEEFTGEAPTLSPPRDARPLTAAEQ		Melanoma
34343000	JUNB KO(0d)@BRAFMUT 451Lu cells			Orbitrap Q Exactive HF	PKN1179	Q16512	S562	DISVEKLNLGTDSDSSPQKSSRDPPSSPSSL		Melanoma
34343000	JUNB KO(1d)@BRAFMUT 451Lu cells			Orbitrap Q Exactive HF	PKN1180	Q16512	T914	TDVSNFDEEFTGEAPTLSPPRDARPLTAAEQ		Melanoma
34343000	JUNB KO(1d)@BRAFMUT 451Lu cells			Orbitrap Q Exactive HF	PKN1181	Q16512	S562	DISVEKLNLGTDSDSSPQKSSRDPPSSPSSL		Melanoma
34343000	JUNB KO(3d)@BRAFMUT 451Lu cells			Orbitrap Q Exactive HF	PKN1182	Q16512	T914	TDVSNFDEEFTGEAPTLSPPRDARPLTAAEQ		Melanoma
34343000	JUNB KO(3d)@BRAFMUT 451Lu cells			Orbitrap Q Exactive HF	PKN1183	Q16512	S562	DISVEKLNLGTDSDSSPQKSSRDPPSSPSSL		Melanoma
34343000	WT(0d)@BRAFMUT 451Lu cells			Orbitrap Q Exactive HF	PKN1184	Q16512	T914	TDVSNFDEEFTGEAPTLSPPRDARPLTAAEQ		Melanoma
34343000	WT(0d)@BRAFMUT 451Lu cells			Orbitrap Q Exactive HF	PKN1185	Q16512	S562	DISVEKLNLGTDSDSSPQKSSRDPPSSPSSL		Melanoma
34343000	WT(1d)@BRAFMUT 451Lu cells			Orbitrap Q Exactive HF	PKN1186	Q16512	T914	TDVSNFDEEFTGEAPTLSPPRDARPLTAAEQ		Melanoma
34343000	WT(1d)@BRAFMUT 451Lu cells			Orbitrap Q Exactive HF	PKN1187	Q16512	S562	DISVEKLNLGTDSDSSPQKSSRDPPSSPSSL		Melanoma
34343000	WT(3d)@BRAFMUT 451Lu cells			Orbitrap Q Exactive HF	PKN1188	Q16512	T914	TDVSNFDEEFTGEAPTLSPPRDARPLTAAEQ		Melanoma
34343000	WT(3d)@BRAFMUT 451Lu cells			Orbitrap Q Exactive HF	PKN1189	Q16512	S562	DISVEKLNLGTDSDSSPQKSSRDPPSSPSSL		Melanoma
34417301	Mitotic arrest G1@RPE1 cells			Orbitrap	PKN1190	Q16512	S916	VSNFDEEFTGEAPTLSPPRDARPLTAAEQAA	TDVSNFDEEFTGEAPTLS(ph)PPR	KIF2A
34417301	DKK1@RPE1 cells			Orbitrap	PKN1191	Q16512	S916	VSNFDEEFTGEAPTLSPPRDARPLTAAEQAA	TDVSNFDEEFTGEAPTLS(ph)PPR	KIF2A
34604676	DMSO+PCB@Primary ALL-5 cells			Orbitrap Fusion Lumos	PKN1192	Q16512	S562	DISVEKLNLGTDSDSSPQKSSRDPPSSPSSL	LNLGTDSDSS(ph)PQK	Acute Lymphoblastic Leukemia
34604676	DMSO@Primary ALL-5 cells			Orbitrap Fusion Lumos	PKN1193	Q16512	S562	DISVEKLNLGTDSDSSPQKSSRDPPSSPSSL	LNLGTDSDSS(ph)PQK	Acute Lymphoblastic Leukemia
34604676	VCR+PCB@Primary ALL-5 cells			Orbitrap Fusion Lumos	PKN1194	Q16512	S562	DISVEKLNLGTDSDSSPQKSSRDPPSSPSSL	LNLGTDSDSS(ph)PQK	Acute Lymphoblastic Leukemia
34604676	VCR@Primary ALL-5 cells			Orbitrap Fusion Lumos	PKN1195	Q16512	S562	DISVEKLNLGTDSDSSPQKSSRDPPSSPSSL	LNLGTDSDSS(ph)PQK	Acute Lymphoblastic Leukemia
34673281	BRAFi-resistant@A375 cells			Quadrupole Orbitrap	PKN1196	Q16512	S561	GDISVEKLNLGTDSDSSPQKSSRDPPSSPSS	LNLGTDSDS(ph)SPQK	Melanoma
34673281	BRAFi-resistant@A375 cells			Quadrupole Orbitrap	PKN1197	Q16512	T914	TDVSNFDEEFTGEAPTLSPPRDARPLTAAEQ	TDVSNFDEEFTGEAPT(ph)LSPPRDAR	Melanoma
34673281	BRAFi-resistant@A375 cells			Quadrupole Orbitrap	PKN1198	Q16512	S559	TTGDISVEKLNLGTDSDSSPQKSSRDPPSSP	LNLGTDS(ph)DSS(ph)PQK	Melanoma
34673281	BRAFi-sensitive@A375 cells			Quadrupole Orbitrap	PKN1199	Q16512	S561	GDISVEKLNLGTDSDSSPQKSSRDPPSSPSS	LNLGTDSDS(ph)SPQK	Melanoma
34673281	BRAFi-sensitive@A375 cells			Quadrupole Orbitrap	PKN1200	Q16512	T914	TDVSNFDEEFTGEAPTLSPPRDARPLTAAEQ	TDVSNFDEEFTGEAPT(ph)LSPPRDAR	Melanoma
34673281	BRAFi-sensitive@A375 cells			Quadrupole Orbitrap	PKN1201	Q16512	S559	TTGDISVEKLNLGTDSDSSPQKSSRDPPSSP	LNLGTDS(ph)DSS(ph)PQK	Melanoma
35005567	Untreated@naive hESCs			Q Exactive Plus	PKN1202	Q16512	S562	DISVEKLNLGTDSDSSPQKSSRDPPSSPSSL	LNLGTDSDSS(ph)PQK	Pluripotency
35005567	Untreated@naive hESCs			Q Exactive Plus	PKN1203	Q16512	S916	VSNFDEEFTGEAPTLSPPRDARPLTAAEQAA	TDVSNFDEEFTGEAPTLS(ph)PPR	Pluripotency
35005567	Untreated@primed hESCs			Q Exactive Plus	PKN1204	Q16512	S562	DISVEKLNLGTDSDSSPQKSSRDPPSSPSSL	LNLGTDSDSS(ph)PQK	Pluripotency
35005567	Untreated@primed hESCs			Q Exactive Plus	PKN1205	Q16512	S916	VSNFDEEFTGEAPTLSPPRDARPLTAAEQAA	TDVSNFDEEFTGEAPTLS(ph)PPR	Pluripotency
35022314	DMSO@H1299 cell line			Q Exactive Plus	PKN1206	Q16512	S562		LNLGTDSDSS(ph)PQK	Kinase-Signalling
35022314	RXDX-106(30min)@H1299 cell line IMAC			Q Exactive Plus	PKN1207	Q16512	S562		LNLGTDSDSS(ph)PQK	Kinase-Signalling
35022314	RXDX-106(4h)@H1299 cell line IMAC			Q Exactive Plus	PKN1208	Q16512	S562		LNLGTDSDSS(ph)PQK	Kinase-Signalling
35688186	Coumarin(0Î¼M)@HepG2 cells			Orbitrap Lumos	PKN1209	Q16512	T529	TWVRLLRRLIPNATGTGTFSPGASPGSEART	LIPNATGT(ph)GTFSPGAS(ph)PGSEAR	Signaling
35688186	Coumarin(0Î¼M)@HepG2 cells			Orbitrap Lumos	PKN1210	Q16512	T914	TDVSNFDEEFTGEAPTLSPPRDARPLTAAEQ	TDVS(ph)NFDEEFTGEAPT(ph)LSPPR	Signaling
35688186	Quercetin(0Î¼M)@HepG2 cells			Orbitrap Lumos	PKN1211	Q16512	T529	TWVRLLRRLIPNATGTGTFSPGASPGSEART	LIPNATGT(ph)GTFSPGASPGSEAR	Signaling
35688186	Quercetin(0Î¼M)@HepG2 cells			Orbitrap Lumos	PKN1212	Q16512	S562	DISVEKLNLGTDSDSSPQKSSRDPPSSPSSL	LNLGTDSDSS(ph)PQK	Signaling
35688186	Quercetin(0Î¼M)@HepG2 cells			Orbitrap Lumos	PKN1213	Q16512	S540	NATGTGTFSPGASPGSEARTTGDISVEKLNL	LIPNAT(ph)GTGTFSPGASPGS(ph)EAR	Signaling
35688186	Quercetin(0Î¼M)@HepG2 cells			Orbitrap Lumos	PKN1214	Q16512	S380	ARGLYSRSGSLSGRSSLKAEAENTSEVSTVL	SS(ph)LKAEAENTSEVSTVLK	Signaling
35688186	Coumarin(0.001Î¼M)@HepG2 cells			Orbitrap Lumos	PKN1215	Q16512	T529	TWVRLLRRLIPNATGTGTFSPGASPGSEART	LIPNATGT(ph)GTFSPGAS(ph)PGSEAR	Signaling
35688186	Coumarin(0.001Î¼M)@HepG2 cells			Orbitrap Lumos	PKN1216	Q16512	T914	TDVSNFDEEFTGEAPTLSPPRDARPLTAAEQ	TDVS(ph)NFDEEFTGEAPT(ph)LSPPR	Signaling
35688186	Coumarin(0.01Î¼M)@HepG2 cells			Orbitrap Lumos	PKN1217	Q16512	T529	TWVRLLRRLIPNATGTGTFSPGASPGSEART	LIPNATGT(ph)GTFSPGAS(ph)PGSEAR	Signaling
35688186	Coumarin(0.01Î¼M)@HepG2 cells			Orbitrap Lumos	PKN1218	Q16512	T914	TDVSNFDEEFTGEAPTLSPPRDARPLTAAEQ	TDVS(ph)NFDEEFTGEAPT(ph)LSPPR	Signaling
35688186	Caffeine(0.01Î¼M)@HepG2 cells			Orbitrap Lumos	PKN1219	Q16512	T914	TDVSNFDEEFTGEAPTLSPPRDARPLTAAEQ	TDVSNFDEEFTGEAPT(ph)LSPPR	Signaling
35688186	Caffeine(0.01Î¼M)@HepG2 cells			Orbitrap Lumos	PKN1220	Q16512	S916	VSNFDEEFTGEAPTLSPPRDARPLTAAEQAA	TDVSNFDEEFTGEAPTLS(ph)PPR	Signaling
35688186	Caffeine(0.01Î¼M)@HepG2 cells			Orbitrap Lumos	PKN1221	Q16512	S559	TTGDISVEKLNLGTDSDSSPQKSSRDPPSSP	LNLGTDS(ph)DSSPQK	Signaling
35688186	Caffeine(0.01Î¼M)@HepG2 cells			Orbitrap Lumos	PKN1222	Q16512	S69	EGAENLRRATTDLGRSLGPVELLLRGSSRRL	S(ph)LGPVELLLR	Signaling
35688186	Coumarin(0.1Î¼M)@HepG2 cells			Orbitrap Lumos	PKN1223	Q16512	T529	TWVRLLRRLIPNATGTGTFSPGASPGSEART	LIPNATGT(ph)GTFSPGAS(ph)PGSEAR	Signaling
35688186	Coumarin(0.1Î¼M)@HepG2 cells			Orbitrap Lumos	PKN1224	Q16512	T914	TDVSNFDEEFTGEAPTLSPPRDARPLTAAEQ	TDVS(ph)NFDEEFTGEAPT(ph)LSPPR	Signaling
35688186	Caffeine(0.1Î¼M)@HepG2 cells			Orbitrap Lumos	PKN1225	Q16512	T914	TDVSNFDEEFTGEAPTLSPPRDARPLTAAEQ	TDVSNFDEEFTGEAPT(ph)LSPPR	Signaling
35688186	Caffeine(0.1Î¼M)@HepG2 cells			Orbitrap Lumos	PKN1226	Q16512	S916	VSNFDEEFTGEAPTLSPPRDARPLTAAEQAA	TDVSNFDEEFTGEAPTLS(ph)PPR	Signaling
35688186	Caffeine(0.1Î¼M)@HepG2 cells			Orbitrap Lumos	PKN1227	Q16512	S559	TTGDISVEKLNLGTDSDSSPQKSSRDPPSSP	LNLGTDS(ph)DSSPQK	Signaling
35688186	Caffeine(0.1Î¼M)@HepG2 cells			Orbitrap Lumos	PKN1228	Q16512	S69	EGAENLRRATTDLGRSLGPVELLLRGSSRRL	S(ph)LGPVELLLR	Signaling
35688186	Coumarin(1Î¼M)@HepG2 cells			Orbitrap Lumos	PKN1229	Q16512	T529	TWVRLLRRLIPNATGTGTFSPGASPGSEART	LIPNATGT(ph)GTFSPGAS(ph)PGSEAR	Signaling
35688186	Coumarin(1Î¼M)@HepG2 cells			Orbitrap Lumos	PKN1230	Q16512	T914	TDVSNFDEEFTGEAPTLSPPRDARPLTAAEQ	TDVS(ph)NFDEEFTGEAPT(ph)LSPPR	Signaling
35688186	Caffeine(1Î¼M)@HepG2 cells			Orbitrap Lumos	PKN1231	Q16512	T914	TDVSNFDEEFTGEAPTLSPPRDARPLTAAEQ	TDVSNFDEEFTGEAPT(ph)LSPPR	Signaling
35688186	Caffeine(1Î¼M)@HepG2 cells			Orbitrap Lumos	PKN1232	Q16512	S916	VSNFDEEFTGEAPTLSPPRDARPLTAAEQAA	TDVSNFDEEFTGEAPTLS(ph)PPR	Signaling
35688186	Caffeine(1Î¼M)@HepG2 cells			Orbitrap Lumos	PKN1233	Q16512	S559	TTGDISVEKLNLGTDSDSSPQKSSRDPPSSP	LNLGTDS(ph)DSSPQK	Signaling
35688186	Caffeine(1Î¼M)@HepG2 cells			Orbitrap Lumos	PKN1234	Q16512	S69	EGAENLRRATTDLGRSLGPVELLLRGSSRRL	S(ph)LGPVELLLR	Signaling
35688186	Coumarin(10Î¼M)@HepG2 cells			Orbitrap Lumos	PKN1235	Q16512	T529	TWVRLLRRLIPNATGTGTFSPGASPGSEART	LIPNATGT(ph)GTFSPGAS(ph)PGSEAR	Signaling
35688186	Coumarin(10Î¼M)@HepG2 cells			Orbitrap Lumos	PKN1236	Q16512	T914	TDVSNFDEEFTGEAPTLSPPRDARPLTAAEQ	TDVS(ph)NFDEEFTGEAPT(ph)LSPPR	Signaling
35688186	Caffeine(10Î¼M)@HepG2 cells			Orbitrap Lumos	PKN1237	Q16512	T914	TDVSNFDEEFTGEAPTLSPPRDARPLTAAEQ	TDVSNFDEEFTGEAPT(ph)LSPPR	Signaling
35688186	Caffeine(10Î¼M)@HepG2 cells			Orbitrap Lumos	PKN1238	Q16512	S916	VSNFDEEFTGEAPTLSPPRDARPLTAAEQAA	TDVSNFDEEFTGEAPTLS(ph)PPR	Signaling
35688186	Caffeine(10Î¼M)@HepG2 cells			Orbitrap Lumos	PKN1239	Q16512	S559	TTGDISVEKLNLGTDSDSSPQKSSRDPPSSP	LNLGTDS(ph)DSSPQK	Signaling
35688186	Caffeine(10Î¼M)@HepG2 cells			Orbitrap Lumos	PKN1240	Q16512	S69	EGAENLRRATTDLGRSLGPVELLLRGSSRRL	S(ph)LGPVELLLR	Signaling
35688186	Coumarin(100Î¼M)@HepG2 cells			Orbitrap Lumos	PKN1241	Q16512	T529	TWVRLLRRLIPNATGTGTFSPGASPGSEART	LIPNATGT(ph)GTFSPGAS(ph)PGSEAR	Signaling
35688186	Coumarin(100Î¼M)@HepG2 cells			Orbitrap Lumos	PKN1242	Q16512	T914	TDVSNFDEEFTGEAPTLSPPRDARPLTAAEQ	TDVS(ph)NFDEEFTGEAPT(ph)LSPPR	Signaling
35688186	Caffeine(100Î¼M)@HepG2 cells			Orbitrap Lumos	PKN1243	Q16512	T914	TDVSNFDEEFTGEAPTLSPPRDARPLTAAEQ	TDVSNFDEEFTGEAPT(ph)LSPPR	Signaling
35688186	Caffeine(100Î¼M)@HepG2 cells			Orbitrap Lumos	PKN1244	Q16512	S916	VSNFDEEFTGEAPTLSPPRDARPLTAAEQAA	TDVSNFDEEFTGEAPTLS(ph)PPR	Signaling
35688186	Caffeine(100Î¼M)@HepG2 cells			Orbitrap Lumos	PKN1245	Q16512	S559	TTGDISVEKLNLGTDSDSSPQKSSRDPPSSP	LNLGTDS(ph)DSSPQK	Signaling
35688186	Caffeine(100Î¼M)@HepG2 cells			Orbitrap Lumos	PKN1246	Q16512	S69	EGAENLRRATTDLGRSLGPVELLLRGSSRRL	S(ph)LGPVELLLR	Signaling
35688186	Caffeine(1000Î¼M)@HepG2 cells			Orbitrap Lumos	PKN1247	Q16512	T914	TDVSNFDEEFTGEAPTLSPPRDARPLTAAEQ	TDVSNFDEEFTGEAPT(ph)LSPPR	Signaling
35688186	Caffeine(1000Î¼M)@HepG2 cells			Orbitrap Lumos	PKN1248	Q16512	S916	VSNFDEEFTGEAPTLSPPRDARPLTAAEQAA	TDVSNFDEEFTGEAPTLS(ph)PPR	Signaling
35688186	Caffeine(1000Î¼M)@HepG2 cells			Orbitrap Lumos	PKN1249	Q16512	S559	TTGDISVEKLNLGTDSDSSPQKSSRDPPSSP	LNLGTDS(ph)DSSPQK	Signaling
35688186	Caffeine(1000Î¼M)@HepG2 cells			Orbitrap Lumos	PKN1250	Q16512	S69	EGAENLRRATTDLGRSLGPVELLLRGSSRRL	S(ph)LGPVELLLR	Signaling
35688186	Quercetin(0.2Î¼M)@HepG2 cells			Orbitrap Lumos	PKN1251	Q16512	T529	TWVRLLRRLIPNATGTGTFSPGASPGSEART	LIPNATGT(ph)GTFSPGASPGSEAR	Signaling
35688186	Quercetin(0.2Î¼M)@HepG2 cells			Orbitrap Lumos	PKN1252	Q16512	S562	DISVEKLNLGTDSDSSPQKSSRDPPSSPSSL	LNLGTDSDSS(ph)PQK	Signaling
35688186	Quercetin(0.2Î¼M)@HepG2 cells			Orbitrap Lumos	PKN1253	Q16512	S540	NATGTGTFSPGASPGSEARTTGDISVEKLNL	LIPNAT(ph)GTGTFSPGASPGS(ph)EAR	Signaling
35688186	Quercetin(0.2Î¼M)@HepG2 cells			Orbitrap Lumos	PKN1254	Q16512	S380	ARGLYSRSGSLSGRSSLKAEAENTSEVSTVL	SS(ph)LKAEAENTSEVSTVLK	Signaling
35688186	Quercetin(10Î¼M)@HepG2 cells			Orbitrap Lumos	PKN1255	Q16512	T529	TWVRLLRRLIPNATGTGTFSPGASPGSEART	LIPNATGT(ph)GTFSPGASPGSEAR	Signaling
35688186	Quercetin(10Î¼M)@HepG2 cells			Orbitrap Lumos	PKN1256	Q16512	S562	DISVEKLNLGTDSDSSPQKSSRDPPSSPSSL	LNLGTDSDSS(ph)PQK	Signaling
35688186	Quercetin(10Î¼M)@HepG2 cells			Orbitrap Lumos	PKN1257	Q16512	T914	TDVSNFDEEFTGEAPTLSPPRDARPLTAAEQ	TDVSNFDEEFTGEAPT(ph)LSPPR	Signaling
35688186	Quercetin(10Î¼M)@HepG2 cells			Orbitrap Lumos	PKN1258	Q16512	S916	VSNFDEEFTGEAPTLSPPRDARPLTAAEQAA	TDVSNFDEEFTGEAPTLS(ph)PPR	Signaling
35688186	Quercetin(10Î¼M)@HepG2 cells			Orbitrap Lumos	PKN1259	Q16512	S559	TTGDISVEKLNLGTDSDSSPQKSSRDPPSSP	LNLGTDS(ph)DSSPQK	Signaling
35688186	Quercetin(10Î¼M)@HepG2 cells			Orbitrap Lumos	PKN1260	Q16512	S69	EGAENLRRATTDLGRSLGPVELLLRGSSRRL	S(ph)LGPVELLLR	Signaling
35688186	Quercetin(10Î¼M)@HepG2 cells			Orbitrap Lumos	PKN1261	Q16512	S540	NATGTGTFSPGASPGSEARTTGDISVEKLNL	LIPNAT(ph)GTGTFSPGASPGS(ph)EAR	Signaling
35688186	Quercetin(10Î¼M)@HepG2 cells			Orbitrap Lumos	PKN1262	Q16512	S380	ARGLYSRSGSLSGRSSLKAEAENTSEVSTVL	SS(ph)LKAEAENTSEVSTVLK	Signaling
35947955	MK2206@PL21 cell line F6 NN			Q Exactive HF-X	PKN1263	Q16512	T529	LIPNATGTGTFSPGA	LIPNAtGtGTFsPGA	Blood-cancer
35947955	MK2206@PL21 cell line F6 NN			Q Exactive HF-X	PKN1264	Q16512	S533	ATGTGTFSPGASPGS	AtGtGTFsPGAsPGs	Blood-cancer
35947955	MK2206@PL21 cell line F6 NN			Q Exactive HF-X	PKN1265	Q16512	T527	RRLIPNATGTGTFSP	RRLIPNAtGtGTFsP	Blood-cancer
35947955	MK2206@PL21 cell line F6 NN			Q Exactive HF-X	PKN1266	Q16512	T527	RRLIPNATGTGTFSP	RRLIPNAtGtGTFsP	Blood-cancer
35947955	MK2206@PL21 cell line F6 NN			Q Exactive HF-X	PKN1267	Q16512	T557	VEKLNLGTDSDSSPQ	VEKLNLGtDsDssPQ	Blood-cancer
35947955	MK2206@PL21 cell line F6 NN			Q Exactive HF-X	PKN1268	Q16512	S205	APDDTQGSPDLGAVE	APDDTQGsPDLGAVE	Blood-cancer
35947955	MK2206@PL21 cell line F6 NN			Q Exactive HF-X	PKN1269	Q16512	S537	GTFSPGASPGSEART	GTFsPGAsPGsEART	Blood-cancer
35947955	MK2206@PL21 cell line F6 NN			Q Exactive HF-X	PKN1270	Q16512	S608	LCSPLRKSPLTLEDF	LCSPLRKsPLtLEDF	Blood-cancer
35947955	Selinexor@PL21 cell line F6 NN			Q Exactive HF-X	PKN1271	Q16512	T529	LIPNATGTGTFSPGA	LIPNAtGtGTFsPGA	Blood-cancer
35947955	Selinexor@PL21 cell line F6 NN			Q Exactive HF-X	PKN1272	Q16512	S533	ATGTGTFSPGASPGS	AtGtGTFsPGAsPGs	Blood-cancer
35947955	Selinexor@PL21 cell line F6 NN			Q Exactive HF-X	PKN1273	Q16512	T527	RRLIPNATGTGTFSP	RRLIPNAtGtGTFsP	Blood-cancer
35947955	Selinexor@PL21 cell line F6 NN			Q Exactive HF-X	PKN1274	Q16512	T527	RRLIPNATGTGTFSP	RRLIPNAtGtGTFsP	Blood-cancer
35947955	Selinexor@PL21 cell line F6 NN			Q Exactive HF-X	PKN1275	Q16512	T557	VEKLNLGTDSDSSPQ	VEKLNLGtDsDssPQ	Blood-cancer
35947955	Selinexor@PL21 cell line F6 NN			Q Exactive HF-X	PKN1276	Q16512	S205	APDDTQGSPDLGAVE	APDDTQGsPDLGAVE	Blood-cancer
35947955	Selinexor@PL21 cell line F6 NN			Q Exactive HF-X	PKN1277	Q16512	S537	GTFSPGASPGSEART	GTFsPGAsPGsEART	Blood-cancer
35947955	Selinexor@PL21 cell line F6 NN			Q Exactive HF-X	PKN1278	Q16512	S608	LCSPLRKSPLTLEDF	LCSPLRKsPLtLEDF	Blood-cancer
35947955	Selinexor+MK2206@PL21 cell line F6 NN			Q Exactive HF-X	PKN1279	Q16512	T529	LIPNATGTGTFSPGA	LIPNAtGtGTFsPGA	Blood-cancer
35947955	Selinexor+MK2206@PL21 cell line F6 NN			Q Exactive HF-X	PKN1280	Q16512	S533	ATGTGTFSPGASPGS	AtGtGTFsPGAsPGs	Blood-cancer
35947955	Selinexor+MK2206@PL21 cell line F6 NN			Q Exactive HF-X	PKN1281	Q16512	T527	RRLIPNATGTGTFSP	RRLIPNAtGtGTFsP	Blood-cancer
35947955	Selinexor+MK2206@PL21 cell line F6 NN			Q Exactive HF-X	PKN1282	Q16512	T527	RRLIPNATGTGTFSP	RRLIPNAtGtGTFsP	Blood-cancer
35947955	Selinexor+MK2206@PL21 cell line F6 NN			Q Exactive HF-X	PKN1283	Q16512	T557	VEKLNLGTDSDSSPQ	VEKLNLGtDsDssPQ	Blood-cancer
35947955	Selinexor+MK2206@PL21 cell line F6 NN			Q Exactive HF-X	PKN1284	Q16512	S205	APDDTQGSPDLGAVE	APDDTQGsPDLGAVE	Blood-cancer
35947955	Selinexor+MK2206@PL21 cell line F6 NN			Q Exactive HF-X	PKN1285	Q16512	S537	GTFSPGASPGSEART	GTFsPGAsPGsEART	Blood-cancer
35947955	Selinexor+MK2206@PL21 cell line F6 NN			Q Exactive HF-X	PKN1286	Q16512	S608	LCSPLRKSPLTLEDF	LCSPLRKsPLtLEDF	Blood-cancer
35947955	MK2206@PL21 cell line F1 CC			Q Exactive HF-X	PKN1287	Q16512	T529	LIPNATGTGTFSPGA	LIPNAtGtGTFsPGA	Blood-cancer
35947955	MK2206@PL21 cell line F1 CC			Q Exactive HF-X	PKN1288	Q16512	S562	LGTDSDSSPQKSSRD	LGtDsDssPQKSSRD	Blood-cancer
35947955	MK2206@PL21 cell line F1 CC			Q Exactive HF-X	PKN1289	Q16512	T527	RRLIPNATGTGTFSP	RRLIPNAtGtGTFsP	Blood-cancer
35947955	MK2206@PL21 cell line F1 CC			Q Exactive HF-X	PKN1290	Q16512	T527	RRLIPNATGTGTFSP	RRLIPNAtGtGTFsP	Blood-cancer
35947955	MK2206@PL21 cell line F1 CC			Q Exactive HF-X	PKN1291	Q16512	S533	ATGTGTFSPGASPGS	AtGtGTFsPGAsPGs	Blood-cancer
35947955	MK2206@PL21 cell line F1 CC			Q Exactive HF-X	PKN1292	Q16512	S533	ATGTGTFSPGASPGS	AtGtGTFsPGAsPGs	Blood-cancer
35947955	MK2206@PL21 cell line F1 CC			Q Exactive HF-X	PKN1293	Q16512	T557	VEKLNLGTDSDSSPQ	VEKLNLGtDsDssPQ	Blood-cancer
35947955	MK2206@PL21 cell line F1 CC			Q Exactive HF-X	PKN1294	Q16512	T64	ENLRRATTDLGRSLG	ENLRRAttDLGRsLG	Blood-cancer
35947955	MK2206@PL21 cell line F1 CC			Q Exactive HF-X	PKN1295	Q16512	S205	APDDTQGSPDLGAVE	APDDTQGsPDLGAVE	Blood-cancer
35947955	MK2206@PL21 cell line F1 CC			Q Exactive HF-X	PKN1296	Q16512	S69	ATTDLGRSLGPVELL	AttDLGRsLGPVELL	Blood-cancer
35947955	MK2206@PL21 cell line F1 CC			Q Exactive HF-X	PKN1297	Q16512	S537	GTFSPGASPGSEART	GTFsPGAsPGsEART	Blood-cancer
35947955	Selinexor+MK2206@PL21 cell line F1 CC			Q Exactive HF-X	PKN1298	Q16512	T529	LIPNATGTGTFSPGA	LIPNAtGtGTFsPGA	Blood-cancer
35947955	Selinexor+MK2206@PL21 cell line F1 CC			Q Exactive HF-X	PKN1299	Q16512	S562	LGTDSDSSPQKSSRD	LGtDsDssPQKSSRD	Blood-cancer
35947955	Selinexor+MK2206@PL21 cell line F1 CC			Q Exactive HF-X	PKN1300	Q16512	T527	RRLIPNATGTGTFSP	RRLIPNAtGtGTFsP	Blood-cancer
35947955	Selinexor+MK2206@PL21 cell line F1 CC			Q Exactive HF-X	PKN1301	Q16512	T527	RRLIPNATGTGTFSP	RRLIPNAtGtGTFsP	Blood-cancer
35947955	Selinexor+MK2206@PL21 cell line F1 CC			Q Exactive HF-X	PKN1302	Q16512	S533	ATGTGTFSPGASPGS	AtGtGTFsPGAsPGs	Blood-cancer
35947955	Selinexor+MK2206@PL21 cell line F1 CC			Q Exactive HF-X	PKN1303	Q16512	S533	ATGTGTFSPGASPGS	AtGtGTFsPGAsPGs	Blood-cancer
35947955	Selinexor+MK2206@PL21 cell line F1 CC			Q Exactive HF-X	PKN1304	Q16512	T557	VEKLNLGTDSDSSPQ	VEKLNLGtDsDssPQ	Blood-cancer
35947955	Selinexor+MK2206@PL21 cell line F1 CC			Q Exactive HF-X	PKN1305	Q16512	T64	ENLRRATTDLGRSLG	ENLRRAttDLGRsLG	Blood-cancer
35947955	Selinexor+MK2206@PL21 cell line F1 CC			Q Exactive HF-X	PKN1306	Q16512	S205	APDDTQGSPDLGAVE	APDDTQGsPDLGAVE	Blood-cancer
35947955	Selinexor+MK2206@PL21 cell line F1 CC			Q Exactive HF-X	PKN1307	Q16512	S69	ATTDLGRSLGPVELL	AttDLGRsLGPVELL	Blood-cancer
35947955	Selinexor+MK2206@PL21 cell line F1 CC			Q Exactive HF-X	PKN1308	Q16512	S537	GTFSPGASPGSEART	GTFsPGAsPGsEART	Blood-cancer
35947955	Selinexor@PL21 cell line F1 CC			Q Exactive HF-X	PKN1309	Q16512	T529	LIPNATGTGTFSPGA	LIPNAtGtGTFsPGA	Blood-cancer
35947955	Selinexor@PL21 cell line F1 CC			Q Exactive HF-X	PKN1310	Q16512	S562	LGTDSDSSPQKSSRD	LGtDsDssPQKSSRD	Blood-cancer
35947955	Selinexor@PL21 cell line F1 CC			Q Exactive HF-X	PKN1311	Q16512	T527	RRLIPNATGTGTFSP	RRLIPNAtGtGTFsP	Blood-cancer
35947955	Selinexor@PL21 cell line F1 CC			Q Exactive HF-X	PKN1312	Q16512	T527	RRLIPNATGTGTFSP	RRLIPNAtGtGTFsP	Blood-cancer
35947955	Selinexor@PL21 cell line F1 CC			Q Exactive HF-X	PKN1313	Q16512	S533	ATGTGTFSPGASPGS	AtGtGTFsPGAsPGs	Blood-cancer
35947955	Selinexor@PL21 cell line F1 CC			Q Exactive HF-X	PKN1314	Q16512	S533	ATGTGTFSPGASPGS	AtGtGTFsPGAsPGs	Blood-cancer
35947955	Selinexor@PL21 cell line F1 CC			Q Exactive HF-X	PKN1315	Q16512	T557	VEKLNLGTDSDSSPQ	VEKLNLGtDsDssPQ	Blood-cancer
35947955	Selinexor@PL21 cell line F1 CC			Q Exactive HF-X	PKN1316	Q16512	T64	ENLRRATTDLGRSLG	ENLRRAttDLGRsLG	Blood-cancer
35947955	Selinexor@PL21 cell line F1 CC			Q Exactive HF-X	PKN1317	Q16512	S205	APDDTQGSPDLGAVE	APDDTQGsPDLGAVE	Blood-cancer
35947955	Selinexor@PL21 cell line F1 CC			Q Exactive HF-X	PKN1318	Q16512	S69	ATTDLGRSLGPVELL	AttDLGRsLGPVELL	Blood-cancer
35947955	Selinexor@PL21 cell line F1 CC			Q Exactive HF-X	PKN1319	Q16512	S537	GTFSPGASPGSEART	GTFsPGAsPGsEART	Blood-cancer
35947955	MK2206@PL21 cell line F4 MBO			Q Exactive HF-X	PKN1320	Q16512	T557	VEKLNLGTDSDSSPQ	VEKLNLGtDsDssPQ	Blood-cancer
35947955	MK2206@PL21 cell line F4 MBO			Q Exactive HF-X	PKN1321	Q16512	S69	ATTDLGRSLGPVELL	AttDLGRsLGPVELL	Blood-cancer
35947955	MK2206@PL21 cell line F2 CC			Q Exactive HF-X	PKN1322	Q16512	T557	VEKLNLGTDSDSSPQ	VEKLNLGtDsDssPQ	Blood-cancer
35947955	MK2206@PL21 cell line F2 CC			Q Exactive HF-X	PKN1323	Q16512	S69	ATTDLGRSLGPVELL	AttDLGRsLGPVELL	Blood-cancer
35947955	MK2206@PL21 cell line F3 MBO			Q Exactive HF-X	PKN1324	Q16512	S562	LGTDSDSSPQKSSRD	LGtDsDssPQKSSRD	Blood-cancer
35947955	MK2206@PL21 cell line F3 MBO			Q Exactive HF-X	PKN1325	Q16512	T557	VEKLNLGTDSDSSPQ	VEKLNLGtDsDssPQ	Blood-cancer
35947955	Selinexor+MK2206@PL21 cell line F4 MBO			Q Exactive HF-X	PKN1326	Q16512	T557	VEKLNLGTDSDSSPQ	VEKLNLGtDsDssPQ	Blood-cancer
35947955	Selinexor+MK2206@PL21 cell line F4 MBO			Q Exactive HF-X	PKN1327	Q16512	S69	ATTDLGRSLGPVELL	AttDLGRsLGPVELL	Blood-cancer
35947955	Selinexor+MK2206@PL21 cell line F2 CC			Q Exactive HF-X	PKN1328	Q16512	T557	VEKLNLGTDSDSSPQ	VEKLNLGtDsDssPQ	Blood-cancer
35947955	Selinexor+MK2206@PL21 cell line F2 CC			Q Exactive HF-X	PKN1329	Q16512	S69	ATTDLGRSLGPVELL	AttDLGRsLGPVELL	Blood-cancer
35947955	Selinexor+MK2206@PL21 cell line F3 MBO			Q Exactive HF-X	PKN1330	Q16512	S562	LGTDSDSSPQKSSRD	LGtDsDssPQKSSRD	Blood-cancer
35947955	Selinexor+MK2206@PL21 cell line F3 MBO			Q Exactive HF-X	PKN1331	Q16512	T557	VEKLNLGTDSDSSPQ	VEKLNLGtDsDssPQ	Blood-cancer
35947955	Selinexor@PL21 cell line F4 MBO			Q Exactive HF-X	PKN1332	Q16512	T557	VEKLNLGTDSDSSPQ	VEKLNLGtDsDssPQ	Blood-cancer
35947955	Selinexor@PL21 cell line F4 MBO			Q Exactive HF-X	PKN1333	Q16512	S69	ATTDLGRSLGPVELL	AttDLGRsLGPVELL	Blood-cancer
35947955	Selinexor@PL21 cell line F2 CC			Q Exactive HF-X	PKN1334	Q16512	T557	VEKLNLGTDSDSSPQ	VEKLNLGtDsDssPQ	Blood-cancer
35947955	Selinexor@PL21 cell line F2 CC			Q Exactive HF-X	PKN1335	Q16512	S69	ATTDLGRSLGPVELL	AttDLGRsLGPVELL	Blood-cancer
35947955	Selinexor@PL21 cell line F3 MBO			Q Exactive HF-X	PKN1336	Q16512	S562	LGTDSDSSPQKSSRD	LGtDsDssPQKSSRD	Blood-cancer
35947955	Selinexor@PL21 cell line F3 MBO			Q Exactive HF-X	PKN1337	Q16512	T557	VEKLNLGTDSDSSPQ	VEKLNLGtDsDssPQ	Blood-cancer
35947955	DMSO@PL21 cell line F4 MBO			Q Exactive HF-X	PKN1338	Q16512	T557	VEKLNLGTDSDSSPQ	VEKLNLGtDsDssPQ	Blood-cancer
35947955	DMSO@PL21 cell line F4 MBO			Q Exactive HF-X	PKN1339	Q16512	S69	ATTDLGRSLGPVELL	AttDLGRsLGPVELL	Blood-cancer
35947955	DMSO@PL21 cell line F6 NN			Q Exactive HF-X	PKN1340	Q16512	T529	LIPNATGTGTFSPGA	LIPNAtGtGTFsPGA	Blood-cancer
35947955	DMSO@PL21 cell line F6 NN			Q Exactive HF-X	PKN1341	Q16512	S533	ATGTGTFSPGASPGS	AtGtGTFsPGAsPGs	Blood-cancer
35947955	DMSO@PL21 cell line F6 NN			Q Exactive HF-X	PKN1342	Q16512	T527	RRLIPNATGTGTFSP	RRLIPNAtGtGTFsP	Blood-cancer
35947955	DMSO@PL21 cell line F6 NN			Q Exactive HF-X	PKN1343	Q16512	T527	RRLIPNATGTGTFSP	RRLIPNAtGtGTFsP	Blood-cancer
35947955	DMSO@PL21 cell line F6 NN			Q Exactive HF-X	PKN1344	Q16512	T557	VEKLNLGTDSDSSPQ	VEKLNLGtDsDssPQ	Blood-cancer
35947955	DMSO@PL21 cell line F6 NN			Q Exactive HF-X	PKN1345	Q16512	S205	APDDTQGSPDLGAVE	APDDTQGsPDLGAVE	Blood-cancer
35947955	DMSO@PL21 cell line F6 NN			Q Exactive HF-X	PKN1346	Q16512	S537	GTFSPGASPGSEART	GTFsPGAsPGsEART	Blood-cancer
35947955	DMSO@PL21 cell line F6 NN			Q Exactive HF-X	PKN1347	Q16512	S608	LCSPLRKSPLTLEDF	LCSPLRKsPLtLEDF	Blood-cancer
35947955	DMSO@MV4-11 cell line F1 CC			Q Exactive HF-X	PKN1348	Q16512	T529	LIPNATGTGTFSPGA	LIPNAtGtGTFsPGA	Blood-cancer
35947955	DMSO@MV4-11 cell line F1 CC			Q Exactive HF-X	PKN1349	Q16512	T914	EFTGEAPTLSPPRDA	EFTGEAPtLsPPRDA	Blood-cancer
35947955	DMSO@MV4-11 cell line F1 CC			Q Exactive HF-X	PKN1350	Q16512	S562	LGTDSDSSPQKSSRD	LGtDsDssPQKSSRD	Blood-cancer
35947955	DMSO@MV4-11 cell line F1 CC			Q Exactive HF-X	PKN1351	Q16512	S533	ATGTGTFSPGASPGS	AtGtGTFsPGAsPGs	Blood-cancer
35947955	DMSO@MV4-11 cell line F1 CC			Q Exactive HF-X	PKN1352	Q16512	S533	ATGTGTFSPGASPGS	AtGtGTFsPGAsPGs	Blood-cancer
35947955	DMSO@MV4-11 cell line F1 CC			Q Exactive HF-X	PKN1353	Q16512	T527	RRLIPNATGTGTFSP	RRLIPNAtGtGTFsP	Blood-cancer
35947955	DMSO@MV4-11 cell line F1 CC			Q Exactive HF-X	PKN1354	Q16512	T557	VEKLNLGTDSDSSPQ	VEKLNLGtDsDssPQ	Blood-cancer
35947955	DMSO@MV4-11 cell line F1 CC			Q Exactive HF-X	PKN1355	Q16512	S916	TGEAPTLSPPRDARP	TGEAPtLsPPRDARP	Blood-cancer
35947955	DMSO@MV4-11 cell line F1 CC			Q Exactive HF-X	PKN1356	Q16512	S537	GTFSPGASPGSEART	GTFsPGAsPGsEART	Blood-cancer
35947955	DMSO@MV4-11 cell line F1 CC			Q Exactive HF-X	PKN1357	Q16512	S69	ATTDLGRSLGPVELL	AttDLGRsLGPVELL	Blood-cancer
35947955	DMSO@PL21 cell line F1 CC			Q Exactive HF-X	PKN1358	Q16512	T529	LIPNATGTGTFSPGA	LIPNAtGtGTFsPGA	Blood-cancer
35947955	DMSO@PL21 cell line F1 CC			Q Exactive HF-X	PKN1359	Q16512	S562	LGTDSDSSPQKSSRD	LGtDsDssPQKSSRD	Blood-cancer
35947955	DMSO@PL21 cell line F1 CC			Q Exactive HF-X	PKN1360	Q16512	T527	RRLIPNATGTGTFSP	RRLIPNAtGtGTFsP	Blood-cancer
35947955	DMSO@PL21 cell line F1 CC			Q Exactive HF-X	PKN1361	Q16512	T527	RRLIPNATGTGTFSP	RRLIPNAtGtGTFsP	Blood-cancer
35947955	DMSO@PL21 cell line F1 CC			Q Exactive HF-X	PKN1362	Q16512	S533	ATGTGTFSPGASPGS	AtGtGTFsPGAsPGs	Blood-cancer
35947955	DMSO@PL21 cell line F1 CC			Q Exactive HF-X	PKN1363	Q16512	S533	ATGTGTFSPGASPGS	AtGtGTFsPGAsPGs	Blood-cancer
35947955	DMSO@PL21 cell line F1 CC			Q Exactive HF-X	PKN1364	Q16512	T557	VEKLNLGTDSDSSPQ	VEKLNLGtDsDssPQ	Blood-cancer
35947955	DMSO@PL21 cell line F1 CC			Q Exactive HF-X	PKN1365	Q16512	T64	ENLRRATTDLGRSLG	ENLRRAttDLGRsLG	Blood-cancer
35947955	DMSO@PL21 cell line F1 CC			Q Exactive HF-X	PKN1366	Q16512	S205	APDDTQGSPDLGAVE	APDDTQGsPDLGAVE	Blood-cancer
35947955	DMSO@PL21 cell line F1 CC			Q Exactive HF-X	PKN1367	Q16512	S69	ATTDLGRSLGPVELL	AttDLGRsLGPVELL	Blood-cancer
35947955	DMSO@PL21 cell line F1 CC			Q Exactive HF-X	PKN1368	Q16512	S537	GTFSPGASPGSEART	GTFsPGAsPGsEART	Blood-cancer
35947955	DMSO@PL21 cell line F2 CC			Q Exactive HF-X	PKN1369	Q16512	T557	VEKLNLGTDSDSSPQ	VEKLNLGtDsDssPQ	Blood-cancer
35947955	DMSO@PL21 cell line F2 CC			Q Exactive HF-X	PKN1370	Q16512	S69	ATTDLGRSLGPVELL	AttDLGRsLGPVELL	Blood-cancer
35947955	DMSO@PL21 cell line F3 MBO			Q Exactive HF-X	PKN1371	Q16512	S562	LGTDSDSSPQKSSRD	LGtDsDssPQKSSRD	Blood-cancer
35947955	DMSO@PL21 cell line F3 MBO			Q Exactive HF-X	PKN1372	Q16512	T557	VEKLNLGTDSDSSPQ	VEKLNLGtDsDssPQ	Blood-cancer
35947955	MK2206@MV4-11 cell line F1 CC			Q Exactive HF-X	PKN1373	Q16512	T529	LIPNATGTGTFSPGA	LIPNAtGtGTFsPGA	Blood-cancer
35947955	MK2206@MV4-11 cell line F1 CC			Q Exactive HF-X	PKN1374	Q16512	S562	LGTDSDSSPQKSSRD	LGtDsDssPQKSSRD	Blood-cancer
35947955	MK2206@MV4-11 cell line F1 CC			Q Exactive HF-X	PKN1375	Q16512	T914	EFTGEAPTLSPPRDA	EFTGEAPtLsPPRDA	Blood-cancer
35947955	MK2206@MV4-11 cell line F1 CC			Q Exactive HF-X	PKN1376	Q16512	T527	RRLIPNATGTGTFSP	RRLIPNAtGtGTFsP	Blood-cancer
35947955	MK2206@MV4-11 cell line F1 CC			Q Exactive HF-X	PKN1377	Q16512	S533	ATGTGTFSPGASPGS	AtGtGTFsPGAsPGs	Blood-cancer
35947955	MK2206@MV4-11 cell line F1 CC			Q Exactive HF-X	PKN1378	Q16512	S533	ATGTGTFSPGASPGS	AtGtGTFsPGAsPGs	Blood-cancer
35947955	MK2206@MV4-11 cell line F1 CC			Q Exactive HF-X	PKN1379	Q16512	T557	VEKLNLGTDSDSSPQ	VEKLNLGtDsDssPQ	Blood-cancer
35947955	MK2206@MV4-11 cell line F1 CC			Q Exactive HF-X	PKN1380	Q16512	S916	TGEAPTLSPPRDARP	TGEAPtLsPPRDARP	Blood-cancer
35947955	MK2206@MV4-11 cell line F1 CC			Q Exactive HF-X	PKN1381	Q16512	S69	ATTDLGRSLGPVELL	AttDLGRsLGPVELL	Blood-cancer
35947955	MK2206@MV4-11 cell line F1 CC			Q Exactive HF-X	PKN1382	Q16512	S537	GTFSPGASPGSEART	GTFsPGAsPGsEART	Blood-cancer
35947955	MK2206@MV4-11 cell line F2 CC			Q Exactive HF-X	PKN1383	Q16512	S916	TGEAPTLSPPRDARP	TGEAPtLsPPRDARP	Blood-cancer
35947955	MK2206@MV4-11 cell line F3 MBO			Q Exactive HF-X	PKN1384	Q16512	T557	VEKLNLGTDSDSSPQ	VEKLNLGtDsDssPQ	Blood-cancer
35947955	MK2206@MV4-11 cell line F3 MBO			Q Exactive HF-X	PKN1385	Q16512	S916	TGEAPTLSPPRDARP	TGEAPtLsPPRDARP	Blood-cancer
35947955	Selinexor@MV4-11 cell line F1 CC			Q Exactive HF-X	PKN1386	Q16512	T529	LIPNATGTGTFSPGA	LIPNAtGtGTFsPGA	Blood-cancer
35947955	Selinexor@MV4-11 cell line F1 CC			Q Exactive HF-X	PKN1387	Q16512	S562	LGTDSDSSPQKSSRD	LGtDsDssPQKSSRD	Blood-cancer
35947955	Selinexor@MV4-11 cell line F1 CC			Q Exactive HF-X	PKN1388	Q16512	T914	EFTGEAPTLSPPRDA	EFTGEAPtLsPPRDA	Blood-cancer
35947955	Selinexor@MV4-11 cell line F1 CC			Q Exactive HF-X	PKN1389	Q16512	T527	RRLIPNATGTGTFSP	RRLIPNAtGtGTFsP	Blood-cancer
35947955	Selinexor@MV4-11 cell line F1 CC			Q Exactive HF-X	PKN1390	Q16512	S533	ATGTGTFSPGASPGS	AtGtGTFsPGAsPGs	Blood-cancer
35947955	Selinexor@MV4-11 cell line F1 CC			Q Exactive HF-X	PKN1391	Q16512	S533	ATGTGTFSPGASPGS	AtGtGTFsPGAsPGs	Blood-cancer
35947955	Selinexor@MV4-11 cell line F1 CC			Q Exactive HF-X	PKN1392	Q16512	T557	VEKLNLGTDSDSSPQ	VEKLNLGtDsDssPQ	Blood-cancer
35947955	Selinexor@MV4-11 cell line F1 CC			Q Exactive HF-X	PKN1393	Q16512	S916	TGEAPTLSPPRDARP	TGEAPtLsPPRDARP	Blood-cancer
35947955	Selinexor@MV4-11 cell line F1 CC			Q Exactive HF-X	PKN1394	Q16512	S69	ATTDLGRSLGPVELL	AttDLGRsLGPVELL	Blood-cancer
35947955	Selinexor@MV4-11 cell line F1 CC			Q Exactive HF-X	PKN1395	Q16512	S537	GTFSPGASPGSEART	GTFsPGAsPGsEART	Blood-cancer
35947955	Selinexor+MK2206@MV4-11 cell line F1 CC			Q Exactive HF-X	PKN1396	Q16512	T529	LIPNATGTGTFSPGA	LIPNAtGtGTFsPGA	Blood-cancer
35947955	Selinexor+MK2206@MV4-11 cell line F1 CC			Q Exactive HF-X	PKN1397	Q16512	S562	LGTDSDSSPQKSSRD	LGtDsDssPQKSSRD	Blood-cancer
35947955	Selinexor+MK2206@MV4-11 cell line F1 CC			Q Exactive HF-X	PKN1398	Q16512	T914	EFTGEAPTLSPPRDA	EFTGEAPtLsPPRDA	Blood-cancer
35947955	Selinexor+MK2206@MV4-11 cell line F1 CC			Q Exactive HF-X	PKN1399	Q16512	T527	RRLIPNATGTGTFSP	RRLIPNAtGtGTFsP	Blood-cancer
35947955	Selinexor+MK2206@MV4-11 cell line F1 CC			Q Exactive HF-X	PKN1400	Q16512	S533	ATGTGTFSPGASPGS	AtGtGTFsPGAsPGs	Blood-cancer
35947955	Selinexor+MK2206@MV4-11 cell line F1 CC			Q Exactive HF-X	PKN1401	Q16512	S533	ATGTGTFSPGASPGS	AtGtGTFsPGAsPGs	Blood-cancer
35947955	Selinexor+MK2206@MV4-11 cell line F1 CC			Q Exactive HF-X	PKN1402	Q16512	T557	VEKLNLGTDSDSSPQ	VEKLNLGtDsDssPQ	Blood-cancer
35947955	Selinexor+MK2206@MV4-11 cell line F1 CC			Q Exactive HF-X	PKN1403	Q16512	S916	TGEAPTLSPPRDARP	TGEAPtLsPPRDARP	Blood-cancer
35947955	Selinexor+MK2206@MV4-11 cell line F1 CC			Q Exactive HF-X	PKN1404	Q16512	S69	ATTDLGRSLGPVELL	AttDLGRsLGPVELL	Blood-cancer
35947955	Selinexor+MK2206@MV4-11 cell line F1 CC			Q Exactive HF-X	PKN1405	Q16512	S537	GTFSPGASPGSEART	GTFsPGAsPGsEART	Blood-cancer
35947955	Selinexor+MK2206@MV4-11 cell line F2 CC			Q Exactive HF-X	PKN1406	Q16512	S916	TGEAPTLSPPRDARP	TGEAPtLsPPRDARP	Blood-cancer
35947955	Selinexor+MK2206@MV4-11 cell line F3 MBO			Q Exactive HF-X	PKN1407	Q16512	T557	VEKLNLGTDSDSSPQ	VEKLNLGtDsDssPQ	Blood-cancer
35947955	Selinexor+MK2206@MV4-11 cell line F3 MBO			Q Exactive HF-X	PKN1408	Q16512	S916	TGEAPTLSPPRDARP	TGEAPtLsPPRDARP	Blood-cancer
35947955	Selinexor@MV4-11 cell line F2 CC			Q Exactive HF-X	PKN1409	Q16512	S916	TGEAPTLSPPRDARP	TGEAPtLsPPRDARP	Blood-cancer
35947955	Selinexor@MV4-11 cell line F3 MBO			Q Exactive HF-X	PKN1410	Q16512	T557	VEKLNLGTDSDSSPQ	VEKLNLGtDsDssPQ	Blood-cancer
35947955	Selinexor@MV4-11 cell line F3 MBO			Q Exactive HF-X	PKN1411	Q16512	S916	TGEAPTLSPPRDARP	TGEAPtLsPPRDARP	Blood-cancer
35947955	DMSO@MV4-11 cell line F3 MBO			Q Exactive HF-X	PKN1412	Q16512	T557	VEKLNLGTDSDSSPQ	VEKLNLGtDsDssPQ	Blood-cancer
35947955	DMSO@MV4-11 cell line F3 MBO			Q Exactive HF-X	PKN1413	Q16512	S916	TGEAPTLSPPRDARP	TGEAPtLsPPRDARP	Blood-cancer
35947955	DMSO@MV4-11 cell line F2 CC			Q Exactive HF-X	PKN1414	Q16512	S916	TGEAPTLSPPRDARP	TGEAPtLsPPRDARP	Blood-cancer
36060052	Eto@HCT116 cells			Q Exactive Plus	PKN1415	Q16512	S537	LIPNATGTGTFSPGASPGSEARTTGDISVEK		PPM1D inhibition
36060052	Eto+PPM1Di@HCT116 cells			Q Exactive Plus	PKN1416	Q16512	S537	LIPNATGTGTFSPGASPGSEARTTGDISVEK		PPM1D inhibition
36060052	DMSO@HCT116 cells_36060052			Q Exactive Plus	PKN1417	Q16512	S537	LIPNATGTGTFSPGASPGSEARTTGDISVEK		PPM1D inhibition
36357940	JPH203 (15min)@KKU-055-BTC cell line			Q-Exactive-orbitrap	PKN1418	Q16512	S916			Signaling
36357940	JPH203 (15min)@KKU-055-BTC cell line			Q-Exactive-orbitrap	PKN1419	Q16512	S562			Signaling
36357940	JPH203 (15min)@KKU-100-BTC cell line			Q-Exactive-orbitrap	PKN1420	Q16512	S562			Signaling
36357940	JPH203 (15min)@KKU-100-BTC cell line			Q-Exactive-orbitrap	PKN1421	Q16512	S916			Signaling
36357940	JPH203 (15min)@KKU-213-BTC cell line			Q-Exactive-orbitrap	PKN1422	Q16512	S533			Signaling
36357940	JPH203 (15min)@KKU-213-BTC cell line			Q-Exactive-orbitrap	PKN1423	Q16512	S562			Signaling
36357940	JPH203 (30min)@KKU-100-BTC cell line			Q-Exactive-orbitrap	PKN1424	Q16512	S916			Signaling
36357940	JPH203 (30min)@KKU-100-BTC cell line			Q-Exactive-orbitrap	PKN1425	Q16512	S562			Signaling
36357940	JPH203 (30min)@KKU-100-BTC cell line			Q-Exactive-orbitrap	PKN1426	Q16512	S533			Signaling
36357940	JPH203 (30min)@KKU-213-BTC cell line			Q-Exactive-orbitrap	PKN1427	Q16512	S537			Signaling
36357940	JPH203 (30min)@KKU-213-BTC cell line			Q-Exactive-orbitrap	PKN1428	Q16512	S561			Signaling
36357940	JPH203 (30min)@KKU-213-BTC cell line			Q-Exactive-orbitrap	PKN1429	Q16512	S533			Signaling
36357940	JPH203 (30min)@KKU-213-BTC cell line			Q-Exactive-orbitrap	PKN1430	Q16512	S562			Signaling
36357940	DMSO@KKU-055-BTC cell line			Q-Exactive-orbitrap	PKN1431	Q16512	S916			Signaling
36357940	DMSO@KKU-055-BTC cell line			Q-Exactive-orbitrap	PKN1432	Q16512	S562			Signaling
36357940	DMSO@KKU-100-BTC cell line			Q-Exactive-orbitrap	PKN1433	Q16512	S916			Signaling
36357940	DMSO@KKU-100-BTC cell line			Q-Exactive-orbitrap	PKN1434	Q16512	S562			Signaling
36357940	DMSO@KKU-100-BTC cell line			Q-Exactive-orbitrap	PKN1435	Q16512	S533			Signaling
36357940	DMSO@KKU-100-BTC cell line			Q-Exactive-orbitrap	PKN1436	Q16512	S916			Signaling
36357940	DMSO@KKU-100-BTC cell line			Q-Exactive-orbitrap	PKN1437	Q16512	S562			Signaling
36357940	DMSO@KKU-213-BTC cell line			Q-Exactive-orbitrap	PKN1438	Q16512	S533			Signaling
36357940	DMSO@KKU-213-BTC cell line			Q-Exactive-orbitrap	PKN1439	Q16512	S561			Signaling
36357940	DMSO@KKU-213-BTC cell line			Q-Exactive-orbitrap	PKN1440	Q16512	S533			Signaling
36357940	DMSO@KKU-213-BTC cell line			Q-Exactive-orbitrap	PKN1441	Q16512	S562			Signaling
36357940	DMSO@KKU-213-BTC cell line			Q-Exactive-orbitrap	PKN1442	Q16512	S537			Signaling
36357940	DMSO@KKU-213-BTC cell line			Q-Exactive-orbitrap	PKN1443	Q16512	S562			Signaling
27067055	IL2@Kit225 T cells			Q Exactive HF	PKN1444	Q16512-2	S539		RLIPNATGTGTFS(ph)PGASPGSEAR	Cytokine stimulation
27067055	Untreated@Kit225 T cells			Q Exactive HF	PKN1445	Q16512-2	S539		RLIPNATGTGTFS(ph)PGASPGSEAR	Cytokine stimulation
27642862	Sequential enrichment(4G10/SB)A1S2-S2			LTQ-Orbitrap Velos	PKN1446	Q16512-2	S118	HVVLPDPAATHDGPQSPGAGGPTCSATNLSR	RLDLLHQQLQELHAHVVLPDPAATHDGPQS(ph)PGAGGPTCSATNLSR	Enrichment-study
27642862	Pervanadate SB1@HeLa cells			LTQ Orbitrap Velos	PKN1447	Q16512-2	S118	HVVLPDPAATHDGPQSPGAGGPTCSATNLSR	RLDLLHQQLQELHAHVVLPDPAATHDGPQS(ph)PGAGGPTCSATNLSR	phosphotyrosine superbinder
27642862	Pervanadate SB1@HeLa cells			LTQ Orbitrap Velos	PKN1448	Q16512-2	T112	LQELHAHVVLPDPAATHDGPQSPGAGGPTCS	RLDLLHQQLQELHAHVVLPDPAAT(ph)HDGPQSPGAGGPTCSATNLSR	phosphotyrosine superbinder
36483536	ACKR2 induced long-term activity			LTQ Orbitrap Velos	PKN1449	Q16512-2	S922		TDVSNFDEEFTGEAPTLS(ph)PPRDAR	ACKR2 signaling
26552605	Pervanadate@Jurkat cells exp1			Q Exactive	PKN1450	Q16512	S562	DISVEKLNLGTDSDSSPQKSSRDPPSSPSSL	_LNLGTDSDSS(ph)PQK_	Sequential enrichment
29449344	Optimised cell lysis@HEK cells			Orbitrap Q- Exactive HF	PKN1451	Q16512	S537	LIPNATGTGTFSPGASPGSEARTTGDISVEK	LIPNATGTGTFSPGAS(ph)PGSEAR	Benzonase digestion
29449344	Optimised cell lysis@HeLa cells			Orbitrap Q- Exactive HF	PKN1452	Q16512	S533	LLRRLIPNATGTGTFSPGASPGSEARTTGDI	LIPNATGTGTFS(ph)PGAS(ph)PGSEAR	Benzonase digestion
29449344	Optimised cell lysis@HeLa cells			Orbitrap Q- Exactive HF	PKN1453	Q16512	S559	TTGDISVEKLNLGTDSDSSPQKSSRDPPSSP	LNLGTDS(ph)DSSPQK	Benzonase digestion
29449344	Optimised cell lysis@HeLa cells			Orbitrap Q- Exactive HF	PKN1454	Q16512	S916	VSNFDEEFTGEAPTLSPPRDARPLTAAEQAA	TDVSNFDEEFTGEAPTLS(ph)PPR	Benzonase digestion
29449344	Standard cell lysis@HEK cells			Orbitrap Q- Exactive HF	PKN1455	Q16512	S562	DISVEKLNLGTDSDSSPQKSSRDPPSSPSSL	LNLGTDSDSS(ph)PQK	Benzonase digestion
29449344	Standard cell lysis@HeLa cells			Orbitrap Q- Exactive HF	PKN1456	Q16512	S562	DISVEKLNLGTDSDSSPQKSSRDPPSSPSSL	LNLGTDSDSS(ph)PQK	Benzonase digestion
30619164	TcdB (8h)@HEp-2 cell line			Orbitrap Velos	PKN1457	Q16512	S562	DISVEKLNLGTDSDSSPQKSSRDPPSSPSSL	LNLGTDSDSS(ph)PQK	Toxin treatment
30619164	TcdBNXN (8h)HEp-2 cell line			Orbitrap Velos	PKN1458	Q16512	S562	DISVEKLNLGTDSDSSPQKSSRDPPSSPSSL	LNLGTDSDSS(ph)PQK	Toxin treatment
30619164	Untreated@HEp-2 cell line			Orbitrap Velos	PKN1459	Q16512	S562	DISVEKLNLGTDSDSSPQKSSRDPPSSPSSL	LNLGTDSDSS(ph)PQK	Toxin treatment
30624053	SCX-RPLC-CZE-MS/MS@HCT116 cell			Q-Exactive HF	PKN1460	Q16512	S561		LNLGTDSDS(ph)SPQK	Colon carcinoma
34356831	CIGB-300@HL-60 cells			QExactive HF	PKN1461	Q16512	S561	GDISVEKLNLGTDSDSSPQKSSRDPPSSPSS		Acute myeloid leukemiaÂ
21406692	NCM(1h)@HUES9 cell			Q Exactive HF	PKN1462	Q16512	T529	LIPNATGTGTFSPGASPGSEAR	LIPNATGT(ph)GT(ph)FS(ph)PGAS(ph)PGS(ph)EAR	no disease
21406692	NCM(1h)@HUES9 cell			Q Exactive HF	PKN1463	Q16512	T531	LIPNATGTGTFSPGASPGSEAR	LIPNATGT(ph)GT(ph)FS(ph)PGAS(ph)PGS(ph)EAR	no disease
21406692	NCM(1h)@HUES9 cell			Q Exactive HF	PKN1464	Q16512	S533	LIPNATGTGTFSPGASPGSEAR	LIPNATGT(ph)GT(ph)FS(ph)PGAS(ph)PGS(ph)EAR	no disease
21406692	NCM(1h)@HUES9 cell			Q Exactive HF	PKN1465	Q16512	S537	LIPNATGTGTFSPGASPGSEAR	LIPNATGT(ph)GT(ph)FS(ph)PGAS(ph)PGS(ph)EAR	no disease
21406692	NCM(1h)@HUES9 cell			Q Exactive HF	PKN1466	Q16512	S540	LIPNATGTGTFSPGASPGSEAR	LIPNATGT(ph)GT(ph)FS(ph)PGAS(ph)PGS(ph)EAR	no disease
21406692	NCM(24h)@HUES9 cell			Q Exactive HF	PKN1467	Q16512	T529	LIPNATGTGTFSPGASPGSEAR	LIPNATGT(ph)GT(ph)FS(ph)PGAS(ph)PGS(ph)EAR	no disease
21406692	NCM(24h)@HUES9 cell			Q Exactive HF	PKN1468	Q16512	T531	LIPNATGTGTFSPGASPGSEAR	LIPNATGT(ph)GT(ph)FS(ph)PGAS(ph)PGS(ph)EAR	no disease
21406692	NCM(24h)@HUES9 cell			Q Exactive HF	PKN1469	Q16512	S533	LIPNATGTGTFSPGASPGSEAR	LIPNATGT(ph)GT(ph)FS(ph)PGAS(ph)PGS(ph)EAR	no disease
21406692	NCM(24h)@HUES9 cell			Q Exactive HF	PKN1470	Q16512	S537	LIPNATGTGTFSPGASPGSEAR	LIPNATGT(ph)GT(ph)FS(ph)PGAS(ph)PGS(ph)EAR	no disease
21406692	NCM(24h)@HUES9 cell			Q Exactive HF	PKN1471	Q16512	S540	LIPNATGTGTFSPGASPGSEAR	LIPNATGT(ph)GT(ph)FS(ph)PGAS(ph)PGS(ph)EAR	no disease
21406692	NCM(6h)@HUES9 cell			Q Exactive HF	PKN1472	Q16512	T529	LIPNATGTGTFSPGASPGSEAR	LIPNATGT(ph)GT(ph)FS(ph)PGAS(ph)PGS(ph)EAR	no disease
21406692	NCM(6h)@HUES9 cell			Q Exactive HF	PKN1473	Q16512	T531	LIPNATGTGTFSPGASPGSEAR	LIPNATGT(ph)GT(ph)FS(ph)PGAS(ph)PGS(ph)EAR	no disease
21406692	NCM(6h)@HUES9 cell			Q Exactive HF	PKN1474	Q16512	S533	LIPNATGTGTFSPGASPGSEAR	LIPNATGT(ph)GT(ph)FS(ph)PGAS(ph)PGS(ph)EAR	no disease
21406692	NCM(6h)@HUES9 cell			Q Exactive HF	PKN1475	Q16512	S537	LIPNATGTGTFSPGASPGSEAR	LIPNATGT(ph)GT(ph)FS(ph)PGAS(ph)PGS(ph)EAR	no disease
21406692	NCM(6h)@HUES9 cell			Q Exactive HF	PKN1476	Q16512	S540	LIPNATGTGTFSPGASPGSEAR	LIPNATGT(ph)GT(ph)FS(ph)PGAS(ph)PGS(ph)EAR	no disease
21406692	PMA(1h)@HUES9 cell			Q Exactive HF	PKN1477	Q16512	T529	LIPNATGTGTFSPGASPGSEAR	LIPNATGT(ph)GT(ph)FS(ph)PGAS(ph)PGS(ph)EAR	no disease
21406692	PMA(1h)@HUES9 cell			Q Exactive HF	PKN1478	Q16512	T531	LIPNATGTGTFSPGASPGSEAR	LIPNATGT(ph)GT(ph)FS(ph)PGAS(ph)PGS(ph)EAR	no disease
21406692	PMA(1h)@HUES9 cell			Q Exactive HF	PKN1479	Q16512	S533	LIPNATGTGTFSPGASPGSEAR	LIPNATGT(ph)GT(ph)FS(ph)PGAS(ph)PGS(ph)EAR	no disease
21406692	PMA(1h)@HUES9 cell			Q Exactive HF	PKN1480	Q16512	S537	LIPNATGTGTFSPGASPGSEAR	LIPNATGT(ph)GT(ph)FS(ph)PGAS(ph)PGS(ph)EAR	no disease
21406692	PMA(1h)@HUES9 cell			Q Exactive HF	PKN1481	Q16512	S540	LIPNATGTGTFSPGASPGSEAR	LIPNATGT(ph)GT(ph)FS(ph)PGAS(ph)PGS(ph)EAR	no disease
21406692	PMA(24h)@HUES9 cell			Q Exactive HF	PKN1482	Q16512	T529	LIPNATGTGTFSPGASPGSEAR	LIPNATGT(ph)GT(ph)FS(ph)PGAS(ph)PGS(ph)EAR	no disease
21406692	PMA(24h)@HUES9 cell			Q Exactive HF	PKN1483	Q16512	T531	LIPNATGTGTFSPGASPGSEAR	LIPNATGT(ph)GT(ph)FS(ph)PGAS(ph)PGS(ph)EAR	no disease
21406692	PMA(24h)@HUES9 cell			Q Exactive HF	PKN1484	Q16512	S533	LIPNATGTGTFSPGASPGSEAR	LIPNATGT(ph)GT(ph)FS(ph)PGAS(ph)PGS(ph)EAR	no disease
21406692	PMA(24h)@HUES9 cell			Q Exactive HF	PKN1485	Q16512	S537	LIPNATGTGTFSPGASPGSEAR	LIPNATGT(ph)GT(ph)FS(ph)PGAS(ph)PGS(ph)EAR	no disease
21406692	PMA(24h)@HUES9 cell			Q Exactive HF	PKN1486	Q16512	S540	LIPNATGTGTFSPGASPGSEAR	LIPNATGT(ph)GT(ph)FS(ph)PGAS(ph)PGS(ph)EAR	no disease
21406692	PMA(30min)@HUES9 cell			Q Exactive HF	PKN1487	Q16512	T529	LIPNATGTGTFSPGASPGSEAR	LIPNATGT(ph)GT(ph)FS(ph)PGAS(ph)PGS(ph)EAR	no disease
21406692	PMA(30min)@HUES9 cell			Q Exactive HF	PKN1488	Q16512	T531	LIPNATGTGTFSPGASPGSEAR	LIPNATGT(ph)GT(ph)FS(ph)PGAS(ph)PGS(ph)EAR	no disease
21406692	PMA(30min)@HUES9 cell			Q Exactive HF	PKN1489	Q16512	S533	LIPNATGTGTFSPGASPGSEAR	LIPNATGT(ph)GT(ph)FS(ph)PGAS(ph)PGS(ph)EAR	no disease
21406692	PMA(30min)@HUES9 cell			Q Exactive HF	PKN1490	Q16512	S537	LIPNATGTGTFSPGASPGSEAR	LIPNATGT(ph)GT(ph)FS(ph)PGAS(ph)PGS(ph)EAR	no disease
21406692	PMA(30min)@HUES9 cell			Q Exactive HF	PKN1491	Q16512	S540	LIPNATGTGTFSPGASPGSEAR	LIPNATGT(ph)GT(ph)FS(ph)PGAS(ph)PGS(ph)EAR	no disease
21406692	PMA(6h)@HUES9 cell			Q Exactive HF	PKN1492	Q16512	T529	LIPNATGTGTFSPGASPGSEAR	LIPNATGT(ph)GT(ph)FS(ph)PGAS(ph)PGS(ph)EAR	no disease
21406692	PMA(6h)@HUES9 cell			Q Exactive HF	PKN1493	Q16512	T531	LIPNATGTGTFSPGASPGSEAR	LIPNATGT(ph)GT(ph)FS(ph)PGAS(ph)PGS(ph)EAR	no disease
21406692	PMA(6h)@HUES9 cell			Q Exactive HF	PKN1494	Q16512	S533	LIPNATGTGTFSPGASPGSEAR	LIPNATGT(ph)GT(ph)FS(ph)PGAS(ph)PGS(ph)EAR	no disease
21406692	PMA(6h)@HUES9 cell			Q Exactive HF	PKN1495	Q16512	S537	LIPNATGTGTFSPGASPGSEAR	LIPNATGT(ph)GT(ph)FS(ph)PGAS(ph)PGS(ph)EAR	no disease
21406692	PMA(6h)@HUES9 cell			Q Exactive HF	PKN1496	Q16512	S540	LIPNATGTGTFSPGASPGSEAR	LIPNATGT(ph)GT(ph)FS(ph)PGAS(ph)PGS(ph)EAR	no disease
30177828	Mock(24h)@SK-N-BE2 cells			LTQ-Orbitrap XL + Orbitrap Q Exactive HF	PKN1497	Q16512	S533	LLRRLIPNATGTGTFSPGASPGSEARTTGDI	LIPNATGTGTFS(ph)PGAS(ph)PGSEAR	Infection
30177828	Mock(24h)@SK-N-BE2 cells			LTQ-Orbitrap XL + Orbitrap Q Exactive HF	PKN1498	Q16512	S537	LLRRLIPNATGTGTFSPGASPGSEARTTGDI	LIPNATGTGTFS(ph)PGAS(ph)PGSEAR	Infection
30177828	Mock(48h)@SK-N-BE2 cells			LTQ-Orbitrap XL + Orbitrap Q Exactive HF	PKN1499	Q16512	S533	LLRRLIPNATGTGTFSPGASPGSEARTTGDI	LIPNATGTGTFS(ph)PGAS(ph)PGSEAR	Infection
30177828	Mock(48h)@SK-N-BE2 cells			LTQ-Orbitrap XL + Orbitrap Q Exactive HF	PKN1500	Q16512	S537	LLRRLIPNATGTGTFSPGASPGSEARTTGDI	LIPNATGTGTFS(ph)PGAS(ph)PGSEAR	Infection
30177828	Mock(72h)@SK-N-BE2 cells			LTQ-Orbitrap XL + Orbitrap Q Exactive HF	PKN1501	Q16512	S533	LLRRLIPNATGTGTFSPGASPGSEARTTGDI	LIPNATGTGTFS(ph)PGAS(ph)PGSEAR	Infection
30177828	Mock(72h)@SK-N-BE2 cells			LTQ-Orbitrap XL + Orbitrap Q Exactive HF	PKN1502	Q16512	S537	LLRRLIPNATGTGTFSPGASPGSEARTTGDI	LIPNATGTGTFS(ph)PGAS(ph)PGSEAR	Infection
30177828	ZIKV(24h)@SK-N-BE2 cells			LTQ-Orbitrap XL + Orbitrap Q Exactive HF	PKN1503	Q16512	S533	LLRRLIPNATGTGTFSPGASPGSEARTTGDI	LIPNATGTGTFS(ph)PGAS(ph)PGSEAR	Infection
30177828	ZIKV(24h)@SK-N-BE2 cells			LTQ-Orbitrap XL + Orbitrap Q Exactive HF	PKN1504	Q16512	S537	LLRRLIPNATGTGTFSPGASPGSEARTTGDI	LIPNATGTGTFS(ph)PGAS(ph)PGSEAR	Infection
30177828	ZIKV(48h)@SK-N-BE2 cells			LTQ-Orbitrap XL + Orbitrap Q Exactive HF	PKN1505	Q16512	S533	LLRRLIPNATGTGTFSPGASPGSEARTTGDI	LIPNATGTGTFS(ph)PGAS(ph)PGSEAR	Infection
30177828	ZIKV(48h)@SK-N-BE2 cells			LTQ-Orbitrap XL + Orbitrap Q Exactive HF	PKN1506	Q16512	S537	LLRRLIPNATGTGTFSPGASPGSEARTTGDI	LIPNATGTGTFS(ph)PGAS(ph)PGSEAR	Infection
30177828	ZIKV(72h)@SK-N-BE2 cells			LTQ-Orbitrap XL + Orbitrap Q Exactive HF	PKN1507	Q16512	S533	LLRRLIPNATGTGTFSPGASPGSEARTTGDI	LIPNATGTGTFS(ph)PGAS(ph)PGSEAR	Infection
30177828	ZIKV(72h)@SK-N-BE2 cells			LTQ-Orbitrap XL + Orbitrap Q Exactive HF	PKN1508	Q16512	S537	LLRRLIPNATGTGTFSPGASPGSEARTTGDI	LIPNATGTGTFS(ph)PGAS(ph)PGSEAR	Infection
36477497	WT+Salmonella@HeLa cells			Orbitrap	PKN1509	Q16512	S533		LIPNATGTGTFS(ph)PGAS(ph)PGSEAR	Salmonella infection
36477497	WT+Salmonella@HeLa cells			Orbitrap	PKN1510	Q16512	S537		LIPNATGTGTFS(ph)PGAS(ph)PGSEAR	Salmonella infection
36477497	ipaJ+Salmonella@HeLa cells			Orbitrap	PKN1511	Q16512	S533		LIPNATGTGTFS(ph)PGAS(ph)PGSEAR	Salmonella infection
36477497	ipaJ+Salmonella@HeLa cells			Orbitrap	PKN1512	Q16512	S537		LIPNATGTGTFS(ph)PGAS(ph)PGSEAR	Salmonella infection
20071362	HB-EGF(3min)@A498 cell line			LTQ-Orbitrap	PKN1513	Q16512	S559	LNLGTDSDSSPQK	LNLGTDS(ph)DSSPQK	cellular signaling
20071362	LPA(3min)@A498 cell line			LTQ-Orbitrap	PKN1514	Q16512	S559	LNLGTDSDSSPQK	LNLGTDS(ph)DSSPQK	cellular signaling
20071362	Serum starvation@A498 cell line			LTQ-Orbitrap	PKN1515	Q16512	S559	LNLGTDSDSSPQK	LNLGTDS(ph)DSSPQK	cellular signaling
20097925	Telophase@HeLa S cells			LTQ-Orbitrap	PKN1516	Q16512	S562	GTDSDSSPQKSSR	LNLGTDSDSS(ph)PQK	mitotic progression
20097925	Metaphase@HeLa S cells			LTQ-Orbitrap	PKN1517	Q16512	S562	GTDSDSSPQKSSR	LNLGTDSDSS(ph)PQK	mitotic progression
20097925	Prometaphase@HeLa S cells			LTQ-Orbitrap	PKN1518	Q16512	S562	GTDSDSSPQKSSR	LNLGTDSDSS(ph)PQK	mitotic progression
20873877	Collisional induced dissociation-CID1@HeLa S3 cells			LTQ-Orbitrap Velos instrument	PKN1519	Q16512	S562	GTDSDSSPQKSSR	LNLGTDSDSS(ph)PQK	No Disease
20873877	Collisional induced dissociation-CID1@HeLa S3 cells			LTQ-Orbitrap Velos instrument	PKN1520	Q16512	S559	LNLGTDSDSSPQK	LNLGTDS(ph)DS(ph)SPQK	No Disease
20873877	High collision dissociation fragment-HCD1@HeLa S3 cells			LTQ-Orbitrap Velos instrument	PKN1521	Q16512	S562	GTDSDSSPQKSSR	LNLGTDSDSS(ph)PQK	No disease
20873877	High collision dissociation fragment-HCD2@HeLa S3 cells			LTQ-Orbitrap Velos instrument	PKN1522	Q16512	S562	GTDSDSSPQKSSR	LNLGTDSDSS(ph)PQK	No Disease
22424773	Etoposide(24h)@U2OS cells			LTQ Orbitrap	PKN1523	Q16512	S561	LGTDSDSSPQKSS	LNLGTDSDS(ph)SPQK	DNA damage response
22424773	IR(1h)@U2OS cells			LTQ Orbitrap	PKN1524	Q16512	S562	GTDSDSSPQKSSR	LNLGTDSDSS(ph)PQK	DNA damage response
22424773	IR(1h)@U2OS cells			LTQ Orbitrap	PKN1525	Q16512	S559	LNLGTDSDSSPQK	LNLGTDS(ph)DSS(ph)PQK	DNA damage response
22424773	DMSO (IR study)@U2OS cells			LTQ Orbitrap	PKN1526	Q16512	S562	GTDSDSSPQKSSR	LNLGTDSDSS(ph)PQK	DNA damage response
22424773	DMSO (IR study)@U2OS cells			LTQ Orbitrap	PKN1527	Q16512	S559	LNLGTDSDSSPQK	LNLGTDS(ph)DSS(ph)PQK	DNA damage response
22424773	DMSO@U2OS cells_22424773			LTQ Orbitrap	PKN1528	Q16512	S561	LGTDSDSSPQKSS	LNLGTDSDS(ph)SPQK	DNA damage response
23684312	Refrence CEM cells RV			Hybrid LTQ Orbitrap	PKN1529	Q16512	S562	GTDSDSSPQKSSR	LNLGTDSDSS(ph)PQK	HIV-1-Infection
23684312	HIV@CD4+ T cells RV			Hybrid LTQ Orbitrap	PKN1530	Q16512	S562	GTDSDSSPQKSSR	LNLGTDSDSS(ph)PQK	HIV-1-Infection
23898821	Crizotinib@H3122 cell line			Q Exactive	PKN1531	Q16512	S916	GEAPTLSPPRDAR	TDVSNFDEEFTGEAPTLS(ph)PPRDAR	Lung cancer
24850871	PGE2(10min)-MS1@Jurkat T cells			LTQ-Orbitrap Elite	PKN1532	Q16512	S561	GDISVEKLNLGTDSDSSPQKSSRDPPSSPSS	_LNLGTDSDS(ph)S(ph)PQK_	T cells stimulated with PGE2
24850871	PGE2(10min)-MS1@Jurkat T cells			LTQ-Orbitrap Elite	PKN1533	Q16512	S533	LLRRLIPNATGTGTFSPGASPGSEARTTGDI	_RLIPNATGTGTFS(ph)PGAS(ph)PGSEAR_	T cells stimulated with PGE2
24850871	PGE2(10min)-MS1@Jurkat T cells			LTQ-Orbitrap Elite	PKN1534	Q16512	S561	GDISVEKLNLGTDSDSSPQKSSRDPPSSPSS	_LNLGTDSDS(ph)S(ph)PQK_	T cells stimulated with PGE2
24850871	PGE2(10min)-MS2@Jurkat T cells			LTQ-Orbitrap Elite	PKN1535	Q16512	S561	GDISVEKLNLGTDSDSSPQKSSRDPPSSPSS	_LNLGTDSDS(ph)S(ph)PQK_	T cells stimulated with PGE2
24850871	PGE2(10min)-MS2@Jurkat T cells			LTQ-Orbitrap Elite	PKN1536	Q16512	S533	LLRRLIPNATGTGTFSPGASPGSEARTTGDI	_RLIPNATGTGTFS(ph)PGAS(ph)PGSEAR_	T cells stimulated with PGE2
24850871	PGE2(10min)-MS2@Jurkat T cells			LTQ-Orbitrap Elite	PKN1537	Q16512	S561	GDISVEKLNLGTDSDSSPQKSSRDPPSSPSS	_LNLGTDSDS(ph)S(ph)PQK_	T cells stimulated with PGE2
24850871	PGE2(20min)-MS1@Jurkat T cells			LTQ-Orbitrap Elite	PKN1538	Q16512	S561	GDISVEKLNLGTDSDSSPQKSSRDPPSSPSS	_LNLGTDSDS(ph)S(ph)PQK_	T cells stimulated with PGE2
24850871	PGE2(20min)-MS1@Jurkat T cells			LTQ-Orbitrap Elite	PKN1539	Q16512	S533	LLRRLIPNATGTGTFSPGASPGSEARTTGDI	_RLIPNATGTGTFS(ph)PGAS(ph)PGSEAR_	T cells stimulated with PGE2
24850871	PGE2(20min)-MS1@Jurkat T cells			LTQ-Orbitrap Elite	PKN1540	Q16512	S561	GDISVEKLNLGTDSDSSPQKSSRDPPSSPSS	_LNLGTDSDS(ph)S(ph)PQK_	T cells stimulated with PGE2
24850871	PGE2(20min)-MS2@Jurkat T cells			LTQ-Orbitrap Elite	PKN1541	Q16512	S561	GDISVEKLNLGTDSDSSPQKSSRDPPSSPSS	_LNLGTDSDS(ph)S(ph)PQK_	T cells stimulated with PGE2
24850871	PGE2(20min)-MS2@Jurkat T cells			LTQ-Orbitrap Elite	PKN1542	Q16512	S533	LLRRLIPNATGTGTFSPGASPGSEARTTGDI	_RLIPNATGTGTFS(ph)PGAS(ph)PGSEAR_	T cells stimulated with PGE2
24850871	PGE2(20min)-MS2@Jurkat T cells			LTQ-Orbitrap Elite	PKN1543	Q16512	S561	GDISVEKLNLGTDSDSSPQKSSRDPPSSPSS	_LNLGTDSDS(ph)S(ph)PQK_	T cells stimulated with PGE2
24850871	PGE2(30min)-MS1@Jurkat T cells			LTQ-Orbitrap Elite	PKN1544	Q16512	S561	GDISVEKLNLGTDSDSSPQKSSRDPPSSPSS	_LNLGTDSDS(ph)S(ph)PQK_	T cells stimulated with PGE2
24850871	PGE2(30min)-MS1@Jurkat T cells			LTQ-Orbitrap Elite	PKN1545	Q16512	S533	LLRRLIPNATGTGTFSPGASPGSEARTTGDI	_RLIPNATGTGTFS(ph)PGAS(ph)PGSEAR_	T cells stimulated with PGE2
24850871	PGE2(30min)-MS1@Jurkat T cells			LTQ-Orbitrap Elite	PKN1546	Q16512	S561	GDISVEKLNLGTDSDSSPQKSSRDPPSSPSS	_LNLGTDSDS(ph)S(ph)PQK_	T cells stimulated with PGE2
24850871	PGE2(30min)-MS2@Jurkat T cells			LTQ-Orbitrap Elite	PKN1547	Q16512	S561	GDISVEKLNLGTDSDSSPQKSSRDPPSSPSS	_LNLGTDSDS(ph)S(ph)PQK_	T cells stimulated with PGE2
24850871	PGE2(30min)-MS2@Jurkat T cells			LTQ-Orbitrap Elite	PKN1548	Q16512	S533	LLRRLIPNATGTGTFSPGASPGSEARTTGDI	_RLIPNATGTGTFS(ph)PGAS(ph)PGSEAR_	T cells stimulated with PGE2
24850871	PGE2(30min)-MS2@Jurkat T cells			LTQ-Orbitrap Elite	PKN1549	Q16512	S561	GDISVEKLNLGTDSDSSPQKSSRDPPSSPSS	_LNLGTDSDS(ph)S(ph)PQK_	T cells stimulated with PGE2
24850871	PGE2(5min)-MS1@Jurkat T cells			LTQ-Orbitrap Elite	PKN1550	Q16512	S561	GDISVEKLNLGTDSDSSPQKSSRDPPSSPSS	_LNLGTDSDS(ph)S(ph)PQK_	T cells stimulated with PGE2
24850871	PGE2(5min)-MS1@Jurkat T cells			LTQ-Orbitrap Elite	PKN1551	Q16512	S533	LLRRLIPNATGTGTFSPGASPGSEARTTGDI	_RLIPNATGTGTFS(ph)PGAS(ph)PGSEAR_	T cells stimulated with PGE2
24850871	PGE2(5min)-MS1@Jurkat T cells			LTQ-Orbitrap Elite	PKN1552	Q16512	S561	GDISVEKLNLGTDSDSSPQKSSRDPPSSPSS	_LNLGTDSDS(ph)S(ph)PQK_	T cells stimulated with PGE2
24850871	PGE2(5min)-MS2@Jurkat T cells			LTQ-Orbitrap Elite	PKN1553	Q16512	S561	GDISVEKLNLGTDSDSSPQKSSRDPPSSPSS	_LNLGTDSDS(ph)S(ph)PQK_	T cells stimulated with PGE2
24850871	PGE2(5min)-MS2@Jurkat T cells			LTQ-Orbitrap Elite	PKN1554	Q16512	S533	LLRRLIPNATGTGTFSPGASPGSEARTTGDI	_RLIPNATGTGTFS(ph)PGAS(ph)PGSEAR_	T cells stimulated with PGE2
24850871	PGE2(5min)-MS2@Jurkat T cells			LTQ-Orbitrap Elite	PKN1555	Q16512	S561	GDISVEKLNLGTDSDSSPQKSSRDPPSSPSS	_LNLGTDSDS(ph)S(ph)PQK_	T cells stimulated with PGE2
24850871	PGE2(60min)-MS1@Jurkat T cells			LTQ-Orbitrap Elite	PKN1556	Q16512	S561	GDISVEKLNLGTDSDSSPQKSSRDPPSSPSS	_LNLGTDSDS(ph)S(ph)PQK_	T cells stimulated with PGE2
24850871	PGE2(60min)-MS1@Jurkat T cells			LTQ-Orbitrap Elite	PKN1557	Q16512	S533	LLRRLIPNATGTGTFSPGASPGSEARTTGDI	_RLIPNATGTGTFS(ph)PGAS(ph)PGSEAR_	T cells stimulated with PGE2
24850871	PGE2(60min)-MS1@Jurkat T cells			LTQ-Orbitrap Elite	PKN1558	Q16512	S561	GDISVEKLNLGTDSDSSPQKSSRDPPSSPSS	_LNLGTDSDS(ph)S(ph)PQK_	T cells stimulated with PGE2
24850871	PGE2(60min)-MS2@Jurkat T cells			LTQ-Orbitrap Elite	PKN1559	Q16512	S561	GDISVEKLNLGTDSDSSPQKSSRDPPSSPSS	_LNLGTDSDS(ph)S(ph)PQK_	T cells stimulated with PGE2
24850871	PGE2(60min)-MS2@Jurkat T cells			LTQ-Orbitrap Elite	PKN1560	Q16512	S533	LLRRLIPNATGTGTFSPGASPGSEARTTGDI	_RLIPNATGTGTFS(ph)PGAS(ph)PGSEAR_	T cells stimulated with PGE2
24850871	PGE2(60min)-MS2@Jurkat T cells			LTQ-Orbitrap Elite	PKN1561	Q16512	S561	GDISVEKLNLGTDSDSSPQKSSRDPPSSPSS	_LNLGTDSDS(ph)S(ph)PQK_	T cells stimulated with PGE2
24850871	PGE2(0min)-MS1@Jurkat T cells			LTQ-Orbitrap Elite	PKN1562	Q16512	S561	GDISVEKLNLGTDSDSSPQKSSRDPPSSPSS	_LNLGTDSDS(ph)S(ph)PQK_	T cells stimulated with PGE2
24850871	PGE2(0min)-MS1@Jurkat T cells			LTQ-Orbitrap Elite	PKN1563	Q16512	S533	LLRRLIPNATGTGTFSPGASPGSEARTTGDI	_RLIPNATGTGTFS(ph)PGAS(ph)PGSEAR_	T cells stimulated with PGE2
24850871	PGE2(0min)-MS1@Jurkat T cells			LTQ-Orbitrap Elite	PKN1564	Q16512	S561	GDISVEKLNLGTDSDSSPQKSSRDPPSSPSS	_LNLGTDSDS(ph)S(ph)PQK_	T cells stimulated with PGE2
24850871	PGE2(0min)-MS2@Jurkat T cells			LTQ-Orbitrap Elite	PKN1565	Q16512	S561	GDISVEKLNLGTDSDSSPQKSSRDPPSSPSS	_LNLGTDSDS(ph)S(ph)PQK_	T cells stimulated with PGE2
24850871	PGE2(0min)-MS2@Jurkat T cells			LTQ-Orbitrap Elite	PKN1566	Q16512	S533	LLRRLIPNATGTGTFSPGASPGSEARTTGDI	_RLIPNATGTGTFS(ph)PGAS(ph)PGSEAR_	T cells stimulated with PGE2
24850871	PGE2(0min)-MS2@Jurkat T cells			LTQ-Orbitrap Elite	PKN1567	Q16512	S561	GDISVEKLNLGTDSDSSPQKSSRDPPSSPSS	_LNLGTDSDS(ph)S(ph)PQK_	T cells stimulated with PGE2
25056879	TGF-b(10min)@HaCaT cell line			Q Exactive	PKN1568	Q16512	S562	DISVEKLNLGTDSDSSPQKSSRDPPSSPSSL		TGF-beta signaling
25056879	TGF-b(15min)@HaCaT cell line			Q Exactive	PKN1569	Q16512	S562	DISVEKLNLGTDSDSSPQKSSRDPPSSPSSL		TGF-beta signaling
25056879	TGF-b(20min)@HaCaT cell line			Q Exactive	PKN1570	Q16512	S562	DISVEKLNLGTDSDSSPQKSSRDPPSSPSSL		TGF-beta signaling
25056879	TGF-b(5min)@HaCaT cell line			Q Exactive	PKN1571	Q16512	S562	DISVEKLNLGTDSDSSPQKSSRDPPSSPSSL		TGF-beta signaling
25159151	EGF(15min)@HeLa cell line			Q Exactive mass spectrometer	PKN1572	Q16512	T557	ARTTGDISVEKLNLGTDSDSSPQKSSRDPPS		Cancer
25159151	EGF(15min)@HeLa cell line			Q Exactive mass spectrometer	PKN1573	Q16512	S559	TTGDISVEKLNLGTDSDSSPQKSSRDPPSSP		Cancer
25159151	Nocodazole(TiO2)@Hela cell line			Q Exactive mass spectrometer	PKN1574	Q16512	T557	ARTTGDISVEKLNLGTDSDSSPQKSSRDPPS		Cancer
25159151	Nocodazole(TiO2)@Hela cell line			Q Exactive mass spectrometer	PKN1575	Q16512	S559	TTGDISVEKLNLGTDSDSSPQKSSRDPPSSP		Cancer
25159151	Untreated@HeLa cell line			Q Exactive mass spectrometer	PKN1576	Q16512	T557	ARTTGDISVEKLNLGTDSDSSPQKSSRDPPS		Cancer
25159151	Untreated@HeLa cell line			Q Exactive mass spectrometer	PKN1577	Q16512	S559	TTGDISVEKLNLGTDSDSSPQKSSRDPPSSP		Cancer
25849741	IKKb(K44M)+TNF-alpha@MCF7 cells			Q Exactive	PKN1578	Q16512	S562	DISVEKLNLGTDSDSSPQKSSRDPPSSPSSL		Breast cancer
25849741	IKKb(K44M)+TNF-alpha@MCF7 cells			Q Exactive	PKN1579	Q16512	S559	TTGDISVEKLNLGTDSDSSPQKSSRDPPSSP		Breast cancer
25849741	TNF-alpha@MCF7 cells			Q Exactive	PKN1580	Q16512	S562	DISVEKLNLGTDSDSSPQKSSRDPPSSPSSL		Breast cancer
25849741	TNF-alpha@MCF7 cells			Q Exactive	PKN1581	Q16512	S559	TTGDISVEKLNLGTDSDSSPQKSSRDPPSSP		Breast cancer
25849741	TNF-alpha+SC-514 IKK@MCF7 cells			Q Exactive	PKN1582	Q16512	S562	DISVEKLNLGTDSDSSPQKSSRDPPSSPSSL		Breast cancer
25849741	TNF-alpha+SC-514 IKK@MCF7 cells			Q Exactive	PKN1583	Q16512	S559	TTGDISVEKLNLGTDSDSSPQKSSRDPPSSP		Breast cancer
25849741	TNF-alpha+IKKb@MCF7 cells			Q Exactive	PKN1584	Q16512	S562	DISVEKLNLGTDSDSSPQKSSRDPPSSPSSL		Breast cancer
25849741	TNF-alpha+IKKb@MCF7 cells			Q Exactive	PKN1585	Q16512	S559	TTGDISVEKLNLGTDSDSSPQKSSRDPPSSP		Breast cancer
25850435	Selumetinib(10Î¼m)@WM239A cells			LTQ Orbitrap Velos	PKN1586	Q16512	S8	________MASDAVQSEPRSWSLLEQLGLAG	GPVGT(ph)VSEAQLAR	Melanoma
25850435	Selumetinib(10Î¼m)@WM239A cells			LTQ Orbitrap Velos	PKN1587	Q16512	S608	TQETPGPALCSPLRKSPLTLEDFKFLAVLGR	PLIDLMTNT(ph)PDMNK	Melanoma
25850435	Selumetinib(30nM)@WM239A cells			LTQ Orbitrap Velos	PKN1588	Q16512	S608	TQETPGPALCSPLRKSPLTLEDFKFLAVLGR	S(ph)PLTLEDFK	Melanoma
25850435	Vemurafenib(10Î¼m)@WM239A cells			LTQ Orbitrap Velos	PKN1589	Q16512	S8	________MASDAVQSEPRSWSLLEQLGLAG	GPVGT(ph)VSEAQLAR	Melanoma
25850435	Vemurafenib(10Î¼m)@WM239A cells			LTQ Orbitrap Velos	PKN1590	Q16512	S608	TQETPGPALCSPLRKSPLTLEDFKFLAVLGR	PLIDLMTNT(ph)PDMNK	Melanoma
25850435	Vemurafenib(30nM)@WM239A cells			LTQ Orbitrap Velos	PKN1591	Q16512	S608	TQETPGPALCSPLRKSPLTLEDFKFLAVLGR	S(ph)PLTLEDFK	Melanoma
26378887	Pervanadate@SK-N-BE cell line			Orbitrap Q-Exactive	PKN1592	Q16512	S537		LIPNATGTGTFS(ph)PGAS(ph)PGSEAR	Kinase activity
26378887	Untreated@SK-N-BE cell line			Orbitrap Q-Exactive	PKN1593	Q16512	S537		LIPNATGTGTFS(ph)PGAS(ph)PGSEAR	Kinase activity
26572502	VE-821+Hydroxyurea@U2OS cells			Q-Exactive Plus	PKN1594	Q16512	S533	TGTGTFSPGASPG	RLIPNATGTGTFS(ph)PGASPGSEAR	Cancer
26572502	DMSO@U2OS cells_26572502			Q-Exactive Plus	PKN1595	Q16512	S533	TGTGTFSPGASPG	RLIPNATGTGTFS(ph)PGASPGSEAR	Cancer
26572502	Hydroxyurea@U2OS cells			Q-Exactive Plus	PKN1596	Q16512	S533	TGTGTFSPGASPG	RLIPNATGTGTFS(ph)PGASPGSEAR	Cancer
26853621	JHU-O22 HNSCC cell line			LTQ-Orbitrap Velos	PKN1597	Q16512	S374	SGSLSGR	SGsLSGR	Head and neck squamous cell carcinoma
26853621	JHU-O29 HNSCC cell line			LTQ-Orbitrap Velos	PKN1598	Q16512	S374	SGSLSGR	SGsLSGR	Head and neck squamous cell carcinoma
26853621	CAL27 HNSCC cell line			LTQ-Orbitrap Velos	PKN1599	Q16512	S374	SGSLSGR	SGsLSGR	Head and neck squamous cell carcinoma
26853621	FADU HNSCC cell line			LTQ-Orbitrap Velos	PKN1600	Q16512	S374	SGSLSGR	SGsLSGR	Head and neck squamous cell carcinoma
26853621	JHU-O11 HNSCC cell line			LTQ-Orbitrap Velos	PKN1601	Q16512	S374	SGSLSGR	SGsLSGR	Head and neck squamous cell carcinoma
26853621	JHU-O28 HNSCC cell line			LTQ-Orbitrap Velos	PKN1602	Q16512	S374	SGSLSGR	SGsLSGR	Head and neck squamous cell carcinoma
26853621	OKF6/TERT1 Normal cell line			LTQ-Orbitrap Velos	PKN1603	Q16512	S374	SGSLSGR	SGsLSGR	Head and neck squamous cell carcinoma
27050516	Cortistatin A@HCT116 cells			Orbitrap LTQ	PKN1604	Q16512	T531	VRLLRRLIPNATGTGTFSPGASPGSEARTTG	LIPNATGTGT(ph)FSPGASPGSEAR	Inflammation
27050516	Cortistatin A@HCT116 cells			Orbitrap LTQ	PKN1605	Q16512	S603	ELPSETQETPGPALCSPLRKSPLTLEDFKFL	DPPSSPSSLSSPIQESTAPELPSETQETPGPALCS(ph)PLRK	Inflammation
27050516	DMSO@HCT116 cells_27050516			Orbitrap LTQ	PKN1606	Q16512	T531	VRLLRRLIPNATGTGTFSPGASPGSEARTTG	LIPNATGTGT(ph)FSPGASPGSEAR	Inflammation
27050516	DMSO@HCT116 cells_27050516			Orbitrap LTQ	PKN1607	Q16512	S603	ELPSETQETPGPALCSPLRKSPLTLEDFKFL	DPPSSPSSLSSPIQESTAPELPSETQETPGPALCS(ph)PLRK	Inflammation
27732954	Crizotinib@NB1 cell-line			LTQ-Orbitrap Elite	PKN1608	Q16512	T774	FGLCKEGMGYGDRTSTFCGTPEFLAPEVLTD	_T(ph)S(ph)T(ph)FCGT(ph)PEFLAPEVLTDTSYTR_	Inhibition
27732954	Crizotinib@NB1 cell-line			LTQ-Orbitrap Elite	PKN1609	Q16512	S562	DISVEKLNLGTDSDSSPQKSSRDPPSSPSSL	_LNLGTDSDSS(ph)PQK_	Inhibition
27732954	Crizotinib@NB1 cell-line			LTQ-Orbitrap Elite	PKN1610	Q16512	S537	LIPNATGTGTFSPGASPGSEARTTGDISVEK	_LIPNATGTGTFS(ph)PGAS(ph)PGSEAR_	Inhibition
27732954	Crizotinib@NB1643 cell-line			LTQ-Orbitrap Elite	PKN1611	Q16512	S533	LLRRLIPNATGTGTFSPGASPGSEARTTGDI	_LIPNATGTGTFS(ph)PGAS(ph)PGSEAR_	Inhibition
27732954	Crizotinib@NB1643 cell-line			LTQ-Orbitrap Elite	PKN1612	Q16512	S537	LIPNATGTGTFSPGASPGSEARTTGDISVEK	_LIPNATGTGT(ph)FSPGAS(ph)PGSEAR_	Inhibition
27732954	Crizotinib@SHSY5Y cell-line			LTQ-Orbitrap Elite	PKN1613	Q16512	T778	KEGMGYGDRTSTFCGTPEFLAPEVLTDTSYT	_TSTFCGT(ph)PEFLAPEVLTDTSYTR_	Inhibition
27732954	Crizotinib@SHSY5Y cell-line			LTQ-Orbitrap Elite	PKN1614	Q16512	S916	VSNFDEEFTGEAPTLSPPRDARPLTAAEQAA	_TDVSNFDEEFTGEAPTLS(ph)PPR_	Inhibition
27732954	Crizotinib@SHSY5Y cell-line			LTQ-Orbitrap Elite	PKN1615	Q16512	S205	AGQLENQAAPDDTQGSPDLGAVELRIEELRH	_ALQAGQLENQAAPDDTQGS(ph)PDLGAVELR_	Inhibition
27732954	DMSO@NB1 cell-line			LTQ-Orbitrap Elite	PKN1616	Q16512	T774	FGLCKEGMGYGDRTSTFCGTPEFLAPEVLTD	_T(ph)S(ph)T(ph)FCGT(ph)PEFLAPEVLTDTSYTR_	Inhibition
27732954	DMSO@NB1 cell-line			LTQ-Orbitrap Elite	PKN1617	Q16512	S562	DISVEKLNLGTDSDSSPQKSSRDPPSSPSSL	_LNLGTDSDSS(ph)PQK_	Inhibition
27732954	DMSO@NB1 cell-line			LTQ-Orbitrap Elite	PKN1618	Q16512	S537	LIPNATGTGTFSPGASPGSEARTTGDISVEK	_LIPNATGTGTFS(ph)PGAS(ph)PGSEAR_	Inhibition
27732954	DMSO@NB1643 cell-line			LTQ-Orbitrap Elite	PKN1619	Q16512	S533	LLRRLIPNATGTGTFSPGASPGSEARTTGDI	_LIPNATGTGTFS(ph)PGAS(ph)PGSEAR_	Inhibition
27732954	DMSO@NB1643 cell-line			LTQ-Orbitrap Elite	PKN1620	Q16512	S537	LIPNATGTGTFSPGASPGSEARTTGDISVEK	_LIPNATGTGT(ph)FSPGAS(ph)PGSEAR_	Inhibition
27732954	DMSO@SHSY5Y cell-line			LTQ-Orbitrap Elite	PKN1621	Q16512	T778	KEGMGYGDRTSTFCGTPEFLAPEVLTDTSYT	_TSTFCGT(ph)PEFLAPEVLTDTSYTR_	Inhibition
27732954	DMSO@SHSY5Y cell-line			LTQ-Orbitrap Elite	PKN1622	Q16512	S916	VSNFDEEFTGEAPTLSPPRDARPLTAAEQAA	_TDVSNFDEEFTGEAPTLS(ph)PPR_	Inhibition
27732954	DMSO@SHSY5Y cell-line			LTQ-Orbitrap Elite	PKN1623	Q16512	S205	AGQLENQAAPDDTQGSPDLGAVELRIEELRH	_ALQAGQLENQAAPDDTQGS(ph)PDLGAVELR_	Inhibition
28842319	Dasatinib@A204 cell line			LTQ velos orbitrap + Q Exactive HF	PKN1624	Q16512	S916	TGEAPTLSPPRDARP		Rhabdoid cancer
29083192	BRP fractionation@HeLa cell line R3			LTQ Orbitrap Velos	PKN1625	Q16512	S916	VSNFDEEFTGEAPTLSPPRDARPLTAAEQAA	TDVSNFDEEFTGEAPTLS(ph)PPR	Fractionation-study
29083192	CSCX-TiO2@HeLa cell line			LTQ Orbitrap Velos	PKN1626	Q16512	S562	DISVEKLNLGTDSDSSPQKSSRDPPSSPSSL	LNLGTDSDSS(ph)PQK	Fractionation-study
29507054	DMSO@SK-Mel24 cells			HF Q-Exactive Orbitrap	PKN1627	Q16512	S561	GDISVEKLNLGTDSDSSPQKSSRDPPSSPSS		melanomas
29507054	DMSO@SK-Mel24 cells			HF Q-Exactive Orbitrap	PKN1628	Q16512	S380	ARGLYSRSGSLSGRSSLKAEAENTSEVSTVL		melanomas
29507054	DMSO@SK-Mel24 cells			HF Q-Exactive Orbitrap	PKN1629	Q16512	S380	ARGLYSRSGSLSGRSSLKAEAENTSEVSTVL		melanomas
29507054	DMSO@SK-Mel28 cells			HF Q-Exactive Orbitrap	PKN1630	Q16512	S561	GDISVEKLNLGTDSDSSPQKSSRDPPSSPSS		melanomas
29507054	DMSO@SK-Mel28 cells			HF Q-Exactive Orbitrap	PKN1631	Q16512	S380	ARGLYSRSGSLSGRSSLKAEAENTSEVSTVL		melanomas
29507054	Dabra+XL888@SK-Mel28 cells			HF Q-Exactive Orbitrap	PKN1632	Q16512	S561	GDISVEKLNLGTDSDSSPQKSSRDPPSSPSS		melanomas
29507054	Dabra+XL888@SK-Mel28 cells			HF Q-Exactive Orbitrap	PKN1633	Q16512	S380	ARGLYSRSGSLSGRSSLKAEAENTSEVSTVL		melanomas
29507054	Dabra+XL888@SK-Mel24 cells			HF Q-Exactive Orbitrap	PKN1634	Q16512	S561	GDISVEKLNLGTDSDSSPQKSSRDPPSSPSS		melanomas
29507054	Dabra+XL888@SK-Mel24 cells			HF Q-Exactive Orbitrap	PKN1635	Q16512	S380	ARGLYSRSGSLSGRSSLKAEAENTSEVSTVL		melanomas
29507054	Dabra+XL888@SK-Mel24 cells			HF Q-Exactive Orbitrap	PKN1636	Q16512	S380	ARGLYSRSGSLSGRSSLKAEAENTSEVSTVL		melanomas
29507054	Dabra@SK-Mel28 cells			HF Q-Exactive Orbitrap	PKN1637	Q16512	S561	GDISVEKLNLGTDSDSSPQKSSRDPPSSPSS		melanomas
29507054	Dabra@SK-Mel28 cells			HF Q-Exactive Orbitrap	PKN1638	Q16512	S380	ARGLYSRSGSLSGRSSLKAEAENTSEVSTVL		melanomas
29507054	Dabra@SK-Mel28 cells			HF Q-Exactive Orbitrap	PKN1639	Q16512	S561	GDISVEKLNLGTDSDSSPQKSSRDPPSSPSS		melanomas
29507054	Dabra@SK-Mel24 cells			HF Q-Exactive Orbitrap	PKN1640	Q16512	S561	GDISVEKLNLGTDSDSSPQKSSRDPPSSPSS		melanomas
29507054	Dabra@SK-Mel24 cells			HF Q-Exactive Orbitrap	PKN1641	Q16512	S380	ARGLYSRSGSLSGRSSLKAEAENTSEVSTVL		melanomas
29507054	Dabra@SK-Mel24 cells			HF Q-Exactive Orbitrap	PKN1642	Q16512	S561	GDISVEKLNLGTDSDSSPQKSSRDPPSSPSS		melanomas
29507054	Dabra@SK-Mel24 cells			HF Q-Exactive Orbitrap	PKN1643	Q16512	S380	ARGLYSRSGSLSGRSSLKAEAENTSEVSTVL		melanomas
29507054	XL888@SK-Mel28 cells			HF Q-Exactive Orbitrap	PKN1644	Q16512	S561	GDISVEKLNLGTDSDSSPQKSSRDPPSSPSS		melanomas
29507054	XL888@SK-Mel28 cells			HF Q-Exactive Orbitrap	PKN1645	Q16512	S380	ARGLYSRSGSLSGRSSLKAEAENTSEVSTVL		melanomas
29507054	XL888@SK-Mel24 cells			HF Q-Exactive Orbitrap	PKN1646	Q16512	S561	GDISVEKLNLGTDSDSSPQKSSRDPPSSPSS		melanomas
29507054	XL888@SK-Mel24 cells			HF Q-Exactive Orbitrap	PKN1647	Q16512	S380	ARGLYSRSGSLSGRSSLKAEAENTSEVSTVL		melanomas
29507054	XL888@SK-Mel24 cells			HF Q-Exactive Orbitrap	PKN1648	Q16512	S561	GDISVEKLNLGTDSDSSPQKSSRDPPSSPSS		melanomas
29507054	XL888@SK-Mel24 cells			HF Q-Exactive Orbitrap	PKN1649	Q16512	S380	ARGLYSRSGSLSGRSSLKAEAENTSEVSTVL		melanomas
29523821	SB203580+IR-UV@U2OS cells			Q Exactive or Q Exactive Plus	PKN1650	Q16512	S533	LLRRLIPNATGTGTFSPGASPGSEARTTGDI	LIPNATGTGTFS(ph)PGAS(ph)PGSEAR	Stimuli
29523821	DMSO@U2OS cells_29523821			Q Exactive or Q Exactive Plus	PKN1651	Q16512	S533	LLRRLIPNATGTGTFSPGASPGSEARTTGDI	LIPNATGTGTFS(ph)PGAS(ph)PGSEAR	Stimuli
29622655	DMSOcoculture@MM.1S cells			Q-Exactive Plus	PKN1652	Q16512	S916	VSNFDEEFTGEAPTLSPPRDARPLTAAEQAA	TDVSNFDEEFTGEAPT(ph)LS(ph)PPRDAR	Multiple myeloma
29967110	DMSO@PC9 cell line			Orbitrap Q-Exactive HF	PKN1653	Q16512	S562	DISVEKLNLGTDSDSSPQKSSRDPPSSPSSL		Lung Cancer
29967110	DMSO@PC9 cell line			Orbitrap Q-Exactive HF	PKN1654	Q16512	S559	TTGDISVEKLNLGTDSDSSPQKSSRDPPSSP		Lung Cancer
29967110	DMSO@PC9 cell line			Orbitrap Q-Exactive HF	PKN1655	Q16512	S379	PARGLYSRSGSLSGRSSLKAEAENTSEVSTV		Lung Cancer
29967110	Afatinib (30min)@PC9 cell line			Orbitrap Q-Exactive HF	PKN1656	Q16512	S562	DISVEKLNLGTDSDSSPQKSSRDPPSSPSSL		Lung Cancer
29967110	Afatinib (30min)@PC9 cell line			Orbitrap Q-Exactive HF	PKN1657	Q16512	S559	TTGDISVEKLNLGTDSDSSPQKSSRDPPSSP		Lung Cancer
29967110	Afatinib (30min)@PC9 cell line			Orbitrap Q-Exactive HF	PKN1658	Q16512	S379	PARGLYSRSGSLSGRSSLKAEAENTSEVSTV		Lung Cancer
29967110	Afatinib (2d)@PC9 cell line			Orbitrap Q-Exactive HF	PKN1659	Q16512	S562	DISVEKLNLGTDSDSSPQKSSRDPPSSPSSL		Lung Cancer
29967110	Afatinib (2d)@PC9 cell line			Orbitrap Q-Exactive HF	PKN1660	Q16512	S559	TTGDISVEKLNLGTDSDSSPQKSSRDPPSSP		Lung Cancer
29967110	Afatinib (2d)@PC9 cell line			Orbitrap Q-Exactive HF	PKN1661	Q16512	S379	PARGLYSRSGSLSGRSSLKAEAENTSEVSTV		Lung Cancer
29967110	Afatinib (5d)@PC9 cell line			Orbitrap Q-Exactive HF	PKN1662	Q16512	S562	DISVEKLNLGTDSDSSPQKSSRDPPSSPSSL		Lung Cancer
29967110	Afatinib (5d)@PC9 cell line			Orbitrap Q-Exactive HF	PKN1663	Q16512	S559	TTGDISVEKLNLGTDSDSSPQKSSRDPPSSP		Lung Cancer
29967110	Afatinib (5d)@PC9 cell line			Orbitrap Q-Exactive HF	PKN1664	Q16512	S379	PARGLYSRSGSLSGRSSLKAEAENTSEVSTV		Lung Cancer
30001349	IR@MOLT-4 cell line			Exactive	PKN1665	Q16512	S562	DISVEKLNLGTDSDSSPQKSSRDPPSSPSSL	LNLGTDSDSS(ph)PQK	T-Lymphoblast
30001349	IR@MOLT-4 cell line			Exactive	PKN1666	Q16512	S495	VIERIPRLRRQKKIFSKQQGKAFQRARQMNI;VIERRPKLQRQKKIFSKQQGKTFLRAPQMNI	IFS(ph)KQQGK	T-Lymphoblast
30001349	VE-821+IR@MOLT-4 cell line			Exactive	PKN1667	Q16512	S562	DISVEKLNLGTDSDSSPQKSSRDPPSSPSSL	LNLGTDSDSS(ph)PQK	T-Lymphoblast
30001349	VE-821+IR@MOLT-4 cell line			Exactive	PKN1668	Q16512	S495	VIERIPRLRRQKKIFSKQQGKAFQRARQMNI;VIERRPKLQRQKKIFSKQQGKTFLRAPQMNI	IFS(ph)KQQGK	T-Lymphoblast
30061712	2D cultured HCT116 spheroids-R1			Q Exactive	PKN1669	Q16512	S562			Colorectal Cancer
30061712	2D cultured HCT116 spheroids-R2			Q Exactive	PKN1670	Q16512	S533			Colorectal Cancer
30061712	2D cultured HCT116 spheroids-R3			Q Exactive	PKN1671	Q16512	S916			Colorectal Cancer
30061712	2D cultured HCT116 spheroids-R3			Q Exactive	PKN1672	Q16512	T914			Colorectal Cancer
30061712	2D cultured(Acetone)HCT116 spheroids-R1			Q Exactive	PKN1673	Q16512	S561			Colorectal Cancer
30061712	3D cultured(CR)HCT116 spheroids-R2			Q Exactive	PKN1674	Q16512	S916			Colorectal Cancer
30061712	3D cultured(Dispase)HCT116 spheroids-R1			Q Exactive	PKN1675	Q16512	S916			Colorectal Cancer
30061712	3D cultured(Dispase)HCT116 spheroids-R2			Q Exactive	PKN1676	Q16512	S561			Colorectal Cancer
30061712	3D cultured(Dispase)HCT116 spheroids-R2			Q Exactive	PKN1677	Q16512	S916			Colorectal Cancer
30061712	3D cultured(Dispase)HCT116 spheroids-R3			Q Exactive	PKN1678	Q16512	S533			Colorectal Cancer
30061712	3D cultured(Dispase)HCT116 spheroids-R3			Q Exactive	PKN1679	Q16512	S559			Colorectal Cancer
30061712	3D cultured(Dispase)HCT116 spheroids-R3			Q Exactive	PKN1680	Q16512	S916			Colorectal Cancer
30061712	Untreated@HCT116 spheroids			Q Exactive	PKN1681	Q16512	S533			Colorectal Cancer
30157440	H2O2+olaparib@HeLa cells			Q Exactive HF-X	PKN1682	Q16512	S112			PARP inhibition
30157440	H2O2@HeLa cells			Q Exactive HF-X	PKN1683	Q16512	S112			PARP inhibition
30157440	Untreated@HeLa cells_30157440			Q Exactive HF-X	PKN1684	Q16512	S112			PARP inhibition
30206219	IAV(15min)@A549 cell line			Orbitrap Fusion Tribrid	PKN1685	Q16512	T778	KEGMGYGDRTSTFCGTPEFLAPEVLTDTSYT		Infection
30206219	IAV(15min)@A549 cell line			Orbitrap Fusion Tribrid	PKN1686	Q16512	S916	VSNFDEEFTGEAPTLSPPRDARPLTAAEQAA		Infection
30206219	IAV(5min)@A549 cell line			Orbitrap Fusion Tribrid	PKN1687	Q16512	T778	KEGMGYGDRTSTFCGTPEFLAPEVLTDTSYT		Infection
30206219	IAV(5min)@A549 cell line			Orbitrap Fusion Tribrid	PKN1688	Q16512	S916	VSNFDEEFTGEAPTLSPPRDARPLTAAEQAA		Infection
30206219	Mock@A549 cell line			Orbitrap Fusion Tribrid	PKN1689	Q16512	T778	KEGMGYGDRTSTFCGTPEFLAPEVLTDTSYT		Infection
30206219	Mock@A549 cell line			Orbitrap Fusion Tribrid	PKN1690	Q16512	S916	VSNFDEEFTGEAPTLSPPRDARPLTAAEQAA		Infection
30843680	Untreated@Human islet cells			Orbitrap fusion lumos tribrid	PKN1691	Q16512	S916	VSNFDEEFTGEAPTLSPPRDARPLTAAEQAA		breast cancer
30843680	Untreated@Human islet cells			Orbitrap fusion lumos tribrid	PKN1692	Q16512	S916	VSNFDEEFTGEAPTLSPPRDARPLTAAEQAA		breast cancer
30843680	With boosting channel@AML cells			Orbitrap fusion lumos tribrid	PKN1693	Q16512	S537	LIPNATGTGTFSPGASPGSEARTTGDISVEK		breast cancer
30843680	With boosting channel@AML cells			Orbitrap fusion lumos tribrid	PKN1694	Q16512	S537	LIPNATGTGTFSPGASPGSEARTTGDISVEK		breast cancer
30843680	Cytokine(IL-1beta,IFN-gama)@Human islet cells			Orbitrap fusion lumos tribrid	PKN1695	Q16512	S916	VSNFDEEFTGEAPTLSPPRDARPLTAAEQAA		breast cancer
30843680	Cytokine(IL-1beta,IFN-gama)@Human islet cells			Orbitrap fusion lumos tribrid	PKN1696	Q16512	S916	VSNFDEEFTGEAPTLSPPRDARPLTAAEQAA		breast cancer
30890564	A375 NESKO@A375 cell line BR1			Q Exactive HF	PKN1697	Q16512	S562	DISVEKLNLGTDSDSSPQKSSRDPPSSPSSL	LNLGTDSDSS(ph)PQK	Skin cancer
30890564	A375 NESKO@A375 cell line BR2			Q Exactive HF	PKN1698	Q16512	S562	DISVEKLNLGTDSDSSPQKSSRDPPSSPSSL	LNLGTDSDSS(ph)PQK	Skin cancer
30890564	A375 R@A375 cell line BR1			Q Exactive HF	PKN1699	Q16512	S562	DISVEKLNLGTDSDSSPQKSSRDPPSSPSSL	LNLGTDSDSS(ph)PQK	Skin cancer
30890564	A375 R@A375 cell line BR2			Q Exactive HF	PKN1700	Q16512	S562	DISVEKLNLGTDSDSSPQKSSRDPPSSPSSL	LNLGTDSDSS(ph)PQK	Skin cancer
30890564	A375 S@A375 cell line BR1			Q Exactive HF	PKN1701	Q16512	S562	DISVEKLNLGTDSDSSPQKSSRDPPSSPSSL	LNLGTDSDSS(ph)PQK	Skin cancer
30890564	A375 S@A375 cell line BR2			Q Exactive HF	PKN1702	Q16512	S562	DISVEKLNLGTDSDSSPQKSSRDPPSSPSSL	LNLGTDSDSS(ph)PQK	Skin cancer
30890564	Vemurafenib R@A375 cell line BR1			Q Exactive HF	PKN1703	Q16512	S533	LLRRLIPNATGTGTFSPGASPGSEARTTGDI	LIPNATGTGTFS(ph)PGAS(ph)PGSEAR	Skin cancer
30890564	Vemurafenib R@A375 cell line BR2			Q Exactive HF	PKN1704	Q16512	S562	DISVEKLNLGTDSDSSPQKSSRDPPSSPSSL	LNLGTDSDSS(ph)PQK	Skin cancer
30890564	Vemurafenib R@A375 cell line BR2			Q Exactive HF	PKN1705	Q16512	S916	VSNFDEEFTGEAPTLSPPRDARPLTAAEQAA	TDVSNFDEEFTGEAPTLS(ph)PPR	Skin cancer
30890564	Vemurafenib R@A375 cell line BR3			Q Exactive HF	PKN1706	Q16512	S562	DISVEKLNLGTDSDSSPQKSSRDPPSSPSSL	LNLGTDSDSS(ph)PQK	Skin cancer
30890564	Vemurafenib S@A375 cell line BR1			Q Exactive HF	PKN1707	Q16512	S533	LLRRLIPNATGTGTFSPGASPGSEARTTGDI	LIPNATGTGTFS(ph)PGAS(ph)PGSEAR	Skin cancer
30890564	Vemurafenib S@A375 cell line BR2			Q Exactive HF	PKN1708	Q16512	S562	DISVEKLNLGTDSDSSPQKSSRDPPSSPSSL	LNLGTDSDSS(ph)PQK	Skin cancer
30890564	Vemurafenib S@A375 cell line BR2			Q Exactive HF	PKN1709	Q16512	S916	VSNFDEEFTGEAPTLSPPRDARPLTAAEQAA	TDVSNFDEEFTGEAPTLS(ph)PPR	Skin cancer
30890564	Vemurafenib S@A375 cell line BR3			Q Exactive HF	PKN1710	Q16512	S562	DISVEKLNLGTDSDSSPQKSSRDPPSSPSSL	LNLGTDSDSS(ph)PQK	Skin cancer
31665227	14H@HEK293 cells			Orbitrap Fusion Tribrid	PKN1711	Q16512	S562	DISVEKLNLGTDSDSSPQKSSRDPPSSPSSL		Cancer
31665227	14H@HEK293 cells			Orbitrap Fusion Tribrid	PKN1712	Q16512	S562	DISVEKLNLGTDSDSSPQKSSRDPPSSPSSL		Cancer
31665227	DMSO@HEK293 cells			Orbitrap Fusion Tribrid	PKN1713	Q16512	S562	DISVEKLNLGTDSDSSPQKSSRDPPSSPSSL		Cancer
31665227	DMSO@HEK293 cells			Orbitrap Fusion Tribrid	PKN1714	Q16512	S562	DISVEKLNLGTDSDSSPQKSSRDPPSSPSSL		Cancer
31665227	MK2206@HEK293			Orbitrap Fusion Tribrid	PKN1715	Q16512	S562	DISVEKLNLGTDSDSSPQKSSRDPPSSPSSL		Cancer
31665227	MK2206@HEK293			Orbitrap Fusion Tribrid	PKN1716	Q16512	S562	DISVEKLNLGTDSDSSPQKSSRDPPSSPSSL		Cancer
31859329	Monacolin K(0.5mM)(24h)@MDA-MB-231 cells			Q Exactive Plus Hybrid Quadrupole-Orbitrap	PKN1717	Q16512	S562	DISVEKLNLGTDSDSSPQKSSRDPPSSPSSL	LGT(ph)DS(ph)DS(ph)S(ph)PQKSSRD	Breast Cancer
31859329	Monacolin K(0.5mM)(30min)@MDA-MB-231 cells			Q Exactive Plus Hybrid Quadrupole-Orbitrap	PKN1718	Q16512	S562	DISVEKLNLGTDSDSSPQKSSRDPPSSPSSL	LGT(ph)DS(ph)DS(ph)S(ph)PQKSSRD	Breast Cancer
31859329	Monacolin K(0.5mM)(6h)@MDA-MB-231 cells			Q Exactive Plus Hybrid Quadrupole-Orbitrap	PKN1719	Q16512	S562	DISVEKLNLGTDSDSSPQKSSRDPPSSPSSL	LGT(ph)DS(ph)DS(ph)S(ph)PQKSSRD	Breast Cancer
31859329	Monacolin K(5mM)(24h)@MDA-MB-231 cells			Q Exactive Plus Hybrid Quadrupole-Orbitrap	PKN1720	Q16512	S562	DISVEKLNLGTDSDSSPQKSSRDPPSSPSSL	LGT(ph)DS(ph)DS(ph)S(ph)PQKSSRD	Breast Cancer
31859329	Monacolin K(5mM)(30min)@MDA-MB-231 cells			Q Exactive Plus Hybrid Quadrupole-Orbitrap	PKN1721	Q16512	S562	DISVEKLNLGTDSDSSPQKSSRDPPSSPSSL	LGT(ph)DS(ph)DS(ph)S(ph)PQKSSRD	Breast Cancer
31859329	Monacolin K(5mM)(6h)@MDA-MB-231 cells			Q Exactive Plus Hybrid Quadrupole-Orbitrap	PKN1722	Q16512	S562	DISVEKLNLGTDSDSSPQKSSRDPPSSPSSL	LGT(ph)DS(ph)DS(ph)S(ph)PQKSSRD	Breast Cancer
32156701	Dox +isoproterenol@RE cell line			QExactive HF	PKN1723	Q16512	S562	DISVEKLNLGTDSDSSPQKSSRDPPSSPSSL		Dephosphorylation
32156701	Dox +isoproterenol@RE cell line			QExactive HF	PKN1724	Q16512	S916	VSNFDEEFTGEAPTLSPPRDARPLTAAEQAA		Dephosphorylation
32156701	Dox +isoproterenol@RE cell line			QExactive HF	PKN1725	Q16512	S537	LIPNATGTGTFSPGASPGSEARTTGDISVEK		Dephosphorylation
32156701	Dox basal@OE cell line			QExactive HF	PKN1726	Q16512	S562	DISVEKLNLGTDSDSSPQKSSRDPPSSPSSL		Dephosphorylation
32156701	Dox basal@OE cell line			QExactive HF	PKN1727	Q16512	S916	VSNFDEEFTGEAPTLSPPRDARPLTAAEQAA		Dephosphorylation
32156701	Dox basal@OE cell line			QExactive HF	PKN1728	Q16512	S537	LIPNATGTGTFSPGASPGSEARTTGDISVEK		Dephosphorylation
32156701	Dox basal@RE cell line			QExactive HF	PKN1729	Q16512	S562	DISVEKLNLGTDSDSSPQKSSRDPPSSPSSL		Dephosphorylation
32156701	Dox basal@RE cell line			QExactive HF	PKN1730	Q16512	S916	VSNFDEEFTGEAPTLSPPRDARPLTAAEQAA		Dephosphorylation
32156701	Dox basal@RE cell line			QExactive HF	PKN1731	Q16512	S537	LIPNATGTGTFSPGASPGSEARTTGDISVEK		Dephosphorylation
32156701	Dox+isoproterenol@OE cell line			QExactive HF	PKN1732	Q16512	S562	DISVEKLNLGTDSDSSPQKSSRDPPSSPSSL		Dephosphorylation
32156701	Dox+isoproterenol@OE cell line			QExactive HF	PKN1733	Q16512	S916	VSNFDEEFTGEAPTLSPPRDARPLTAAEQAA		Dephosphorylation
32156701	Dox+isoproterenol@OE cell line			QExactive HF	PKN1734	Q16512	S537	LIPNATGTGTFSPGASPGSEARTTGDISVEK		Dephosphorylation
32156701	Isoproterenol@OE cell line			QExactive HF	PKN1735	Q16512	S562	DISVEKLNLGTDSDSSPQKSSRDPPSSPSSL		Dephosphorylation
32156701	Isoproterenol@OE cell line			QExactive HF	PKN1736	Q16512	S916	VSNFDEEFTGEAPTLSPPRDARPLTAAEQAA		Dephosphorylation
32156701	Isoproterenol@OE cell line			QExactive HF	PKN1737	Q16512	S537	LIPNATGTGTFSPGASPGSEARTTGDISVEK		Dephosphorylation
32156701	Basal@OE cell line			QExactive HF	PKN1738	Q16512	S562	DISVEKLNLGTDSDSSPQKSSRDPPSSPSSL		Dephosphorylation
32156701	Basal@OE cell line			QExactive HF	PKN1739	Q16512	S916	VSNFDEEFTGEAPTLSPPRDARPLTAAEQAA		Dephosphorylation
32156701	Basal@OE cell line			QExactive HF	PKN1740	Q16512	S537	LIPNATGTGTFSPGASPGSEARTTGDISVEK		Dephosphorylation
32156701	Isoproterenol@RE cell line			QExactive HF	PKN1741	Q16512	S562	DISVEKLNLGTDSDSSPQKSSRDPPSSPSSL		Dephosphorylation
32156701	Isoproterenol@RE cell line			QExactive HF	PKN1742	Q16512	S916	VSNFDEEFTGEAPTLSPPRDARPLTAAEQAA		Dephosphorylation
32156701	Isoproterenol@RE cell line			QExactive HF	PKN1743	Q16512	S537	LIPNATGTGTFSPGASPGSEARTTGDISVEK		Dephosphorylation
32156701	Basal@RE cell line			QExactive HF	PKN1744	Q16512	S562	DISVEKLNLGTDSDSSPQKSSRDPPSSPSSL		Dephosphorylation
32156701	Basal@RE cell line			QExactive HF	PKN1745	Q16512	S916	VSNFDEEFTGEAPTLSPPRDARPLTAAEQAA		Dephosphorylation
32156701	Basal@RE cell line			QExactive HF	PKN1746	Q16512	S537	LIPNATGTGTFSPGASPGSEARTTGDISVEK		Dephosphorylation
32314919	HU+SCH 900776 CF2@HEK293A cell			Orbitrap Elite MS	PKN1747	Q16512	S916	VSNFDEEFTGEAPTLSPPRDARPLTAAEQAA	TDVSNFDEEFTGEAPTLS(ph)PPRDAR	Inhibitors of checkpoint kinase 1 (CHK1)
32314919	HU+SCH 900776 SF2@HEK293A cell			Orbitrap Elite MS	PKN1748	Q16512	S916	VSNFDEEFTGEAPTLSPPRDARPLTAAEQAA	TDVSNFDEEFTGEAPTLS(ph)PPR	Inhibitors of checkpoint kinase 1 (CHK1)
32314919	HU CF2@HEK293A cell			Orbitrap Elite MS	PKN1749	Q16512	S916	VSNFDEEFTGEAPTLSPPRDARPLTAAEQAA	TDVSNFDEEFTGEAPTLS(ph)PPRDAR	Inhibitors of checkpoint kinase 1 (CHK1)
32314919	HU SF2@HEK293A cell			Orbitrap Elite MS	PKN1750	Q16512	S916	VSNFDEEFTGEAPTLSPPRDARPLTAAEQAA	TDVSNFDEEFTGEAPTLS(ph)PPR	Inhibitors of checkpoint kinase 1 (CHK1)
32409632	FGFR2 overexp@MFM223cells			LTQ Orbitrap Velos	PKN1751	Q16512	S916	VSNFDEEFTGEAPTLSPPRDARPLTAAEQAA		Breast Cancer
32409632	FGFR2 overexp@SUM52 cells			LTQ Orbitrap Velos	PKN1752	Q16512	S916	VSNFDEEFTGEAPTLSPPRDARPLTAAEQAA		Breast Cancer
32681075	GAS6(10min)@Hs578T cell line			Orbitrap Fusion	PKN1753	Q16512	S562		LNLGTDSDSS(ph)PQK	Breast cancer
32681075	GAS6(20min)@Hs578T cell line			Orbitrap Fusion	PKN1754	Q16512	S562		LNLGTDSDSS(ph)PQK	Breast cancer
32681075	GAS6(5min)@Hs578T cell line			Orbitrap Fusion	PKN1755	Q16512	S562		LNLGTDSDSS(ph)PQK	Breast cancer
32681075	Untreated@Hs578T cell line			Orbitrap Fusion	PKN1756	Q16512	S562		LNLGTDSDSS(ph)PQK	Breast cancer
32755597	AXL-RNAi@HCC			Orbitrap Elite or Orbitrap Fusion Lumos Tribrid	PKN1757	Q16512	S562	DISVEKLNLGTDSDSSPQKSSRDPPSSPSSL	LNLGTDSDSS(ph)PQK	Liver Cancer
32755597	FZD2-RNAi@HCC			Orbitrap Elite or Orbitrap Fusion Lumos Tribrid	PKN1758	Q16512	S537	LIPNATGTGTFSPGASPGSEARTTGDISVEK	RLIPNATGTGTFSPGAS(ph)PGSEAR	Liver Cancer
32755597	WT-AXL-RNAi@HCC			Orbitrap Elite or Orbitrap Fusion Lumos Tribrid	PKN1759	Q16512	S562	DISVEKLNLGTDSDSSPQKSSRDPPSSPSSL	LNLGTDSDSS(ph)PQK	Liver Cancer
32755597	WT-FZD2-RNAi@HCC			Orbitrap Elite or Orbitrap Fusion Lumos Tribrid	PKN1760	Q16512	S537	LIPNATGTGTFSPGASPGSEARTTGDISVEK	RLIPNATGTGTFSPGAS(ph)PGSEAR	Liver Cancer
33067575	Untreated@MV4-11-AML- cell line			LTQ Orbitrap Velos	PKN1761	Q16512	S916	TDVSNFDEEFTGEAPTLSPPR		Blood cancer
33067575	Untreated@MV4-11-AML- cell line			LTQ Orbitrap Velos	PKN1762	Q16512	S112	RLDLLHQQLQELHAHVVLPDPAATHDGPQSPGAGGPTCSATNLSR		Blood cancer
33619172	ARS1620(24h)@H358 cell line IMAC			Q Exactive HF-X	PKN1763	Q16512	S562	DISVEKLNLGTDSDSSPQKSSRDPPSSPSSL	LNLGTDSDSS(ph)PQK	Signalling-study
33619172	ARS1620(6h)@H358 cell line IMAC			Q Exactive HF-X	PKN1764	Q16512	S562	DISVEKLNLGTDSDSSPQKSSRDPPSSPSSL	LNLGTDSDSS(ph)PQK	Signalling-study
33619172	ARS1620(24h)@H1792 cell line IMAC			Q Exactive HF-X	PKN1765	Q16512	S562	DISVEKLNLGTDSDSSPQKSSRDPPSSPSSL	LNLGTDSDSS(ph)PQK	Signalling-study
33619172	ARS1620(6h)@H1792 cell line IMAC			Q Exactive HF-X	PKN1766	Q16512	S562	DISVEKLNLGTDSDSSPQKSSRDPPSSPSSL	LNLGTDSDSS(ph)PQK	Signalling-study
33727228	DMSO@AZR3 cell line Exp1			LTQ-Orbitrap Elite	PKN1767	Q16512	S916	VSNFDEEFTGEAPTLSPPRDARPLTAAEQAA	TDVSNFDEEFTGEAPTLS(ph)PPR	Lung Cancer
33727228	DMSO@AZR3 cell line Exp1			LTQ-Orbitrap Elite	PKN1768	Q16512	S562	DISVEKLNLGTDSDSSPQKSSRDPPSSPSSL	LNLGTDSDSS(ph)PQK	Lung Cancer
33727228	DMSO@AZR4 cell line Exp1			LTQ-Orbitrap Elite	PKN1769	Q16512	S916	VSNFDEEFTGEAPTLSPPRDARPLTAAEQAA	TDVSNFDEEFTGEAPTLS(ph)PPR	Lung Cancer
33727228	DMSO@AZR4 cell line Exp1			LTQ-Orbitrap Elite	PKN1770	Q16512	S562	DISVEKLNLGTDSDSSPQKSSRDPPSSPSSL	LNLGTDSDSS(ph)PQK	Lung Cancer
33727228	DMSO@COR1 cell line Exp2			LTQ-Orbitrap Elite	PKN1771	Q16512	S562	DISVEKLNLGTDSDSSPQKSSRDPPSSPSSL	LNLGTDSDSS(ph)PQK	Lung Cancer
33727228	DMSO@COR10 cell line Exp2			LTQ-Orbitrap Elite	PKN1772	Q16512	S562	DISVEKLNLGTDSDSSPQKSSRDPPSSPSSL	LNLGTDSDSS(ph)PQK	Lung Cancer
33727228	DMSO@H1975 cell line Exp1			LTQ-Orbitrap Elite	PKN1773	Q16512	S916	VSNFDEEFTGEAPTLSPPRDARPLTAAEQAA	TDVSNFDEEFTGEAPTLS(ph)PPR	Lung Cancer
33727228	DMSO@H1975 cell line Exp1			LTQ-Orbitrap Elite	PKN1774	Q16512	S562	DISVEKLNLGTDSDSSPQKSSRDPPSSPSSL	LNLGTDSDSS(ph)PQK	Lung Cancer
33727228	DMSO@H1975 cell line Exp2			LTQ-Orbitrap Elite	PKN1775	Q16512	S562	DISVEKLNLGTDSDSSPQKSSRDPPSSPSSL	LNLGTDSDSS(ph)PQK	Lung Cancer
33727228	Osimertinib@AZR3 cell line Exp1			LTQ-Orbitrap Elite	PKN1776	Q16512	S916	VSNFDEEFTGEAPTLSPPRDARPLTAAEQAA	TDVSNFDEEFTGEAPTLS(ph)PPR	Lung Cancer
33727228	Osimertinib@AZR4 cell line Exp1			LTQ-Orbitrap Elite	PKN1777	Q16512	S916	VSNFDEEFTGEAPTLSPPRDARPLTAAEQAA	TDVSNFDEEFTGEAPTLS(ph)PPR	Lung Cancer
33727228	Osimertinib@@H1975 cell line Exp1			LTQ-Orbitrap Elite	PKN1778	Q16512	S916	VSNFDEEFTGEAPTLSPPRDARPLTAAEQAA	TDVSNFDEEFTGEAPTLS(ph)PPR	Lung Cancer
33755436	DMSO@BT-474 cell line R2			Fe-IMAC	PKN1779	Q16512	S533	ATGTGTFSPGASPGS	ATGTGTFs(ph)PGASPGS	Breast cancer
33755436	DMSO@BT-474 cell line R2			Fe-IMAC	PKN1780	Q16512	S562	LGTDSDSSPQKSSRD	LGTDSDSs(ph)PQKSSRD	Breast cancer
33755436	AZD5363@BT-474 cell line R2			Fe-IMAC	PKN1781	Q16512	S533	ATGTGTFSPGASPGS	ATGTGTFs(ph)PGASPGS	Breast cancer
33755436	AZD5363@BT-474 cell line R2			Fe-IMAC	PKN1782	Q16512	S562	LGTDSDSSPQKSSRD	LGTDSDSs(ph)PQKSSRD	Breast cancer
33755436	GSK2110183@BT-474 cell line R2			Fe-IMAC	PKN1783	Q16512	S533	ATGTGTFSPGASPGS	ATGTGTFs(ph)PGASPGS	Breast cancer
33755436	GSK2110183@BT-474 cell line R2			Fe-IMAC	PKN1784	Q16512	S562	LGTDSDSSPQKSSRD	LGTDSDSs(ph)PQKSSRD	Breast cancer
33755436	GSK690693@BT-474 cell line R2			Fe-IMAC	PKN1785	Q16512	S533	ATGTGTFSPGASPGS	ATGTGTFs(ph)PGASPGS	Breast cancer
33755436	GSK690693@BT-474 cell line R2			Fe-IMAC	PKN1786	Q16512	S562	LGTDSDSSPQKSSRD	LGTDSDSs(ph)PQKSSRD	Breast cancer
33755436	Ipatasertib@BT-474 cell line R2			Fe-IMAC	PKN1787	Q16512	S533	ATGTGTFSPGASPGS	ATGTGTFs(ph)PGASPGS	Breast cancer
33755436	Ipatasertib@BT-474 cell line R2			Fe-IMAC	PKN1788	Q16512	S562	LGTDSDSSPQKSSRD	LGTDSDSs(ph)PQKSSRD	Breast cancer
33755436	MK-2206@BT-474 cell line R2			Fe-IMAC	PKN1789	Q16512	S533	ATGTGTFSPGASPGS	ATGTGTFs(ph)PGASPGS	Breast cancer
33755436	MK-2206@BT-474 cell line R2			Fe-IMAC	PKN1790	Q16512	S562	LGTDSDSSPQKSSRD	LGTDSDSs(ph)PQKSSRD	Breast cancer
33797919	Untreated control@HeLa cell line R2			Q Exactive	PKN1791	Q16512	S916	TDVSNFDEEFTGEAPTLSPPR		Cervical cancer
33797919	Rapamycin@HeLa cell line R2			Q Exactive	PKN1792	Q16512	S916	TDVSNFDEEFTGEAPTLSPPR		Cervical cancer
33845483	DMSO(12h)@A549 cell line			Orbitrap Exploris 480	PKN1793	Q16512	T774	FGLCKEGMGYGDRTSTFCGTPEFLAPEVLTD		SARS-Infection
33845483	DMSO(12h)@A549 cell line			Orbitrap Exploris 480	PKN1794	Q16512	S916	VSNFDEEFTGEAPTLSPPRDARPLTAAEQAA		SARS-Infection
33845483	DMSO(24h)@A549 cell line			Orbitrap Exploris 480	PKN1795	Q16512	S916	VSNFDEEFTGEAPTLSPPRDARPLTAAEQAA		SARS-Infection
33845483	DMSO(36h)@A549 cell line			Orbitrap Exploris 480	PKN1796	Q16512	S562	DISVEKLNLGTDSDSSPQKSSRDPPSSPSSL		SARS-Infection
33845483	DMSO(6h)@A549 cell line			Orbitrap Exploris 480	PKN1797	Q16512	S916	VSNFDEEFTGEAPTLSPPRDARPLTAAEQAA		SARS-Infection
33845483	SARS-CoV(12h)@A549 cell line			Orbitrap Exploris 480	PKN1798	Q16512	S562	DISVEKLNLGTDSDSSPQKSSRDPPSSPSSL		SARS-Infection
33845483	SARS-CoV(12h)@A549 cell line			Orbitrap Exploris 480	PKN1799	Q16512	S916	VSNFDEEFTGEAPTLSPPRDARPLTAAEQAA		SARS-Infection
33845483	SARS-CoV(24h)@A549 cell line			Orbitrap Exploris 480	PKN1800	Q16512	S562	DISVEKLNLGTDSDSSPQKSSRDPPSSPSSL		SARS-Infection
33845483	SARS-CoV(24h)@A549 cell line			Orbitrap Exploris 480	PKN1801	Q16512	S916	VSNFDEEFTGEAPTLSPPRDARPLTAAEQAA		SARS-Infection
33845483	SARS-CoV(36h)@A549 cell line			Orbitrap Exploris 480	PKN1802	Q16512	T772	ADFGLCKEGMGYGDRTSTFCGTPEFLAPEVL		SARS-Infection
33845483	SARS-CoV(36h)@A549 cell line			Orbitrap Exploris 480	PKN1803	Q16512	S562	DISVEKLNLGTDSDSSPQKSSRDPPSSPSSL		SARS-Infection
33845483	SARS-CoV(36h)@A549 cell line			Orbitrap Exploris 480	PKN1804	Q16512	S916	VSNFDEEFTGEAPTLSPPRDARPLTAAEQAA		SARS-Infection
33845483	SARS-CoV(6h)@A549 cell line			Orbitrap Exploris 480	PKN1805	Q16512	S916	VSNFDEEFTGEAPTLSPPRDARPLTAAEQAA		SARS-Infection
33845483	SARS-CoV2(12h)@A549 cell line			Orbitrap Exploris 480	PKN1806	Q16512	T774	FGLCKEGMGYGDRTSTFCGTPEFLAPEVLTD		SARS-Infection
33845483	SARS-CoV2(12h)@A549 cell line			Orbitrap Exploris 480	PKN1807	Q16512	S916	VSNFDEEFTGEAPTLSPPRDARPLTAAEQAA		SARS-Infection
33845483	SARS-CoV2(24h)@A549 cell line			Orbitrap Exploris 480	PKN1808	Q16512	S916	VSNFDEEFTGEAPTLSPPRDARPLTAAEQAA		SARS-Infection
33845483	SARS-CoV2(36h)@A549 cell line			Orbitrap Exploris 480	PKN1809	Q16512	S562	DISVEKLNLGTDSDSSPQKSSRDPPSSPSSL		SARS-Infection
33845483	SARS-CoV2(6h)@A549 cell line			Orbitrap Exploris 480	PKN1810	Q16512	S916	VSNFDEEFTGEAPTLSPPRDARPLTAAEQAA		SARS-Infection
33863878	ALGERNON(1ÂµM)(72h)@U251 cells			Q Exactive HF X benchtop Orbitrap	PKN1811	Q16512	T914	TDVSNFDEEFTGEAPTLSPPRDARPLTAAEQ		Glioblastoma
33863878	ALGERNON(10ÂµM)(72h)@U251 cells			Q Exactive HF X benchtop Orbitrap	PKN1812	Q16512	T914	TDVSNFDEEFTGEAPTLSPPRDARPLTAAEQ		Glioblastoma
33863878	DOX(48h)@U251 cells			Q Exactive HF X benchtop Orbitrap	PKN1813	Q16512	T914	TDVSNFDEEFTGEAPTLSPPRDARPLTAAEQ		Glioblastoma
33863878	DOX(72h)@U251 cells			Q Exactive HF X benchtop Orbitrap	PKN1814	Q16512	T914	TDVSNFDEEFTGEAPTLSPPRDARPLTAAEQ		Glioblastoma
33863878	Leucettine41(1ÂµM)(72h)@U251 cells			Q Exactive HF X benchtop Orbitrap	PKN1815	Q16512	T914	TDVSNFDEEFTGEAPTLSPPRDARPLTAAEQ		Glioblastoma
33863878	Leucettine41(10ÂµM)(72h)@U251 cells			Q Exactive HF X benchtop Orbitrap	PKN1816	Q16512	T914	TDVSNFDEEFTGEAPTLSPPRDARPLTAAEQ		Glioblastoma
33889818	Untreated@SH-SY5Y cell line			QExactive HF	PKN1817	Q16512	S537	LIPNATGTGTFSPGASPGSEARTTGDISVEK		Neuroblastoma cancer
33889818	CBLsKD@SH-SY5Y cell line			QExactive HF	PKN1818	Q16512	S537	LIPNATGTGTFSPGASPGSEARTTGDISVEK		Neuroblastoma cancer
33889818	Retinoic acid@SH-SY5Y cell line			QExactive HF	PKN1819	Q16512	S537	LIPNATGTGTFSPGASPGSEARTTGDISVEK		Neuroblastoma cancer
33947818	Salmonella(2h)@HCT116 cells			Q-Exactive HF	PKN1820	Q16512	S916			Salmonella infection
33947818	Salmonella(2h)@HCT116 cells			Q-Exactive HF	PKN1821	Q16512	S561			Salmonella infection
33947818	Salmonella(30min)@HCT116 cells			Q-Exactive HF	PKN1822	Q16512	S561			Salmonella infection
33947818	Salmonella(30min)@HCT116 cells			Q-Exactive HF	PKN1823	Q16512	S916			Salmonella infection
33947818	Uninfected@HCT116 cells			Q-Exactive HF	PKN1824	Q16512	S561			Salmonella infection
33947818	Uninfected@HCT116 cells			Q-Exactive HF	PKN1825	Q16512	S916			Salmonella infection
34186244	DMSO ctrl1@HEK293T cell line			Orbitrap Fusion Lumos or Q Exactive	PKN1826	Q16512	S562	DISVEKLNLGTDSDSSPQKSSRDPPSSPSSL	-	Kinase-study
34186244	DMSO ctrl1@HEK293T cell line			Orbitrap Fusion Lumos or Q Exactive	PKN1827	Q16512	S533	LLRRLIPNATGTGTFSPGASPGSEARTTGDI	-	Kinase-study
34186244	DMSO ctrl1@HEK293T cell line			Orbitrap Fusion Lumos or Q Exactive	PKN1828	Q16512	S916	VSNFDEEFTGEAPTLSPPRDARPLTAAEQAA	-	Kinase-study
34186244	DMSO ctrl2@HEK293T cell line			Orbitrap Fusion Lumos or Q Exactive	PKN1829	Q16512	S562	DISVEKLNLGTDSDSSPQKSSRDPPSSPSSL	-	Kinase-study
34186244	DMSO ctrl2@HEK293T cell line			Orbitrap Fusion Lumos or Q Exactive	PKN1830	Q16512	S533	LLRRLIPNATGTGTFSPGASPGSEARTTGDI	-	Kinase-study
34186244	DMSO ctrl2@HEK293T cell line			Orbitrap Fusion Lumos or Q Exactive	PKN1831	Q16512	S916	VSNFDEEFTGEAPTLSPPRDARPLTAAEQAA	-	Kinase-study
34186244	CX-4945@HEK293T cell line			Orbitrap Fusion Lumos or Q Exactive	PKN1832	Q16512	S562	DISVEKLNLGTDSDSSPQKSSRDPPSSPSSL	-	Kinase-study
34186244	CX-4945@HEK293T cell line			Orbitrap Fusion Lumos or Q Exactive	PKN1833	Q16512	S533	LLRRLIPNATGTGTFSPGASPGSEARTTGDI	-	Kinase-study
34186244	CX-4945@HEK293T cell line			Orbitrap Fusion Lumos or Q Exactive	PKN1834	Q16512	S916	VSNFDEEFTGEAPTLSPPRDARPLTAAEQAA	-	Kinase-study
34186244	Forskolin@HEK293T cell line			Orbitrap Fusion Lumos or Q Exactive	PKN1835	Q16512	S562	DISVEKLNLGTDSDSSPQKSSRDPPSSPSSL	-	Kinase-study
34186244	Forskolin@HEK293T cell line			Orbitrap Fusion Lumos or Q Exactive	PKN1836	Q16512	S533	LLRRLIPNATGTGTFSPGASPGSEARTTGDI	-	Kinase-study
34186244	Forskolin@HEK293T cell line			Orbitrap Fusion Lumos or Q Exactive	PKN1837	Q16512	S916	VSNFDEEFTGEAPTLSPPRDARPLTAAEQAA	-	Kinase-study
34343000	ERK1 KO(0d)@BRAFMUT 451Lu cells			Orbitrap Q Exactive HF	PKN1838	Q16512	S916	VSNFDEEFTGEAPTLSPPRDARPLTAAEQAA		Melanoma
34343000	ERK1 KO(1d)@BRAFMUT 451Lu cells			Orbitrap Q Exactive HF	PKN1839	Q16512	S916	VSNFDEEFTGEAPTLSPPRDARPLTAAEQAA		Melanoma
34343000	ERK1 KO(3d)@BRAFMUT 451Lu cells			Orbitrap Q Exactive HF	PKN1840	Q16512	S916	VSNFDEEFTGEAPTLSPPRDARPLTAAEQAA		Melanoma
34343000	ERK2 KO(0d)@BRAFMUT 451Lu cells			Orbitrap Q Exactive HF	PKN1841	Q16512	S916	VSNFDEEFTGEAPTLSPPRDARPLTAAEQAA		Melanoma
34343000	ERK2 KO(1d)@BRAFMUT 451Lu cells			Orbitrap Q Exactive HF	PKN1842	Q16512	S916	VSNFDEEFTGEAPTLSPPRDARPLTAAEQAA		Melanoma
34343000	ERK2 KO(3d)@BRAFMUT 451Lu cells			Orbitrap Q Exactive HF	PKN1843	Q16512	S916	VSNFDEEFTGEAPTLSPPRDARPLTAAEQAA		Melanoma
34343000	JUNB KO(0d)@BRAFMUT 451Lu cells			Orbitrap Q Exactive HF	PKN1844	Q16512	S916	VSNFDEEFTGEAPTLSPPRDARPLTAAEQAA		Melanoma
34343000	JUNB KO(1d)@BRAFMUT 451Lu cells			Orbitrap Q Exactive HF	PKN1845	Q16512	S916	VSNFDEEFTGEAPTLSPPRDARPLTAAEQAA		Melanoma
34343000	JUNB KO(3d)@BRAFMUT 451Lu cells			Orbitrap Q Exactive HF	PKN1846	Q16512	S916	VSNFDEEFTGEAPTLSPPRDARPLTAAEQAA		Melanoma
34343000	WT(0d)@BRAFMUT 451Lu cells			Orbitrap Q Exactive HF	PKN1847	Q16512	S916	VSNFDEEFTGEAPTLSPPRDARPLTAAEQAA		Melanoma
34343000	WT(1d)@BRAFMUT 451Lu cells			Orbitrap Q Exactive HF	PKN1848	Q16512	S916	VSNFDEEFTGEAPTLSPPRDARPLTAAEQAA		Melanoma
34343000	WT(3d)@BRAFMUT 451Lu cells			Orbitrap Q Exactive HF	PKN1849	Q16512	S916	VSNFDEEFTGEAPTLSPPRDARPLTAAEQAA		Melanoma
34417301	Mitotic arrest G1@RPE1 cells			Orbitrap	PKN1850	Q16512	T914	TDVSNFDEEFTGEAPTLSPPRDARPLTAAEQ	TDVSNFDEEFTGEAPT(ph)LSPPRDAR	KIF2A
34417301	Mitotic arrest G1@RPE1 cells			Orbitrap	PKN1851	Q16512	S561	GDISVEKLNLGTDSDSSPQKSSRDPPSSPSS	RLIPNATGTGTFS(ph)PGAS(ph)PGSEAR	KIF2A
34417301	DKK1@RPE1 cells			Orbitrap	PKN1852	Q16512	T914	TDVSNFDEEFTGEAPTLSPPRDARPLTAAEQ	TDVSNFDEEFTGEAPT(ph)LSPPRDAR	KIF2A
34417301	DKK1@RPE1 cells			Orbitrap	PKN1853	Q16512	S561	GDISVEKLNLGTDSDSSPQKSSRDPPSSPSS	RLIPNATGTGTFS(ph)PGAS(ph)PGSEAR	KIF2A
34673281	BRAFi-resistant@A375 cells			Quadrupole Orbitrap	PKN1854	Q16512	S537	LIPNATGTGTFSPGASPGSEARTTGDISVEK	LIPNATGTGTFS(ph)PGAS(ph)PGSEAR	Melanoma
34673281	BRAFi-sensitive@A375 cells			Quadrupole Orbitrap	PKN1855	Q16512	S537	LIPNATGTGTFSPGASPGSEARTTGDISVEK	LIPNATGTGTFS(ph)PGAS(ph)PGSEAR	Melanoma
34689152	DMSO(15min)@HEK293T cell line			TiO2	PKN1856	Q16512	S916	VSNFDEEFTGEAPTLSPPRDARPLTAAEQAA	TGEAPTLS(ph)PPRDARP	Embryonic-Kidney
34689152	DMSO(2h)@HEK293T cell line			TiO2	PKN1857	Q16512	S916	VSNFDEEFTGEAPTLSPPRDARPLTAAEQAA	TGEAPTLS(ph)PPRDARP	Embryonic-Kidney
34689152	DMSO(30min)@HEK293T cell line			TiO2	PKN1858	Q16512	S916	VSNFDEEFTGEAPTLSPPRDARPLTAAEQAA	TGEAPTLS(ph)PPRDARP	Embryonic-Kidney
34689152	DMSO(4h)@HEK293T cell line			TiO2	PKN1859	Q16512	S916	VSNFDEEFTGEAPTLSPPRDARPLTAAEQAA	TGEAPTLS(ph)PPRDARP	Embryonic-Kidney
34689152	TNF+Nec1s(15min)@HEK293T cell line			TiO2	PKN1860	Q16512	S916	VSNFDEEFTGEAPTLSPPRDARPLTAAEQAA	TGEAPTLS(ph)PPRDARP	Embryonic-Kidney
34689152	TNF(15min)@HEK293T cell line			TiO2	PKN1861	Q16512	S916	VSNFDEEFTGEAPTLSPPRDARPLTAAEQAA	TGEAPTLS(ph)PPRDARP	Embryonic-Kidney
34689152	TNF+Nec1s(2h)@HEK293T cell line			TiO2	PKN1862	Q16512	S916	VSNFDEEFTGEAPTLSPPRDARPLTAAEQAA	TGEAPTLS(ph)PPRDARP	Embryonic-Kidney
34689152	TNF(2h)@HEK293T cell line			TiO2	PKN1863	Q16512	S916	VSNFDEEFTGEAPTLSPPRDARPLTAAEQAA	TGEAPTLS(ph)PPRDARP	Embryonic-Kidney
34689152	TNF+Nec1s(30min)@HEK293T cell line			TiO2	PKN1864	Q16512	S916	VSNFDEEFTGEAPTLSPPRDARPLTAAEQAA	TGEAPTLS(ph)PPRDARP	Embryonic-Kidney
34689152	TNF(30min)@HEK293T cell line			TiO2	PKN1865	Q16512	S916	VSNFDEEFTGEAPTLSPPRDARPLTAAEQAA	TGEAPTLS(ph)PPRDARP	Embryonic-Kidney
34689152	TNF+Nec1s(4h)@HEK293T cell line			TiO2	PKN1866	Q16512	S916	VSNFDEEFTGEAPTLSPPRDARPLTAAEQAA	TGEAPTLS(ph)PPRDARP	Embryonic-Kidney
34689152	TNF(4h)@HEK293T cell line			TiO2	PKN1867	Q16512	S916	VSNFDEEFTGEAPTLSPPRDARPLTAAEQAA	TGEAPTLS(ph)PPRDARP	Embryonic-Kidney
35022314	DMSO@H1299 cell line			Q Exactive Plus	PKN1868	Q16512	S916		TDVSNFDEEFTGEAPTLS(ph)PPRDAR	Kinase-Signalling
35022314	RXDX-106(30min)@H1299 cell line IMAC			Q Exactive Plus	PKN1869	Q16512	S916		TDVSNFDEEFTGEAPTLS(ph)PPRDAR	Kinase-Signalling
35022314	RXDX-106(4h)@H1299 cell line IMAC			Q Exactive Plus	PKN1870	Q16512	S916		TDVSNFDEEFTGEAPTLS(ph)PPRDAR	Kinase-Signalling
35688186	Coumarin(0Î¼M)@HepG2 cells			Orbitrap Lumos	PKN1871	Q16512	S561	GDISVEKLNLGTDSDSSPQKSSRDPPSSPSS	LNLGTDSDS(ph)SPQK	Signaling
35688186	Coumarin(0Î¼M)@HepG2 cells			Orbitrap Lumos	PKN1872	Q16512	S916	VSNFDEEFTGEAPTLSPPRDARPLTAAEQAA	TDVSNFDEEFTGEAPTLS(ph)PPR	Signaling
35688186	Coumarin(0Î¼M)@HepG2 cells			Orbitrap Lumos	PKN1873	Q16512	T774	FGLCKEGMGYGDRTSTFCGTPEFLAPEVLTD	TST(ph)FCGTPEFLAPEVLTDTSYTR	Signaling
35688186	Quercetin(0Î¼M)@HepG2 cells			Orbitrap Lumos	PKN1874	Q16512	T914	TDVSNFDEEFTGEAPTLSPPRDARPLTAAEQ	TDVSNFDEEFTGEAPT(ph)LS(ph)PPR	Signaling
35688186	Quercetin(0Î¼M)@HepG2 cells			Orbitrap Lumos	PKN1875	Q16512	S916	VSNFDEEFTGEAPTLSPPRDARPLTAAEQAA	TDVSNFDEEFTGEAPT(ph)LS(ph)PPR	Signaling
35688186	Quercetin(0Î¼M)@HepG2 cells			Orbitrap Lumos	PKN1876	Q16512	S205	AGQLENQAAPDDTQGSPDLGAVELRIEELRH	ALQAGQLENQAAPDDTQGS(ph)PDLGAVELR	Signaling
35688186	Quercetin(0Î¼M)@HepG2 cells			Orbitrap Lumos	PKN1877	Q16512	T774	FGLCKEGMGYGDRTSTFCGTPEFLAPEVLTD	TST(ph)FCGTPEFLAPEVLTDTSYTR	Signaling
35688186	Coumarin(0.001Î¼M)@HepG2 cells			Orbitrap Lumos	PKN1878	Q16512	S561	GDISVEKLNLGTDSDSSPQKSSRDPPSSPSS	LNLGTDSDS(ph)SPQK	Signaling
35688186	Coumarin(0.001Î¼M)@HepG2 cells			Orbitrap Lumos	PKN1879	Q16512	S916	VSNFDEEFTGEAPTLSPPRDARPLTAAEQAA	TDVSNFDEEFTGEAPTLS(ph)PPR	Signaling
35688186	Coumarin(0.001Î¼M)@HepG2 cells			Orbitrap Lumos	PKN1880	Q16512	T774	FGLCKEGMGYGDRTSTFCGTPEFLAPEVLTD	TST(ph)FCGTPEFLAPEVLTDTSYTR	Signaling
35688186	Coumarin(0.01Î¼M)@HepG2 cells			Orbitrap Lumos	PKN1881	Q16512	S561	GDISVEKLNLGTDSDSSPQKSSRDPPSSPSS	LNLGTDSDS(ph)SPQK	Signaling
35688186	Coumarin(0.01Î¼M)@HepG2 cells			Orbitrap Lumos	PKN1882	Q16512	S916	VSNFDEEFTGEAPTLSPPRDARPLTAAEQAA	TDVSNFDEEFTGEAPTLS(ph)PPR	Signaling
35688186	Coumarin(0.01Î¼M)@HepG2 cells			Orbitrap Lumos	PKN1883	Q16512	T774	FGLCKEGMGYGDRTSTFCGTPEFLAPEVLTD	TST(ph)FCGTPEFLAPEVLTDTSYTR	Signaling
35688186	Caffeine(0.01Î¼M)@HepG2 cells			Orbitrap Lumos	PKN1884	Q16512	T531	VRLLRRLIPNATGTGTFSPGASPGSEARTTG	LIPNATGTGT(ph)FSPGASPGSEAR	Signaling
35688186	Caffeine(0.01Î¼M)@HepG2 cells			Orbitrap Lumos	PKN1885	Q16512	T529	TWVRLLRRLIPNATGTGTFSPGASPGSEART	LIPNATGT(ph)GT(ph)FSPGASPGSEAR	Signaling
35688186	Coumarin(0.1Î¼M)@HepG2 cells			Orbitrap Lumos	PKN1886	Q16512	S561	GDISVEKLNLGTDSDSSPQKSSRDPPSSPSS	LNLGTDSDS(ph)SPQK	Signaling
35688186	Coumarin(0.1Î¼M)@HepG2 cells			Orbitrap Lumos	PKN1887	Q16512	S916	VSNFDEEFTGEAPTLSPPRDARPLTAAEQAA	TDVSNFDEEFTGEAPTLS(ph)PPR	Signaling
35688186	Coumarin(0.1Î¼M)@HepG2 cells			Orbitrap Lumos	PKN1888	Q16512	T774	FGLCKEGMGYGDRTSTFCGTPEFLAPEVLTD	TST(ph)FCGTPEFLAPEVLTDTSYTR	Signaling
35688186	Caffeine(0.1Î¼M)@HepG2 cells			Orbitrap Lumos	PKN1889	Q16512	T531	VRLLRRLIPNATGTGTFSPGASPGSEARTTG	LIPNATGTGT(ph)FSPGASPGSEAR	Signaling
35688186	Caffeine(0.1Î¼M)@HepG2 cells			Orbitrap Lumos	PKN1890	Q16512	T529	TWVRLLRRLIPNATGTGTFSPGASPGSEART	LIPNATGT(ph)GT(ph)FSPGASPGSEAR	Signaling
35688186	Coumarin(1Î¼M)@HepG2 cells			Orbitrap Lumos	PKN1891	Q16512	S561	GDISVEKLNLGTDSDSSPQKSSRDPPSSPSS	LNLGTDSDS(ph)SPQK	Signaling
35688186	Coumarin(1Î¼M)@HepG2 cells			Orbitrap Lumos	PKN1892	Q16512	S916	VSNFDEEFTGEAPTLSPPRDARPLTAAEQAA	TDVSNFDEEFTGEAPTLS(ph)PPR	Signaling
35688186	Coumarin(1Î¼M)@HepG2 cells			Orbitrap Lumos	PKN1893	Q16512	T774	FGLCKEGMGYGDRTSTFCGTPEFLAPEVLTD	TST(ph)FCGTPEFLAPEVLTDTSYTR	Signaling
35688186	Caffeine(1Î¼M)@HepG2 cells			Orbitrap Lumos	PKN1894	Q16512	T531	VRLLRRLIPNATGTGTFSPGASPGSEARTTG	LIPNATGTGT(ph)FSPGASPGSEAR	Signaling
35688186	Caffeine(1Î¼M)@HepG2 cells			Orbitrap Lumos	PKN1895	Q16512	T529	TWVRLLRRLIPNATGTGTFSPGASPGSEART	LIPNATGT(ph)GT(ph)FSPGASPGSEAR	Signaling
35688186	Coumarin(10Î¼M)@HepG2 cells			Orbitrap Lumos	PKN1896	Q16512	T774	FGLCKEGMGYGDRTSTFCGTPEFLAPEVLTD	TST(ph)FCGTPEFLAPEVLTDTSYTR	Signaling
35688186	Coumarin(10Î¼M)@HepG2 cells			Orbitrap Lumos	PKN1897	Q16512	S561	GDISVEKLNLGTDSDSSPQKSSRDPPSSPSS	LNLGTDSDS(ph)SPQK	Signaling
35688186	Coumarin(10Î¼M)@HepG2 cells			Orbitrap Lumos	PKN1898	Q16512	S916	VSNFDEEFTGEAPTLSPPRDARPLTAAEQAA	TDVSNFDEEFTGEAPTLS(ph)PPR	Signaling
35688186	Caffeine(10Î¼M)@HepG2 cells			Orbitrap Lumos	PKN1899	Q16512	T531	VRLLRRLIPNATGTGTFSPGASPGSEARTTG	LIPNATGTGT(ph)FSPGASPGSEAR	Signaling
35688186	Caffeine(10Î¼M)@HepG2 cells			Orbitrap Lumos	PKN1900	Q16512	T529	TWVRLLRRLIPNATGTGTFSPGASPGSEART	LIPNATGT(ph)GT(ph)FSPGASPGSEAR	Signaling
35688186	Coumarin(100Î¼M)@HepG2 cells			Orbitrap Lumos	PKN1901	Q16512	T774	FGLCKEGMGYGDRTSTFCGTPEFLAPEVLTD	TST(ph)FCGTPEFLAPEVLTDTSYTR	Signaling
35688186	Coumarin(100Î¼M)@HepG2 cells			Orbitrap Lumos	PKN1902	Q16512	S561	GDISVEKLNLGTDSDSSPQKSSRDPPSSPSS	LNLGTDSDS(ph)SPQK	Signaling
35688186	Coumarin(100Î¼M)@HepG2 cells			Orbitrap Lumos	PKN1903	Q16512	S916	VSNFDEEFTGEAPTLSPPRDARPLTAAEQAA	TDVSNFDEEFTGEAPTLS(ph)PPR	Signaling
35688186	Caffeine(100Î¼M)@HepG2 cells			Orbitrap Lumos	PKN1904	Q16512	T531	VRLLRRLIPNATGTGTFSPGASPGSEARTTG	LIPNATGTGT(ph)FSPGASPGSEAR	Signaling
35688186	Caffeine(100Î¼M)@HepG2 cells			Orbitrap Lumos	PKN1905	Q16512	T529	TWVRLLRRLIPNATGTGTFSPGASPGSEART	LIPNATGT(ph)GT(ph)FSPGASPGSEAR	Signaling
35688186	Caffeine(1000Î¼M)@HepG2 cells			Orbitrap Lumos	PKN1906	Q16512	T531	VRLLRRLIPNATGTGTFSPGASPGSEARTTG	LIPNATGTGT(ph)FSPGASPGSEAR	Signaling
35688186	Caffeine(1000Î¼M)@HepG2 cells			Orbitrap Lumos	PKN1907	Q16512	T529	TWVRLLRRLIPNATGTGTFSPGASPGSEART	LIPNATGT(ph)GT(ph)FSPGASPGSEAR	Signaling
35688186	Quercetin(0.2Î¼M)@HepG2 cells			Orbitrap Lumos	PKN1908	Q16512	T914	TDVSNFDEEFTGEAPTLSPPRDARPLTAAEQ	TDVSNFDEEFTGEAPT(ph)LS(ph)PPR	Signaling
35688186	Quercetin(0.2Î¼M)@HepG2 cells			Orbitrap Lumos	PKN1909	Q16512	S916	VSNFDEEFTGEAPTLSPPRDARPLTAAEQAA	TDVSNFDEEFTGEAPT(ph)LS(ph)PPR	Signaling
35688186	Quercetin(0.2Î¼M)@HepG2 cells			Orbitrap Lumos	PKN1910	Q16512	S205	AGQLENQAAPDDTQGSPDLGAVELRIEELRH	ALQAGQLENQAAPDDTQGS(ph)PDLGAVELR	Signaling
35688186	Quercetin(0.2Î¼M)@HepG2 cells			Orbitrap Lumos	PKN1911	Q16512	T774	FGLCKEGMGYGDRTSTFCGTPEFLAPEVLTD	TST(ph)FCGTPEFLAPEVLTDTSYTR	Signaling
35688186	Quercetin(10Î¼M)@HepG2 cells			Orbitrap Lumos	PKN1912	Q16512	T531	VRLLRRLIPNATGTGTFSPGASPGSEARTTG	LIPNATGTGT(ph)FSPGASPGSEAR	Signaling
35688186	Quercetin(10Î¼M)@HepG2 cells			Orbitrap Lumos	PKN1913	Q16512	T529	TWVRLLRRLIPNATGTGTFSPGASPGSEART	LIPNATGT(ph)GT(ph)FSPGASPGSEAR	Signaling
35688186	Quercetin(10Î¼M)@HepG2 cells			Orbitrap Lumos	PKN1914	Q16512	T914	TDVSNFDEEFTGEAPTLSPPRDARPLTAAEQ	TDVSNFDEEFTGEAPT(ph)LS(ph)PPR	Signaling
35688186	Quercetin(10Î¼M)@HepG2 cells			Orbitrap Lumos	PKN1915	Q16512	S916	VSNFDEEFTGEAPTLSPPRDARPLTAAEQAA	TDVSNFDEEFTGEAPT(ph)LS(ph)PPR	Signaling
35688186	Quercetin(10Î¼M)@HepG2 cells			Orbitrap Lumos	PKN1916	Q16512	S205	AGQLENQAAPDDTQGSPDLGAVELRIEELRH	ALQAGQLENQAAPDDTQGS(ph)PDLGAVELR	Signaling
35688186	Quercetin(10Î¼M)@HepG2 cells			Orbitrap Lumos	PKN1917	Q16512	T774	FGLCKEGMGYGDRTSTFCGTPEFLAPEVLTD	TST(ph)FCGTPEFLAPEVLTDTSYTR	Signaling
35880733	MBR(1X-R1-R6)@SK-OV-3 cell line			Orbitrap	PKN1918	Q16512	S916	TDVSNFDEEFTGEAPTLSPPR	TDVSNFDEEFTGEAPTLS(ph)PPR	ovarian cancer
35880733	siSILAC+MBR(1X-R1-R6)@SK-OV-3 cell line			Orbitrap	PKN1919	Q16512	S916	TDVSNFDEEFTGEAPTLSPPR	TDVSNFDEEFTGEAPTLS(ph)PPR	ovarian cancer
35947955	MK2206@PL21 cell line F1 CC			Q Exactive HF-X	PKN1920	Q16512	T778	RTSTFCGTPEFLAPE	RtstFCGtPEFLAPE	Blood-cancer
35947955	Selinexor+MK2206@PL21 cell line F1 CC			Q Exactive HF-X	PKN1921	Q16512	T778	RTSTFCGTPEFLAPE	RtstFCGtPEFLAPE	Blood-cancer
35947955	Selinexor@PL21 cell line F1 CC			Q Exactive HF-X	PKN1922	Q16512	T778	RTSTFCGTPEFLAPE	RtstFCGtPEFLAPE	Blood-cancer
35947955	DMSO@PL21 cell line F1 CC			Q Exactive HF-X	PKN1923	Q16512	T778	RTSTFCGTPEFLAPE	RtstFCGtPEFLAPE	Blood-cancer
36060052	Eto@U2OS cells			Q Exactive Plus	PKN1924	Q16512	S562	DISVEKLNLGTDSDSSPQKSSRDPPSSPSSL		PPM1D inhibition
36060052	Eto+PPM1Di@U2OS cells			Q Exactive Plus	PKN1925	Q16512	S562	DISVEKLNLGTDSDSSPQKSSRDPPSSPSSL		PPM1D inhibition
36060052	DMSO@U2OS cells_36060052			Q Exactive Plus	PKN1926	Q16512	S562	DISVEKLNLGTDSDSSPQKSSRDPPSSPSSL		PPM1D inhibition
36183837	DMSO@UWB cells			Q Exactive	PKN1927	Q16512	S537	LIPNATGTGTFSPGASPGSEARTTGDISVEK	RLIPNATGT(ph)GT(ph)FS(ph)(ph)PGAS(ph)PGSEAR	Malignant neoplasm of ovary
36183837	DMSO@UWB+B cells			Q Exactive	PKN1928	Q16512	S537	LIPNATGTGTFSPGASPGSEARTTGDISVEK	RLIPNATGT(ph)GT(ph)FS(ph)(ph)PGAS(ph)PGSEAR	Malignant neoplasm of ovary
36183837	Rucaparib@UWB cells			Q Exactive	PKN1929	Q16512	S537	LIPNATGTGTFSPGASPGSEARTTGDISVEK	RLIPNATGT(ph)GT(ph)FS(ph)(ph)PGAS(ph)PGSEAR	Malignant neoplasm of ovary
36183837	Rucaparib@UWB+B cells			Q Exactive	PKN1930	Q16512	S537	LIPNATGTGTFSPGASPGSEARTTGDISVEK	RLIPNATGT(ph)GT(ph)FS(ph)(ph)PGAS(ph)PGSEAR	Malignant neoplasm of ovary
36477497	WT+Salmonella@HeLa cells			Orbitrap	PKN1931	Q16512	S916		TDVSNFDEEFTGEAPTLS(ph)PPR	Salmonella infection
36477497	ipaJ+Salmonella@HeLa cells			Orbitrap	PKN1932	Q16512	S916		TDVSNFDEEFTGEAPTLS(ph)PPR	Salmonella infection
26471730	PINK1 KO@HEK293 cells			LTQ-Orbitrap Velos Pro	PKN1933	Q16512-2	S922	GEAPTLSPPRDAR	TDVSNFDEEFTGEAPTLS(ph)PPR	Parkinson's disease (PD)
26471730	PINK1 KO@HEK293 cells			LTQ-Orbitrap Velos Pro	PKN1934	Q16512-2	S568	GTDSDSSPQKSSR	LNLGTDSDSS(ph)PQK	Parkinson's disease (PD)
26471730	PINK1 WT@HEK293 cells			LTQ-Orbitrap Velos Pro	PKN1935	Q16512-2	S922	GEAPTLSPPRDAR	TDVSNFDEEFTGEAPTLS(ph)PPR	Parkinson's disease (PD)
26471730	PINK1 WT@HEK293 cells			LTQ-Orbitrap Velos Pro	PKN1936	Q16512-2	S568	GTDSDSSPQKSSR	LNLGTDSDSS(ph)PQK	Parkinson's disease (PD)
27067055	IL2@Kit225 T cells			Q Exactive HF	PKN1937	Q16512-2	S568		LNLGTDSDSS(ph)PQK	Cytokine stimulation
27067055	IL2@Kit225 T cells			Q Exactive HF	PKN1938	Q16512-2	S614		S(ph)PLTLEDFK	Cytokine stimulation
27067055	Untreated@Kit225 T cells			Q Exactive HF	PKN1939	Q16512-2	S568		LNLGTDSDSS(ph)PQK	Cytokine stimulation
27067055	Untreated@Kit225 T cells			Q Exactive HF	PKN1940	Q16512-2	S614		S(ph)PLTLEDFK	Cytokine stimulation
27155012	BCR(10min)@DG75 cells			LTQ Orbitrap Velos	PKN1941	Q16512-2	S543	LIPNATGTGTFSPGASPGSEARTTGDISVEK		Burkitt's lymphoma
27155012	BCR(10min)@DG75 cells			LTQ Orbitrap Velos	PKN1942	Q16512-2	T920	TDVSNFDEEFTGEAPTLSPPRDARPLTAAEQ		Burkitt's lymphoma
27155012	BCR(10min)@Daudi cells			LTQ Orbitrap Velos	PKN1943	Q16512-2	S543	LIPNATGTGTFSPGASPGSEARTTGDISVEK		Burkitt's lymphoma
27155012	BCR(10min)@Daudi cells			LTQ Orbitrap Velos	PKN1944	Q16512-2	T920	TDVSNFDEEFTGEAPTLSPPRDARPLTAAEQ		Burkitt's lymphoma
27155012	BCR(20min)@DG75 cells			LTQ Orbitrap Velos	PKN1945	Q16512-2	S543	LIPNATGTGTFSPGASPGSEARTTGDISVEK		Burkitt's lymphoma
27155012	BCR(20min)@DG75 cells			LTQ Orbitrap Velos	PKN1946	Q16512-2	T920	TDVSNFDEEFTGEAPTLSPPRDARPLTAAEQ		Burkitt's lymphoma
27155012	BCR(2min)@DG75 cells			LTQ Orbitrap Velos	PKN1947	Q16512-2	S543	LIPNATGTGTFSPGASPGSEARTTGDISVEK		Burkitt's lymphoma
27155012	BCR(2min)@DG75 cells			LTQ Orbitrap Velos	PKN1948	Q16512-2	T920	TDVSNFDEEFTGEAPTLSPPRDARPLTAAEQ		Burkitt's lymphoma
27155012	BCR(2min)@Daudi cells			LTQ Orbitrap Velos	PKN1949	Q16512-2	S543	LIPNATGTGTFSPGASPGSEARTTGDISVEK		Burkitt's lymphoma
27155012	BCR(2min)@Daudi cells			LTQ Orbitrap Velos	PKN1950	Q16512-2	T920	TDVSNFDEEFTGEAPTLSPPRDARPLTAAEQ		Burkitt's lymphoma
27155012	BCR(5min)@DG75 cells			LTQ Orbitrap Velos	PKN1951	Q16512-2	S543	LIPNATGTGTFSPGASPGSEARTTGDISVEK		Burkitt's lymphoma
27155012	BCR(5min)@DG75 cells			LTQ Orbitrap Velos	PKN1952	Q16512-2	T920	TDVSNFDEEFTGEAPTLSPPRDARPLTAAEQ		Burkitt's lymphoma
27155012	CD79a KD@DG75 cells			LTQ Orbitrap Velos	PKN1953	Q16512-2	S543	LIPNATGTGTFSPGASPGSEARTTGDISVEK		Burkitt's lymphoma
27155012	CD79a KD@DG75 cells			LTQ Orbitrap Velos	PKN1954	Q16512-2	S614	TQETPGPALCSPLRKSPLTLEDFKFLAVLGR		Burkitt's lymphoma
27155012	SYK inhibition@DG75 cells			LTQ Orbitrap Velos	PKN1955	Q16512-2	S543	LIPNATGTGTFSPGASPGSEARTTGDISVEK		Burkitt's lymphoma
27155012	SYK inhibition@DG75 cells			LTQ Orbitrap Velos	PKN1956	Q16512-2	S614	TQETPGPALCSPLRKSPLTLEDFKFLAVLGR		Burkitt's lymphoma
27155012	Unstimulated@DG75 cells			LTQ Orbitrap Velos	PKN1957	Q16512-2	S543	LIPNATGTGTFSPGASPGSEARTTGDISVEK		Burkitt's lymphoma
27155012	Unstimulated@DG75 cells			LTQ Orbitrap Velos	PKN1958	Q16512-2	T920	TDVSNFDEEFTGEAPTLSPPRDARPLTAAEQ		Burkitt's lymphoma
27155012	Unstimulated@Daudi cells			LTQ Orbitrap Velos	PKN1959	Q16512-2	S543	LIPNATGTGTFSPGASPGSEARTTGDISVEK		Burkitt's lymphoma
27155012	Unstimulated@Daudi cells			LTQ Orbitrap Velos	PKN1960	Q16512-2	T920	TDVSNFDEEFTGEAPTLSPPRDARPLTAAEQ		Burkitt's lymphoma
27642862	Pervanadate@BT474 cell line			LTQ-Orbitrap Velos	PKN1961	Q16512-2	S118	HVVLPDPAATHDGPQSPGAGGPTCSATNLSR	LDLLHQQLQELHAHVVLPDPAATHDGPQS(ph)PGAGGPTCSATNLSR	Enrichment-study
27642862	Pervanadate@JURKAT cell line			LTQ-Orbitrap Velos	PKN1962	Q16512-2	S118	HVVLPDPAATHDGPQSPGAGGPTCSATNLSR	LDLLHQQLQELHAHVVLPDPAATHDGPQS(ph)PGAGGPTCSATNLSR	Enrichment-study
27642862	Untreated control@BT474 cell line			LTQ Orbitrap Velos	PKN1963	Q16512-2	S118	HVVLPDPAATHDGPQSPGAGGPTCSATNLSR	LDLLHQQLQELHAHVVLPDPAATHDGPQS(ph)PGAGGPTCSATNLSR	phosphotyrosine superbinder
36483536	CCR5 induced long-term activity			LTQ Orbitrap Velos	PKN1964	Q16512-2	S922		TDVSNFDEEFTGEAPTLS(ph)PPR	CCR5 signaling
36483536	CCR5 constitutive activity			LTQ Orbitrap Velos	PKN1965	Q16512-2	S922		TDVSNFDEEFTGEAPTLS(ph)PPR	CCR5 signaling
26552605	Pervanadate@Jurkat cells exp1			Q Exactive	PKN1966	Q16512	S916	VSNFDEEFTGEAPTLSPPRDARPLTAAEQAA	_TDVSNFDEEFTGEAPTLS(ph)PPR_	Sequential enrichment
29449344	Standard cell lysis@HeLa cells			Orbitrap Q- Exactive HF	PKN1967	Q16512	S533	LLRRLIPNATGTGTFSPGASPGSEARTTGDI	LIPNATGTGTFS(ph)PGAS(ph)PGSEAR	Benzonase digestion
34356831	CIGB-300@HL-60 cells			QExactive HF	PKN1968	Q16512	S533	LLRRLIPNATGTGTFSPGASPGSEARTTGDI		Acute myeloid leukemiaÂ
34356831	CIGB-300@HL-60 cells			QExactive HF	PKN1969	Q16512	S559	TTGDISVEKLNLGTDSDSSPQKSSRDPPSSP		Acute myeloid leukemiaÂ
34356831	CIGB-300@HL-60 cells			QExactive HF	PKN1970	Q16512	S562	DISVEKLNLGTDSDSSPQKSSRDPPSSPSSL		Acute myeloid leukemiaÂ
21406692	NCM(1h)@HUES9 cell			Q Exactive HF	PKN1971	Q16512	T529	LIPNATGTGTFSPGASPGSEAR	LIPNATGT(ph)GT(ph)FS(ph)PGAS(ph)PGS(ph)EAR	no disease
21406692	NCM(1h)@HUES9 cell			Q Exactive HF	PKN1972	Q16512	T531	LIPNATGTGTFSPGASPGSEAR	LIPNATGT(ph)GT(ph)FS(ph)PGAS(ph)PGS(ph)EAR	no disease
21406692	NCM(1h)@HUES9 cell			Q Exactive HF	PKN1973	Q16512	S533	LIPNATGTGTFSPGASPGSEAR	LIPNATGT(ph)GT(ph)FS(ph)PGAS(ph)PGS(ph)EAR	no disease
21406692	NCM(1h)@HUES9 cell			Q Exactive HF	PKN1974	Q16512	S537	LIPNATGTGTFSPGASPGSEAR	LIPNATGT(ph)GT(ph)FS(ph)PGAS(ph)PGS(ph)EAR	no disease
21406692	NCM(1h)@HUES9 cell			Q Exactive HF	PKN1975	Q16512	S540	LIPNATGTGTFSPGASPGSEAR	LIPNATGT(ph)GT(ph)FS(ph)PGAS(ph)PGS(ph)EAR	no disease
21406692	NCM(1h)@HUES9 cell			Q Exactive HF	PKN1976	Q16512	T529	LIPNATGTGTFSPGASPGSEAR	LIPNATGT(ph)GT(ph)FS(ph)PGAS(ph)PGS(ph)EAR	no disease
21406692	NCM(1h)@HUES9 cell			Q Exactive HF	PKN1977	Q16512	T531	LIPNATGTGTFSPGASPGSEAR	LIPNATGT(ph)GT(ph)FS(ph)PGAS(ph)PGS(ph)EAR	no disease
21406692	NCM(1h)@HUES9 cell			Q Exactive HF	PKN1978	Q16512	S533	LIPNATGTGTFSPGASPGSEAR	LIPNATGT(ph)GT(ph)FS(ph)PGAS(ph)PGS(ph)EAR	no disease
21406692	NCM(1h)@HUES9 cell			Q Exactive HF	PKN1979	Q16512	S537	LIPNATGTGTFSPGASPGSEAR	LIPNATGT(ph)GT(ph)FS(ph)PGAS(ph)PGS(ph)EAR	no disease
21406692	NCM(1h)@HUES9 cell			Q Exactive HF	PKN1980	Q16512	S540	LIPNATGTGTFSPGASPGSEAR	LIPNATGT(ph)GT(ph)FS(ph)PGAS(ph)PGS(ph)EAR	no disease
21406692	NCM(24h)@HUES9 cell			Q Exactive HF	PKN1981	Q16512	T529	LIPNATGTGTFSPGASPGSEAR	LIPNATGT(ph)GT(ph)FS(ph)PGAS(ph)PGS(ph)EAR	no disease
21406692	NCM(24h)@HUES9 cell			Q Exactive HF	PKN1982	Q16512	T531	LIPNATGTGTFSPGASPGSEAR	LIPNATGT(ph)GT(ph)FS(ph)PGAS(ph)PGS(ph)EAR	no disease
21406692	NCM(24h)@HUES9 cell			Q Exactive HF	PKN1983	Q16512	S533	LIPNATGTGTFSPGASPGSEAR	LIPNATGT(ph)GT(ph)FS(ph)PGAS(ph)PGS(ph)EAR	no disease
21406692	NCM(24h)@HUES9 cell			Q Exactive HF	PKN1984	Q16512	S537	LIPNATGTGTFSPGASPGSEAR	LIPNATGT(ph)GT(ph)FS(ph)PGAS(ph)PGS(ph)EAR	no disease
21406692	NCM(24h)@HUES9 cell			Q Exactive HF	PKN1985	Q16512	S540	LIPNATGTGTFSPGASPGSEAR	LIPNATGT(ph)GT(ph)FS(ph)PGAS(ph)PGS(ph)EAR	no disease
21406692	NCM(24h)@HUES9 cell			Q Exactive HF	PKN1986	Q16512	T529	LIPNATGTGTFSPGASPGSEAR	LIPNATGT(ph)GT(ph)FS(ph)PGAS(ph)PGS(ph)EAR	no disease
21406692	NCM(24h)@HUES9 cell			Q Exactive HF	PKN1987	Q16512	T531	LIPNATGTGTFSPGASPGSEAR	LIPNATGT(ph)GT(ph)FS(ph)PGAS(ph)PGS(ph)EAR	no disease
21406692	NCM(24h)@HUES9 cell			Q Exactive HF	PKN1988	Q16512	S533	LIPNATGTGTFSPGASPGSEAR	LIPNATGT(ph)GT(ph)FS(ph)PGAS(ph)PGS(ph)EAR	no disease
21406692	NCM(24h)@HUES9 cell			Q Exactive HF	PKN1989	Q16512	S537	LIPNATGTGTFSPGASPGSEAR	LIPNATGT(ph)GT(ph)FS(ph)PGAS(ph)PGS(ph)EAR	no disease
21406692	NCM(24h)@HUES9 cell			Q Exactive HF	PKN1990	Q16512	S540	LIPNATGTGTFSPGASPGSEAR	LIPNATGT(ph)GT(ph)FS(ph)PGAS(ph)PGS(ph)EAR	no disease
21406692	NCM(6h)@HUES9 cell			Q Exactive HF	PKN1991	Q16512	T529	LIPNATGTGTFSPGASPGSEAR	LIPNATGT(ph)GT(ph)FS(ph)PGAS(ph)PGS(ph)EAR	no disease
21406692	NCM(6h)@HUES9 cell			Q Exactive HF	PKN1992	Q16512	T531	LIPNATGTGTFSPGASPGSEAR	LIPNATGT(ph)GT(ph)FS(ph)PGAS(ph)PGS(ph)EAR	no disease
21406692	NCM(6h)@HUES9 cell			Q Exactive HF	PKN1993	Q16512	S533	LIPNATGTGTFSPGASPGSEAR	LIPNATGT(ph)GT(ph)FS(ph)PGAS(ph)PGS(ph)EAR	no disease
21406692	NCM(6h)@HUES9 cell			Q Exactive HF	PKN1994	Q16512	S537	LIPNATGTGTFSPGASPGSEAR	LIPNATGT(ph)GT(ph)FS(ph)PGAS(ph)PGS(ph)EAR	no disease
21406692	NCM(6h)@HUES9 cell			Q Exactive HF	PKN1995	Q16512	S540	LIPNATGTGTFSPGASPGSEAR	LIPNATGT(ph)GT(ph)FS(ph)PGAS(ph)PGS(ph)EAR	no disease
21406692	NCM(6h)@HUES9 cell			Q Exactive HF	PKN1996	Q16512	T529	LIPNATGTGTFSPGASPGSEAR	LIPNATGT(ph)GT(ph)FS(ph)PGAS(ph)PGS(ph)EAR	no disease
21406692	NCM(6h)@HUES9 cell			Q Exactive HF	PKN1997	Q16512	T531	LIPNATGTGTFSPGASPGSEAR	LIPNATGT(ph)GT(ph)FS(ph)PGAS(ph)PGS(ph)EAR	no disease
21406692	NCM(6h)@HUES9 cell			Q Exactive HF	PKN1998	Q16512	S533	LIPNATGTGTFSPGASPGSEAR	LIPNATGT(ph)GT(ph)FS(ph)PGAS(ph)PGS(ph)EAR	no disease
21406692	NCM(6h)@HUES9 cell			Q Exactive HF	PKN1999	Q16512	S537	LIPNATGTGTFSPGASPGSEAR	LIPNATGT(ph)GT(ph)FS(ph)PGAS(ph)PGS(ph)EAR	no disease
[truncated: 2,683 more rows]

## Sheet: Differential datasets
PubMed	Experimental condition	Quantification	Enrichment	Mass spectrometry	Mapped_genesymbol	Mapped_accession	Mapped_phosphosite	Mapped_sequence	Modified_sequence	Localization probaility	P_value	Absolute fold change	Expression	Species	Celltype_disease
20071362	(HB-EGF/serum starved)@A498 cell line-Log2FC	SILAC	TiO2	LTQ Oribtrap	PKN1	Q16512	S559	LNLGTDSDSSPQK	LNLGTDS(ph)DSSPQK	0.959511	<0.05	3.04346	Up-regulated	Human	cellular signaling
20071362	(HB-EGF/serum starved)@A498 cell line-Log2FC	SILAC	TiO2	LTQ Oribtrap	PKN1	Q16512	S562	GTDSDSSPQKSSR	LNLGTDSDSS(ph)PQK	0.993829	<0.05	2.06835	Up-regulated	Human	cellular signaling
20071362	(HB-EGF/serum starved)@A498 cell line-Log2FC	SILAC	TiO2	LTQ Oribtrap	PKN1	Q16512	S916	GEAPTLSPPRDAR	TDVSNFDEEFTGEAPTLS(ph)PPR	0.999998	<0.05	-0.570053	down-regulated	Human	cellular signaling
20071362	(LPA/HB-EGF)@A498 cell line-Log2FC	SILAC	TiO2	LTQ Oribtrap	PKN1	Q16512	S559	LNLGTDSDSSPQK	LNLGTDS(ph)DSSPQK	0.959511	<0.05	-21.5344	down-regulated	Human	cellular signaling
20071362	(LPA/HB-EGF)@A498 cell line-Log2FC	SILAC	TiO2	LTQ Oribtrap	PKN1	Q16512	S562	GTDSDSSPQKSSR	LNLGTDSDSS(ph)PQK	0.993829	<0.05	5.07121	Up-regulated	Human	cellular signaling
20071362	(LPA/serum starved)@A498 cell line-Log2FC	SILAC	TiO2	LTQ Oribtrap	PKN1	Q16512	S916	GEAPTLSPPRDAR	TDVSNFDEEFTGEAPTLS(ph)PPR	0.999998	<0.05	-4.04896	down-regulated	Human	cellular signaling
20363803	(Ang II(15 min)/Vehicle)@AT1R-HEK cells-AbsFC	SILAC	TiO2	LTQ-Orbitrap XL	PKN1	Q16512	S372	RGLYSRSGSLSGR	_S(ph)GSLSGRSS(ph)LK_	0.994425			Up-regulated	Human	AT1R signaling
20363803	(Ang II(15 min)/Vehicle)@AT1R-HEK cells-AbsFC	SILAC	TiO2	LTQ-Orbitrap XL	PKN1	Q16512	S380	SLSGRSSLKAEAE	_S(ph)GSLSGRSS(ph)LK_	0.878873			Up-regulated	Human	AT1R signaling
20363803	(Ang II(15 min)/Vehicle)@AT1R-HEK cells-AbsFC	SILAC	TiO2	LTQ-Orbitrap XL	PKN1	Q16512	S562	GTDSDSSPQKSSR	_LNLGTDSDSS(ph)PQK_	0.939629			down-regulated	Human	AT1R signaling
20363803	(Ang II(3 min)/Vehicle)@AT1R-HEK cells-AbsFC	SILAC	TiO2	LTQ-Orbitrap XL	PKN1	Q16512	S372	RGLYSRSGSLSGR	_S(ph)GSLSGRSS(ph)LK_	0.994425			Up-regulated	Human	AT1R signaling
20363803	(Ang II(3 min)/Vehicle)@AT1R-HEK cells-AbsFC	SILAC	TiO2	LTQ-Orbitrap XL	PKN1	Q16512	S380	SLSGRSSLKAEAE	_S(ph)GSLSGRSS(ph)LK_	0.878873			Up-regulated	Human	AT1R signaling
21406692	(NCM(6h)/Untreated)@HUES 9 cells-AbsFC	SILAC	TiO2	LTQ-FT Ultra+LTQ-Orbitrap+ LTQ-Orbitrap XL	PKN1	Q16512	S562	GTDSDSSPQKSSR	LNLGTDSDSS(ph)PQK	1			down-regulated	Human	embryonic stem cell
21406692	(NCM(6h)/Untreated)@HUES 9 cells-AbsFC	SILAC	TiO2	LTQ-FT Ultra+LTQ-Orbitrap+ LTQ-Orbitrap XL	PKN1	Q16512	S561	LGTDSDSSPQKSS	LNLGTDSDS(ph)SPQK	0.9			down-regulated	Human	embryonic stem cell
21406692	(PMA(1h)/Untreated)@HUES 9 cells-AbsFC	SILAC	TiO2	LTQ-FT Ultra+LTQ-Orbitrap+ LTQ-Orbitrap XL	PKN1	Q16512	S561	LGTDSDSSPQKSS	LNLGTDSDS(ph)SPQK	0.9			down-regulated	Human	embryonic stem cell
21406692	(PMA(1h)/Untreated)@HUES 9 cells-AbsFC	SILAC	TiO2	LTQ-FT Ultra+LTQ-Orbitrap+ LTQ-Orbitrap XL	PKN1	Q16512	S562	GTDSDSSPQKSSR	LNLGTDSDSS(ph)PQK	1			down-regulated	Human	embryonic stem cell
21406692	(PMA(24h)/Untreated)@HUES 9 cells-AbsFC	SILAC	TiO2	LTQ-FT Ultra+LTQ-Orbitrap+ LTQ-Orbitrap XL	PKN1	Q16512	S562	GTDSDSSPQKSSR	LNLGTDSDSS(ph)PQK	1			down-regulated	Human	embryonic stem cell
21406692	(PMA(24h)/Untreated)@HUES 9 cells-AbsFC	SILAC	TiO2	LTQ-FT Ultra+LTQ-Orbitrap+ LTQ-Orbitrap XL	PKN1	Q16512	S561	LGTDSDSSPQKSS	LNLGTDSDS(ph)SPQK	0.9			down-regulated	Human	embryonic stem cell
21406692	(PMA(30min)/Untreated)@HUES 9 cells-AbsFC	SILAC	TiO2	LTQ-FT Ultra+LTQ-Orbitrap+ LTQ-Orbitrap XL	PKN1	Q16512	S561	LGTDSDSSPQKSS	LNLGTDSDS(ph)SPQK	0.9			down-regulated	Human	embryonic stem cell
21406692	(PMA(6h)/Untreated)@HUES 9 cells-AbsFC	SILAC	TiO2	LTQ-FT Ultra+LTQ-Orbitrap+ LTQ-Orbitrap XL	PKN1	Q16512	S562	GTDSDSSPQKSSR	LNLGTDSDSS(ph)PQK	1			down-regulated	Human	embryonic stem cell
21406692	(PMA(6h)/Untreated)@HUES 9 cells-AbsFC	SILAC	TiO2	LTQ-FT Ultra+LTQ-Orbitrap+ LTQ-Orbitrap XL	PKN1	Q16512	S561	LGTDSDSSPQKSS	LNLGTDSDS(ph)SPQK	0.9			down-regulated	Human	embryonic stem cell
22210691	(EGF(10min)/Unstimulated R1)@HeLa cell line iTRAQ-Log2FC	iTRAQ	IMAC	LTQ Oribtrap VelosÂ	PKN1	Q16512	S562		LNLGTDSDSS(ph)PQK		0.00386333	-0.70009	down-regulated	Human	labeling comparison study
22210691	(EGF(24h)/Unstimulated R1)@HeLa cell line iTRAQ-Log2FC	iTRAQ	IMAC	LTQ Oribtrap VelosÂ	PKN1	Q16512	S562		LNLGTDSDSS(ph)PQK		0.00726105	-0.894906	down-regulated	Human	labeling comparison study
22424773	(Etoposide(24h)/DMSO)@U2OS cells-AbsFC	SILAC	TiO2	LTQ Orbitrap	PKN1	Q16512	S562	GTDSDSSPQKSSR	LNLGTDSDSS(ph)PQK	0.994609			down-regulated	Human	DNA damage response
22424773	(Etoposide(24h)/DMSO)@U2OS cells-AbsFC	SILAC	TiO2	LTQ Orbitrap	PKN1	Q16512	S561	LGTDSDSSPQKSS	LNLGTDSDS(ph)SPQK	0.930033			down-regulated	Human	DNA damage response
22424773	(IR/DMSO)@U2OS cells-AbsFC	SILAC	TiO2	LTQ Orbitrap	PKN1	Q16512	S559	LNLGTDSDSSPQK	LNLGTDS(ph)DSS(ph)PQK	0.996912			down-regulated	Human	DNA damage response
22424773	(IR/DMSO)@U2OS cells-AbsFC	SILAC	TiO2	LTQ Orbitrap	PKN1	Q16512	S562	GTDSDSSPQKSSR	LNLGTDSDSS(ph)PQK	0.97804			down-regulated	Human	DNA damage response
22424773	(IR/DMSO)@U2OS cells-AbsFC	SILAC	TiO2	LTQ Orbitrap	PKN1	Q16512	S533	TGTGTFSPGASPG	LIPNATGTGTFS(ph)PGAS(ph)PGSEAR	0.988556			down-regulated	Human	DNA damage response
23749302	(Velcade(4h)/DMSO)@Jurkat cells	SILAC	IMAC	Q Exactive	PKN1	Q16512	S112		RLDLLHQQLQELHAHVVLPDPAATHDGPQS(ph)PGAGGPTCSATNLSR	Class 1	0.027	1.16	Up-regulated	Human	PTM anlaysis
23898821	(Crizotinib/Control2)@H3122 cells mTRAQ R2-AbsFC	mTRAQ	IMAC	Q Exactive	PKN1	Q16512	S533	TGTGTFSPGASPG	_RLIPNATGTGTFS(ph)PGASPGSEAR_	0.989703			Up-regulated	Human	Lung cancer
24850871	(PGE2(20min)/Untreated)@T cells MS2-Log2FC (calc)	Label Free	Ti4+-IMAC	LTQ-Orbitrap Elite	PKN1	Q16512	S916	VSNFDEEFTGEAPTLSPPRDARPLTAAEQAA	_TDVSNFDEEFTGEAPTLS(ph)PPR_	1	0.00269276	-5.79551	down-regulated	Human	T cells stimulated with PGE2
24850871	(PGE2(30min)/Untreated)@T cells MS1-Log2FC (calc)	Label Free	Ti4+-IMAC	LTQ-Orbitrap Elite	PKN1	Q16512	S916	VSNFDEEFTGEAPTLSPPRDARPLTAAEQAA	_TDVSNFDEEFTGEAPTLS(ph)PPR_	1	0.0175097	3.24951	Up-regulated	Human	T cells stimulated with PGE2
24850871	(PGE2(30min)/Untreated)@T cells MS2-Log2FC (calc)	Label Free	Ti4+-IMAC	LTQ-Orbitrap Elite	PKN1	Q16512	S559	TTGDISVEKLNLGTDSDSSPQKSSRDPPSSP	_LNLGTDS(ph)DSS(ph)PQK_	0.993212	0.00703435	-11.673	down-regulated	Human	T cells stimulated with PGE2
24850871	(PGE2(30min)/Untreated)@T cells MS2-Log2FC (calc)	Label Free	Ti4+-IMAC	LTQ-Orbitrap Elite	PKN1	Q16512	S562	DISVEKLNLGTDSDSSPQKSSRDPPSSPSSL	_LNLGTDSDSS(ph)PQK_	0.999802	0.016205	1.11486294;-6.250627164	Up-regulated	Human	T cells stimulated with PGE2
24850871	(PGE2(30min)/Untreated)@T cells MS2-Log2FC (calc)	Label Free	Ti4+-IMAC	LTQ-Orbitrap Elite	PKN1	Q16512	S916	VSNFDEEFTGEAPTLSPPRDARPLTAAEQAA	_TDVSNFDEEFTGEAPTLS(ph)PPR_	1	0.0110352	5.68533	Up-regulated	Human	T cells stimulated with PGE2
24850871	(PGE2(5min)/Untreated)@T cells MS1-Log2FC (calc)	Label Free	Ti4+-IMAC	LTQ-Orbitrap Elite	PKN1	Q16512	S562	DISVEKLNLGTDSDSSPQKSSRDPPSSPSSL	_LNLGTDSDSS(ph)PQK_	0.999802	0.0253978	1.2548	Up-regulated	Human	T cells stimulated with PGE2
24850871	(PGE2(5min)/Untreated)@T cells MS2-Log2FC (calc)	Label Free	Ti4+-IMAC	LTQ-Orbitrap Elite	PKN1	Q16512	S562	DISVEKLNLGTDSDSSPQKSSRDPPSSPSSL	_LNLGTDSDSS(ph)PQK_	0.999802	0.0477501	1.06702	Up-regulated	Human	T cells stimulated with PGE2
24850871	(PGE2(60min)/Untreated)@T cells MS1-Log2FC (calc)	Label Free	Ti4+-IMAC	LTQ-Orbitrap Elite	PKN1	Q16512	S916	VSNFDEEFTGEAPTLSPPRDARPLTAAEQAA	_TDVSNFDEEFTGEAPTLS(ph)PPR_	1	0.029785	2.64173	Up-regulated	Human	T cells stimulated with PGE2
24850871	(PGE2(60min)/Untreated)@T cells MS2-Log2FC (calc)	Label Free	Ti4+-IMAC	LTQ-Orbitrap Elite	PKN1	Q16512	S916	VSNFDEEFTGEAPTLSPPRDARPLTAAEQAA	_TDVSNFDEEFTGEAPTLS(ph)PPR_	1	0.0135738	6.31133	Up-regulated	Human	T cells stimulated with PGE2
24961811	(BRAFV600E(OIS)/BRAFV600E+sh-C/EBP beta(OISb)(9d))@HDF cell line-Log2FC	SILAC	Ti4+-IMAC	LTQ Orbitrap Velos	PKN1	Q16512	S562	LGTDSDSSPQKSSRD	LNLGTDSDSS(ph)PQK	96.5		-2.04055	down-regulated	Human	Cancer
24961811	(BRAFV600E(OIS)/Cycling(9d))@HDF cell line-Log2FC	SILAC	Ti4+-IMAC	LTQ Orbitrap Velos	PKN1	Q16512	S562	LGTDSDSSPQKSSRD	LNLGTDSDSS(ph)PQK	96.5		-3.92161	down-regulated	Human	Cancer
24961811	(BRAFV600E+sh-C/EBP beta(OISb)/Cycling(9d))@HDF cell line-Log2FC	SILAC	Ti4+-IMAC	LTQ Orbitrap Velos	PKN1	Q16512	S562	LGTDSDSSPQKSSRD	LNLGTDSDSS(ph)PQK	96.5		-2.15101	down-regulated	Human	Cancer
25002506	(BI-D1870(2h)/DMSO)@A375 cells-Log2FC (calc)	SILAC	TiO2	Orbitrap	PKN1	Q16512	S916		TDVSNFDEEFTGEAPTLS (ph)PPR	1		-0.588422	down-regulated	Human	Skin Cancer
25002506	(BI-D1870+PMA(30min)/PMA(30min))@HEK293 cells-Log2FC (calc)	SILAC	TiO2	Orbitrap	PKN1	Q16512	S916		TDVSNFDEEFTGEAPTLS (ph)PPR	1		-0.477663	down-regulated	Human	Skin Cancer
25002506	(BI-D1870+PMA(30min)/PMA(30min))@HEK293 cells-Log2FC (calc)	SILAC	TiO2	Orbitrap	PKN1	Q16512	T914		TDVSNFDEEFTGEAPTLSPPR	0.50174		-0.758575	down-regulated	Human	Skin Cancer
25002506	(BI-D1870+PMA(30min)/PMA(30min))@HEK293 cells-Log2FC (calc)	SILAC	TiO2	Orbitrap	PKN1	Q16512	S562		LNLGTDSDSS (ph)PQK	0.996356		-1.07512	down-regulated	Human	Skin Cancer
25002506	(PD184352 (2h)/DMSO)@A375 cells-Log2FC (calc)	SILAC	TiO2	Orbitrap	PKN1	Q16512	S916		TDVSNFDEEFTGEAPTLS (ph)PPR	1		-0.503589	down-regulated	Human	Skin Cancer
25002506	(PD184352+PMA (30min)/PMA (30min))@HEK293 cells-Log2FC (calc)	SILAC	TiO2	Orbitrap	PKN1	Q16512	S916		TDVSNFDEEFTGEAPTLS (ph)PPR	1		-0.714752	down-regulated	Human	Skin Cancer
25002506	(PD184352+PMA (30min)/PMA (30min))@HEK293 cells-Log2FC (calc)	SILAC	TiO2	Orbitrap	PKN1	Q16512	S562		LNLGTDSDSS (ph)PQK	0.996356		-0.576497	down-regulated	Human	Skin Cancer
25002506	(RSK1/2 RNAi PMA (30min)/Control)@HEK293 cells-Log2FC (calc)	SILAC	TiO2	Orbitrap	PKN1	Q16512	S916		TDVSNFDEEFTGEAPTLS (ph)PPR	1		-0.666576	down-regulated	Human	Skin Cancer
25003641	(VE-821/DMSO)@HL-60 cells-Log2FC	SILAC	TiO2	Q Exactive	PKN1	Q16512	S533	LLRRLIPNATGTGTFSPGASPGSEARTTGDI	_LIPNATGTGTFS(ph)PGASPGSEAR_	0.990695		0.4	Up-regulated	Human	leukemia
25003641	(VE-821/DMSO)@HL-60 cells-Log2FC	SILAC	TiO2	Q Exactive	PKN1	Q16512	S69	EGAENLRRATTDLGRSLGPVELLLRGSSRRL	_S(ph)LGPVELLLR_	1		-0.896	down-regulated	Human	leukemia
25056879	(TGF-beta(10min)/TGF-beta(5min))@HaCaT cell line-Log2FC	SILAC	TiO2	Q Exactive	PKN1	Q16512	S562	DISVEKLNLGTDSDSSPQKSSRDPPSSPSSL		0.969753	3.44494	0.700327	Up-regulated	Human	TGF-ÃŽÂ² signaling
25056879	(TGF-beta(10min)/Unstimulated)@HaCaT cell line-Log2FC	SILAC	TiO2	Q Exactive	PKN1	Q16512	S562	DISVEKLNLGTDSDSSPQKSSRDPPSSPSSL		0.969753	3.44494	-0.479365	down-regulated	Human	TGF-ÃŽÂ² signaling
25056879	(TGF-beta(15min)/TGF-beta(10min))@HaCaT cell line-Log2FC	SILAC	TiO2	Q Exactive	PKN1	Q16512	S562	DISVEKLNLGTDSDSSPQKSSRDPPSSPSSL		0.969753	3.44494	1.34276	Up-regulated	Human	TGF-ÃŽÂ² signaling
25056879	(TGF-beta(15min)/TGF-beta(5min))@HaCaT cell line-Log2FC	SILAC	TiO2	Q Exactive	PKN1	Q16512	S562	DISVEKLNLGTDSDSSPQKSSRDPPSSPSSL		0.969753	3.44494	2.04309	Up-regulated	Human	TGF-ÃŽÂ² signaling
25056879	(TGF-beta(15min)/Unstimulated)@HaCaT cell line-Log2FC	SILAC	TiO2	Q Exactive	PKN1	Q16512	S562	DISVEKLNLGTDSDSSPQKSSRDPPSSPSSL		0.969753	2.22627	-0.610679	down-regulated	Human	TGF-ÃŽÂ² signaling
25056879	(TGF-beta(20min)/(TGF-beta(5min))@HaCaT cell line-Log2FC	SILAC	TiO2	Q Exactive	PKN1	Q16512	S562	DISVEKLNLGTDSDSSPQKSSRDPPSSPSSL		0.969753	3.44494	1.97535	Up-regulated	Human	TGF-ÃŽÂ² signaling
25056879	(TGF-beta(20min)/TGF-beta(10min))@HaCaT cell line-Log2FC	SILAC	TiO2	Q Exactive	PKN1	Q16512	S562	DISVEKLNLGTDSDSSPQKSSRDPPSSPSSL		0.969753	3.44494	1.27503	Up-regulated	Human	TGF-ÃŽÂ² signaling
25056879	(TGF-beta(20min)/Unstimulated)@HaCaT cell line-Log2FC	SILAC	TiO2	Q Exactive	PKN1	Q16512	S562	DISVEKLNLGTDSDSSPQKSSRDPPSSPSSL		0.969753	3.44494	0.79566	Up-regulated	Human	TGF-ÃŽÂ² signaling
25056879	(TGF-beta(5min)/Unstimulated)@HaCaT cell line-Log2FC	SILAC	TiO2	Q Exactive	PKN1	Q16512	S562	DISVEKLNLGTDSDSSPQKSSRDPPSSPSSL		0.969753	3.44494	-1.17969	down-regulated	Human	TGF-ÃŽÂ² signaling
25159151	(EGF(15min)/Untreated)@HeLa cells-Log2FC (calc)	Label Free	TiO2	Q Exactive	PKN1	Q16512	S559	TTGDISVEKLNLGTDSDSSPQKSSRDPPSSP		0.99273	0.00722722	-0.879741	down-regulated	Human	Human Cancer
25159151	(Nocodazole/Untreated)@HeLa cells TiO2-Log2FC (calc)	Label Free	TiO2	Q Exactive	PKN1	Q16512	S559	TTGDISVEKLNLGTDSDSSPQKSSRDPPSSP		0.99273	0.00723908	1.13141	Up-regulated	Human	Human Cancer
26462736	(Baculovirus+shPP6c/Baculovirus)@HeLa cells-Log2FC	SILAC	TiO2	Q-Exactive Plus	PKN1	Q16512	S562		KLNLGTDSDSS(ph)PQKS		0.02	3.37	Up-regulated	Human	Protein phosphatase 6 role in mitotic cells
27136326	(EGF(1min)/Unstimulated)@HeLa cells-Avg Log2FC	SILAC	TiO2	LTQ-Orbitrap Velos	PKN1	Q16512	S562	DISVEKLNLGTDSDSSPQKSSRDPPSSPSSL	_LNLGTDSDSS(ph)PQK_			0.4598	Up-regulated	Human	Growth factor stimulation
27136326	(EGF(8min)/Unstimulated)@HeLa cells-Avg Log2FC	SILAC	TiO2	LTQ-Orbitrap Velos	PKN1	Q16512	S561	GDISVEKLNLGTDSDSSPQKSSRDPPSSPSS	_LNLGTDSDS(ph)SPQK_			0.4752	Up-regulated	Human	Growth factor stimulation
27136326	(EGF(90min)/Unstimulated)@HeLa cells-Avg Log2FC	SILAC	TiO2	LTQ-Orbitrap Velos	PKN1	Q16512	S533	LLRRLIPNATGTGTFSPGASPGSEARTTGDI	_LIPNATGTGTFS(ph)PGAS(ph)PGSEAR_			-0.728	down-regulated	Human	Growth factor stimulation
27136326	(EGF(90min)/Unstimulated)@HeLa cells-Avg Log2FC	SILAC	TiO2	LTQ-Orbitrap Velos	PKN1	Q16512	S537	LIPNATGTGTFSPGASPGSEARTTGDISVEK	_LIPNATGTGTFS(ph)PGAS(ph)PGSEAR_			-0.728	down-regulated	Human	Growth factor stimulation
27136326	(TGF-alpha(90min)/Unstimulated)@HeLa cells-Avg Log2FC	SILAC	TiO2	LTQ-Orbitrap Velos	PKN1	Q16512	S537	LIPNATGTGTFSPGASPGSEARTTGDISVEK	_LIPNATGTGTFS(ph)PGAS(ph)PGSEAR_			-0.4642	down-regulated	Human	Growth factor stimulation
27136326	(TGF-alpha(90min)/Unstimulated)@HeLa cells-Avg Log2FC	SILAC	TiO2	LTQ-Orbitrap Velos	PKN1	Q16512	S533	LLRRLIPNATGTGTFSPGASPGSEARTTGDI	_LIPNATGTGTFS(ph)PGAS(ph)PGSEAR_			-0.4642	down-regulated	Human	Growth factor stimulation
27762562	(S. aureus (240min)/Control)@16HBE14o cell line)-Log2FC	SILAC	TiO2	LTQ Orbitrap Velos	PKN1	Q16512	S562	DISVEKLNLGTDSDSSPQKSSRDPPSSPSSL		0.961757		-0.465998	down-regulated	Human	Infection
28102081	(Her2+ve AU565 cell /Her2-ve T47D cell-Log2FC	TMT	TIO2+Anti-pY	Q Exactive HF	PKN1	Q16512	S562	DISVEKLNLGTDSDSSPQKSSRDPPSSPSSL		0.95995	0.0485449	-0.410228	down-regulated	Human	Breast Tumor
28102081	(Her2+ve AU565 cell/Her2-ve MDA-MB-231 cell-Log2FC	TMT	TIO2+Anti-pY	Q Exactive HF	PKN1	Q16512	S562	DISVEKLNLGTDSDSSPQKSSRDPPSSPSSL		0.95995	0.0485449	-0.410228	down-regulated	Human	Breast Tumor
28102081	(Her2+ve HCC1954 cell/Her2-ve HCC1500 cell-Log2FC	TMT	TIO2+Anti-pY	Q Exactive HF	PKN1	Q16512	S562	DISVEKLNLGTDSDSSPQKSSRDPPSSPSSL		0.95995	0.0485449	-0.410228066;-0.410228066;-0.410228066	down-regulated	Human	Breast Tumor
28102081	(Her2+ve SKBR3/CAMA1 cell/Her2-ve T47D cell-Log2FC	TMT	TIO2+Anti-pY	Q Exactive HF	PKN1	Q16512	S562	DISVEKLNLGTDSDSSPQKSSRDPPSSPSSL		0.95995	0.0485449	-0.410228	down-regulated	Human	Breast Tumor
28102081	(Her2+ve/Her2-ve)@SKBR3/CAMA1+T47D cell-Log2FC	TMT	TIO2+Anti-pY	Q Exactive HF	PKN1	Q16512	T774	FGLCKEGMGYGDRTSTFCGTPEFLAPEVLTD		0.985749	0.0408023	-0.518292	down-regulated	Human	Breast Tumor
28674419	(Mitotic arrest/Untreated)@HeLa cells-AbsFC	TMT	TiO2	Q-Exactive	PKN1	Q16512	S562	LGTDSDSSPQKSSRD			0.00609		Up-regulated	Human	cell cycle arrest
28674419	(Mitotic arrest/Untreated)@HeLa cells-AbsFC	TMT	TiO2	Q-Exactive	PKN1	Q16512	S533	ATGTGTFSPGASPGS			2.29e-06		Up-regulated	Human	cell cycle arrest
28674419	(Mitotic arrest/Untreated)@HeLa cells-AbsFC	TMT	TiO2	Q-Exactive	PKN1	Q16512	S537	GTFSPGASPGSEART			2.29e-06		Up-regulated	Human	cell cycle arrest
28674419	(Mitotic arrest/Untreated)@HeLa cells-AbsFC	TMT	TiO2	Q-Exactive	PKN1	Q16512	S549	ARTTGDISVEKLNLG			0.000363		Up-regulated	Human	cell cycle arrest
28674419	(Pervanadate/Untreated)@HeLa cells-AbsFC	TMT	TiO2	Q-Exactive	PKN1	Q16512	S533	ATGTGTFSPGASPGS			0.0318		Up-regulated	Human	cell cycle arrest
28674419	(Pervanadate/Untreated)@HeLa cells-AbsFC	TMT	TiO2	Q-Exactive	PKN1	Q16512	S549	ARTTGDISVEKLNLG			0.00664		Up-regulated	Human	cell cycle arrest
28674419	(Pervanadate/Untreated)@HeLa cells-AbsFC	TMT	TiO2	Q-Exactive	PKN1	Q16512	S537	GTFSPGASPGSEART			0.0318		Up-regulated	Human	cell cycle arrest
28842319	(Dasatinib res/Parental R1)@A204 cell line-Log2FC	SILAC	pTyr1000 +IMAC+TiO2	Q-Exactive HF	PKN1	Q16512	S562	LGTDSDSSPQKSSRD		0.910993	0.0343275		Up-regulated	Human	Rhabdoid cancer
28842319	(Dasatinib res/Parental R2)@A204 cell line-Log2FC	SILAC	pTyr1000 +IMAC+TiO2	Q-Exactive HF	PKN1	Q16512	S916	TGEAPTLSPPRDARP		0.972291	0.0213965		Up-regulated	Human	Rhabdoid cancer
28842319	(Dasatinib res/Parental R2)@A204 cell line-Log2FC	SILAC	pTyr1000 +IMAC+TiO2	Q-Exactive HF	PKN1	Q16512	S562	LGTDSDSSPQKSSRD		0.910993	0.0343275		Up-regulated	Human	Rhabdoid cancer
28842319	(Dasatinib res/Parental R3)@A204 cell line-Log2FC	SILAC	pTyr1000 +IMAC+TiO2	Q-Exactive HF	PKN1	Q16512	S562	LGTDSDSSPQKSSRD		0.910993	0.0343275		Up-regulated	Human	Rhabdoid cancer
29052541	(PRIMMUS approach/Control)@NB4 cells-AbsFC	TMT	TiO2+IMAC	HPLC-coupled Tribrid Fusion	PKN1	Q16512	S559	TTGDISVEKLNLGTDSDSSPQKSSRDPPSSP	LNLGTDS(ph)DSSPQK				Up-regulated	Human	Acute promyelocytic leukemiaÂ
29052541	(PRIMMUS approach/Control)@NB4 cells-AbsFC	TMT	TiO2+IMAC	HPLC-coupled Tribrid Fusion	PKN1	Q16512	S537	LIPNATGTGTFSPGASPGSEARTTGDISVEK	RLIPNATGTGTFS(ph)PGAS(ph)PGSEAR				Up-regulated	Human	Acute promyelocytic leukemiaÂ
29052541	(PRIMMUS approach/Control)@NB4 cells-AbsFC	TMT	TiO2+IMAC	HPLC-coupled Tribrid Fusion	PKN1	Q16512	S533	LLRRLIPNATGTGTFSPGASPGSEARTTGDI	RLIPNATGTGTFS(ph)PGAS(ph)PGSEAR				Up-regulated	Human	Acute promyelocytic leukemiaÂ
29052541	(PRIMMUS approach/Control)@NB4 cells-AbsFC	TMT	TiO2+IMAC	HPLC-coupled Tribrid Fusion	PKN1	Q16512	S562	DISVEKLNLGTDSDSSPQKSSRDPPSSPSSL	LNLGTDSDSS(ph)PQK				Up-regulated	Human	Acute promyelocytic leukemiaÂ
29154753	(High Cyclin A/Low Cyclin A)@Mitotic arrested RPE-1 cells-Avg Log2FC	SILAC	TiO2	Q-Exactive Plus	PKN1	Q16512	S562		LNLGTDSDSS(ph)PQK	1	0.02	0.7	Up-regulated	Human	Stimuli
29255136	(SCH772984/GDC0994)@WM239A cell line-Log2FC	SILAC	TiO2	Orbitrap Fusion	PKN1	Q16512	S533	LLRRLIPNATGTGTFSPGASPGSEARTTGDI	LIPNATGTGTFS(ph)PGASPGSEAR		0.0318428	0.479565	Up-regulated	Human	ERK inhibitors
29507054	(Dabra (BRAFi)/Control)@SK-Mel24-Log2FC	TMT	TiO2	HF Q-Exactive Orbitrap	PKN1	Q16512	S916	VSNFDEEFTGEAPTLSPPRDARPLTAAEQAA		0.999887	1.82e-05	-1.88693	down-regulated	Human	Melanoma
29507054	(Dabra (BRAFi)/Control)@SK-Mel28-Log2FC	TMT	TiO2	HF Q-Exactive Orbitrap	PKN1	Q16512	S562	DISVEKLNLGTDSDSSPQKSSRDPPSSPSSL		0.99897	0.0405213	-0.777676	down-regulated	Human	Melanoma
29507054	(Dabra+XL888/Control)@SK-Mel24-Log2FC	TMT	TiO2	HF Q-Exactive Orbitrap	PKN1	Q16512	S916	VSNFDEEFTGEAPTLSPPRDARPLTAAEQAA		0.999887	0.000930001	-3.45928	down-regulated	Human	Melanoma
29507054	(Dabra+XL888/Control)@SK-Mel24-Log2FC	TMT	TiO2	HF Q-Exactive Orbitrap	PKN1	Q16512	S562	DISVEKLNLGTDSDSSPQKSSRDPPSSPSSL		0.99897	0.0020241	-2.95194	down-regulated	Human	Melanoma
29507054	(Dabra+XL888/Dabra)@SK-Mel24-Log2FC	TMT	TiO2	HF Q-Exactive Orbitrap	PKN1	Q16512	S916	VSNFDEEFTGEAPTLSPPRDARPLTAAEQAA		0.999887	0.0170856	-1.57235	down-regulated	Human	Melanoma
29507054	(Dabra+XL888/XL888)@SK-Mel24-Log2FC	TMT	TiO2	HF Q-Exactive Orbitrap	PKN1	Q16512	S562	DISVEKLNLGTDSDSSPQKSSRDPPSSPSSL		0.99897	0.0418062	-1.39955	down-regulated	Human	Melanoma
29507054	(XL888(Hsp90i)/Control)@SK-Mel24-Log2FC	TMT	TiO2	HF Q-Exactive Orbitrap	PKN1	Q16512	S916	VSNFDEEFTGEAPTLSPPRDARPLTAAEQAA		0.999887	0.000487169	-2.79484	down-regulated	Human	Melanoma
29507054	(XL888(Hsp90i)/Control)@SK-Mel24-Log2FC	TMT	TiO2	HF Q-Exactive Orbitrap	PKN1	Q16512	S562	DISVEKLNLGTDSDSSPQKSSRDPPSSPSSL		0.99897	0.0136267	-1.55239	down-regulated	Human	Melanoma
29507054	(XL888(Hsp90i)/Dabra(BRAFi))@SK-Mel24-Log2FC	TMT	TiO2	HF Q-Exactive Orbitrap	PKN1	Q16512	S916	VSNFDEEFTGEAPTLSPPRDARPLTAAEQAA		0.999887	0.0308082	-0.907905	down-regulated	Human	Melanoma
30061712	(Dispase/2D Acetone)@HCT116 cells D Up-Log2FC	Label free	IMAC	Q Exactive	PKN1	Q16512	S916			0.994927		1.35108	Up-regulated	Human	Colorectal Cancer cells
30206219	(Influenza A virus(IAV)(15min)/Influenza A virus(IAV)(5min))@A549 cell line-AbsFC	SILAC	IMAC	Orbitrap Fusion Tribrid	PKN1	Q16512	S916	VSNFDEEFTGEAPTLSPPRDARPLTAAEQAA		0.997727			Up-regulated	Human	Infection
30459283	(TAE684/DMSO)@NB1 cell-AvgFC	SILAC	TiO2	Q Exactive HF-X	PKN1	Q16512	S561	LGTDSDSSPQKSS		0.759577			Up-regulated	Human	Neuroblastoma
30619164	(TcdB(8h)/Control)@HEp-2 cell line-AbsFC	SILAC	IMAC+TIO2	Orbitrap Velos	PKN1	Q16512	S562	DISVEKLNLGTDSDSSPQKSSRDPPSSPSSL	LNLGTDSDS(ph)S(ph)PQK	0.827407			Up-regulated	Human	Inflammation
30619164	(TcdBNXN(8h)/TcdB(8h))@HEp-2 cell line-AbsFC	SILAC	IMAC+TIO2	Orbitrap Velos	PKN1	Q16512	S562	DISVEKLNLGTDSDSSPQKSSRDPPSSPSSL	LNLGTDSDS(ph)S(ph)PQK	0.827407			down-regulated	Human	Inflammation
30890564	(BRAFV 600E mutant(A375S)/Vemurafenib res(A375R))@A375 cells R1-AbsFC	SILAC	TiO2	Q Exactive HF	PKN1	Q16512	S533	LLRRLIPNATGTGTFSPGASPGSEARTTGDI		0.99506	< 0.05		Up-regulated	Human	Melanoma
30890564	(BRAFV 600E mutant(A375S)/Vemurafenib res(A375R))@A375 cells R1-AbsFC	SILAC	TiO2	Q Exactive HF	PKN1	Q16512	S561	GDISVEKLNLGTDSDSSPQKSSRDPPSSPSS		0.78076	< 0.05		Up-regulated	Human	Melanoma
30890564	(BRAFV 600E mutant(A375S)/Vemurafenib res(A375R))@A375 cells R1-AbsFC	SILAC	TiO2	Q Exactive HF	PKN1	Q16512	S537	LIPNATGTGTFSPGASPGSEARTTGDISVEK		0.98385	< 0.05		Up-regulated	Human	Melanoma
30890564	(BRAFV 600E mutant(A375S)/Vemurafenib res(A375R))@A375 cells R1-AbsFC	SILAC	TiO2	Q Exactive HF	PKN1	Q16512	S562	DISVEKLNLGTDSDSSPQKSSRDPPSSPSSL		0.845259	< 0.05		Up-regulated	Human	Melanoma
30890564	(BRAFV 600E mutant(A375S)/Vemurafenib res(A375R))@A375 cells R2-AbsFC	SILAC	TiO2	Q Exactive HF	PKN1	Q16512	S916	VSNFDEEFTGEAPTLSPPRDARPLTAAEQAA		0.991079	< 0.05		down-regulated	Human	Melanoma
30890564	(Vemurafenib res(A375R)/A375 Nes-KO)@A375 cells R1-AbsFC	SILAC	TiO2	Q Exactive HF	PKN1	Q16512	S562	DISVEKLNLGTDSDSSPQKSSRDPPSSPSSL		0.948014	< 0.05		down-regulated	Human	Melanoma
30890564	(Vemurafenib res(A375R)/A375 Nes-KO)@A375 cells R2-AbsFC	SILAC	TiO2	Q Exactive HF	PKN1	Q16512	S562	DISVEKLNLGTDSDSSPQKSSRDPPSSPSSL		0.947581	< 0.05		down-regulated	Human	Melanoma
30890564	(Vemurafenib res(A375R)/BRAFV 600E mutant(A375S))@A375 cells R1-AbsFC	SILAC	TiO2	Q Exactive HF	PKN1	Q16512	S562	DISVEKLNLGTDSDSSPQKSSRDPPSSPSSL		0.948014	< 0.05		down-regulated	Human	Melanoma
30890564	(Vemurafenib res(A375R)/BRAFV 600E mutant(A375S))@A375 cells R2-AbsFC	SILAC	TiO2	Q Exactive HF	PKN1	Q16512	S562	DISVEKLNLGTDSDSSPQKSSRDPPSSPSSL		0.947581	< 0.05		down-regulated	Human	Melanoma
31772060	(EGFRi/DMSO)@Hs578T cell line-Log2FC	Label-free	Fe(III)-IMAC	Q Exactive Plus	PKN1	Q16512	S916	VSNFDEEFTGEAPTLSPPRDARPLTAAEQAA		0.995511	0.0209858	1.12512	Up-regulated	Human	Cancer-study
32032466	(Ad2(2h)/Mock)@IMR-90 cells HL-AbsFC	SILAC	TiO2	Q-Exactive Plus Hybrid Quadrupole-Orbitrap	PKN1	Q16512	S916	VSNFDEEFTGEAPTLSPPRDARPLTAAEQAA		0.833183			Up-regulated	Human	Infection
32156701	(Isoproterenol/Basal)@RE cells-AbsFC	TMT	Ti-IMAC	QExactive HF	PKN1	Q16512	T353	ETIPWNPTPSMGGPGTPDSRPPFLSRPARGL		0.97514			down-regulated	Human	PP2A substrate specificity
32156701	(Dox_PP2A overexp/Basal)@OE cells-AbsFC	TMT	Ti-IMAC	QExactive HF	PKN1	Q16512	S562	DISVEKLNLGTDSDSSPQKSSRDPPSSPSSL		0.982758			Up-regulated	Human	PP2A substrate specificity
32156701	(Dox_PP2A overexp/Basal)@OE cells-AbsFC	TMT	Ti-IMAC	QExactive HF	PKN1	Q16512	T353	ETIPWNPTPSMGGPGTPDSRPPFLSRPARGL		0.97514			down-regulated	Human	PP2A substrate specificity
32156701	(Dox_PP2A overexp/Basal)@OE cells-AbsFC	TMT	Ti-IMAC	QExactive HF	PKN1	Q16512	S533	LLRRLIPNATGTGTFSPGASPGSEARTTGDI		0.998359			Up-regulated	Human	PP2A substrate specificity
32156701	(dox/Isoproterenol)@RE cells-AbsFC	TMT	Ti-IMAC	QExactive HF	PKN1	Q16512	S537	LIPNATGTGTFSPGASPGSEARTTGDISVEK		0.965449			Up-regulated	Human	PP2A substrate specificity
32400009	(B56i_G1S(15min)/Untreated)@HeLa cells-Log2FC	TMT	Fe?NTA	Orbitrap Fusion Lumos	PKN1	Q16512	S562	ARTTGDISVEKLNLGTDSDSSPQKSSRDPPSSPSSLSSPIQ		1	0.01	-0.38	down-regulated	Human	Tumorigenesis
32400009	(B56i_Mitosis/Untreated)@HeLa cells-Log2FC	TMT	Fe?NTA	Orbitrap Fusion Lumos	PKN1	Q16512	T353	CRDLPETIPWNPTPSMGGPGTPDSRPPFLSRPARGLYSRSG		0.99	0.02	-0.43	down-regulated	Human	Tumorigenesis
32409632	(SUM52 cell line/MFM223 cell line)-Log2FC	SILAC	TiO2	LTQ Orbitrap Velos	PKN1	Q16512	S916	VSNFDEEFTGEAPTLSPPRDARPLTAAEQAA		0.999844		-1.49659	down-regulated	Human	Breast cancer
33619172	(ARS 1620(6h)/DMSO)@NCI-H358 cell line- Log2FC	TMT	IMAC	Q Exactive HF-X	PKN1	Q16512	S916	VSNFDEEFTGEAPTLSPPRDARPLTAAEQAA	TDVSNFDEEFTGEAPTLS(ph)PPRDAR	0.99904	0.000463458	0.597524	Up-regulated	Human	KRASG12C inhibitor study
33727228	(AZR3 cell line/H1975 cell line Exp1)-AbsFC	SILAC	TiO2	LTQ-Orbitrap Elite	PKN1	Q16512	S562	DISVEKLNLGTDSDSSPQKSSRDPPSSPSSL	LNLGTDSDSS(ph)PQK	0.860827			down-regulated	Human	Lung Cancer
33727228	(AZR4 cell line/H1975 cell line Exp1)-AbsFC	SILAC	TiO2	LTQ-Orbitrap Elite	PKN1	Q16512	S562	DISVEKLNLGTDSDSSPQKSSRDPPSSPSSL	LNLGTDSDSS(ph)PQK	0.860827			down-regulated	Human	Lung Cancer
33727228	(COR1 cell line/H1975 cell line Exp2)-AbsFC	SILAC	TiO2	LTQ-Orbitrap Elite	PKN1	Q16512	S562	DISVEKLNLGTDSDSSPQKSSRDPPSSPSSL	LNLGTDSDSS(ph)PQK	0.968677			Up-regulated	Human	Lung Cancer
33727228	(COR10 cell line/COR1 cell line Exp2)-AbsFC	SILAC	TiO2	LTQ-Orbitrap Elite	PKN1	Q16512	S562	DISVEKLNLGTDSDSSPQKSSRDPPSSPSSL	LNLGTDSDSS(ph)PQK	0.968677			down-regulated	Human	Lung Cancer
33727228	(COR10 cell line/H1975 cell line Exp2)-AbsFC	SILAC	TiO2	LTQ-Orbitrap Elite	PKN1	Q16512	S562	DISVEKLNLGTDSDSSPQKSSRDPPSSPSSL	LNLGTDSDSS(ph)PQK	0.968677			Up-regulated	Human	Lung Cancer
33727228	(Osimertinib+AZR3 cell line/Osimertinib+H1975 cell line Exp1)-AbsFC	SILAC	TiO2	LTQ-Orbitrap Elite	PKN1	Q16512	S916	VSNFDEEFTGEAPTLSPPRDARPLTAAEQAA	TDVSNFDEEFTGEAPTLS(ph)PPR	0.927009			down-regulated	Human	Lung Cancer
33727228	(Osimertinib+AZR4 cell line/Osimertinib+H1975 cell line Exp1)-AbsFC	SILAC	TiO2	LTQ-Orbitrap Elite	PKN1	Q16512	S916	VSNFDEEFTGEAPTLSPPRDARPLTAAEQAA	TDVSNFDEEFTGEAPTLS(ph)PPR	0.927009			down-regulated	Human	Lung Cancer
33727228	(Rociletinib+COR1 cell line/Rociletinib+H1975 cell line Exp2)-AbsFC	SILAC	TiO2	LTQ-Orbitrap Elite	PKN1	Q16512	S562	DISVEKLNLGTDSDSSPQKSSRDPPSSPSSL	LNLGTDSDSS(ph)PQK	0.947221			Up-regulated	Human	Lung Cancer
33727228	(Rociletinib+COR10 cell line/Rociletinib+COR1 cell line Exp2)-AbsFC	SILAC	TiO2	LTQ-Orbitrap Elite	PKN1	Q16512	S562	DISVEKLNLGTDSDSSPQKSSRDPPSSPSSL	LNLGTDSDSS(ph)PQK	0.947221			down-regulated	Human	Lung Cancer
33727228	(Rociletinib+COR10 cell line/Rociletinib+H1975 cell line Exp2)-AbsFC	SILAC	TiO2	LTQ-Orbitrap Elite	PKN1	Q16512	S562	DISVEKLNLGTDSDSSPQKSSRDPPSSPSSL	LNLGTDSDSS(ph)PQK	0.947221			Up-regulated	Human	Lung Cancer
33946525	(Hypoxia(12h)/Control)@HT-144 cells-AbsFC	TMT	TiO2	LTQ Orbitrap	PKN1	Q16512	S916	TDVSNFDEEFTGEAPTLSPPR		>75%			down-regulated	Human	Melanoma
33946525	(Hypoxia(12h)/Control)@SK-MEL-5 cells-AbsFC (calc)	TMT	TiO2	LTQ Orbitrap	PKN1	Q16512	S562	LNLGTDSDSSPQK					Up-regulated	Human	Melanoma
33946525	(Hypoxia(12h)/Hypoxia(6h))@HT-144 cells-AbsFC (calc)	TMT	TiO2	LTQ Orbitrap	PKN1	Q16512	S916	TDVSNFDEEFTGEAPTLSPPR					down-regulated	Human	Melanoma
33946525	(Hypoxia(15h)/Control)@HT-144 cells-AbsFC	TMT	TiO2	LTQ Orbitrap	PKN1	Q16512	S916	TDVSNFDEEFTGEAPTLSPPR		>75%			down-regulated	Human	Melanoma
33946525	(Hypoxia(15h)/Hypoxia(12h))@HT-144 cells-AbsFC (calc)	TMT	TiO2	LTQ Orbitrap	PKN1	Q16512	S916	TDVSNFDEEFTGEAPTLSPPR					Up-regulated	Human	Melanoma
33946525	(Hypoxia(15h)/Hypoxia(9h)) @HT-144 cells-AbsFC (calc)	TMT	TiO2	LTQ Orbitrap	PKN1	Q16512	S916	TDVSNFDEEFTGEAPTLSPPR					Up-regulated	Human	Melanoma
33946525	(Hypoxia(18h)/Control)@HT-144 cells-AbsFC	TMT	TiO2	LTQ Orbitrap	PKN1	Q16512	S916	TDVSNFDEEFTGEAPTLSPPR		>75%			down-regulated	Human	Melanoma
33946525	(Hypoxia(18h)/Hypoxia(15h))@HT-144 cells-AbsFC (calc)	TMT	TiO2	LTQ Orbitrap	PKN1	Q16512	S916	TDVSNFDEEFTGEAPTLSPPR					down-regulated	Human	Melanoma
33946525	(Hypoxia(18h)/Hypoxia(3h))@SK-Mel-28 cells-AbsFC (calc)	TMT	TiO2	LTQ Orbitrap	PKN1	Q16512	S561	LNLGTDSDSSPQK					down-regulated	Human	Melanoma
33946525	(Hypoxia(18h)/Hypoxia(6h))@SK-Mel-28 cells-AbsFC (calc)	TMT	TiO2	LTQ Orbitrap	PKN1	Q16512	S561	LNLGTDSDSSPQK					down-regulated	Human	Melanoma
33946525	(Hypoxia(18h)/Hypoxia(9h))@SK-MEL-5 cells-AbsFC (calc)	TMT	TiO2	LTQ Orbitrap	PKN1	Q16512	S562	LNLGTDSDSSPQK					down-regulated	Human	Melanoma
33946525	(Hypoxia(21h)/Control)@HT-144 cells-AbsFC	TMT	TiO2	LTQ Orbitrap	PKN1	Q16512	S916	TDVSNFDEEFTGEAPTLSPPR		>75%			down-regulated	Human	Melanoma
33946525	(Hypoxia(21h)/Hypoxia(12h))@HT-144 cells-AbsFC (calc)	TMT	TiO2	LTQ Orbitrap	PKN1	Q16512	S916	TDVSNFDEEFTGEAPTLSPPR					Up-regulated	Human	Melanoma
33946525	(Hypoxia(21h)/Hypoxia(18h))@HT-144 cells-AbsFC (calc)	TMT	TiO2	LTQ Orbitrap	PKN1	Q16512	S916	TDVSNFDEEFTGEAPTLSPPR					Up-regulated	Human	Melanoma
33946525	(Hypoxia(21h)/Hypoxia(3h)) @HT-144 cells-AbsFC (calc)	TMT	TiO2	LTQ Orbitrap	PKN1	Q16512	S916	TDVSNFDEEFTGEAPTLSPPR					Up-regulated	Human	Melanoma
33946525	(Hypoxia(21h)/Hypoxia(9h))@HT-144 cells-AbsFC (calc)	TMT	TiO2	LTQ Orbitrap	PKN1	Q16512	S916	TDVSNFDEEFTGEAPTLSPPR					Up-regulated	Human	Melanoma
33946525	(Hypoxia(24h)/Hypoxia(12h))@HT-144 cells-AbsFC (calc)	TMT	TiO2	LTQ Orbitrap	PKN1	Q16512	S916	TDVSNFDEEFTGEAPTLSPPR					Up-regulated	Human	Melanoma
33946525	(Hypoxia(24h)/Hypoxia(12h))@SK-MEL-5 cells-AbsFC (calc)	TMT	TiO2	LTQ Orbitrap	PKN1	Q16512	S562	LNLGTDSDSSPQK					down-regulated	Human	Melanoma
33946525	(Hypoxia(24h)/Hypoxia(15h))@HT-144 cells-AbsFC (calc)	TMT	TiO2	LTQ Orbitrap	PKN1	Q16512	S916	TDVSNFDEEFTGEAPTLSPPR					Up-regulated	Human	Melanoma
33946525	(Hypoxia(24h)/Hypoxia(18h))@HT-144 cells-AbsFC (calc)	TMT	TiO2	LTQ Orbitrap	PKN1	Q16512	S916	TDVSNFDEEFTGEAPTLSPPR					Up-regulated	Human	Melanoma
33946525	(Hypoxia(24h)/Hypoxia(21h))@HT-144 cells-AbsFC (calc)	TMT	TiO2	LTQ Orbitrap	PKN1	Q16512	S916	TDVSNFDEEFTGEAPTLSPPR					Up-regulated	Human	Melanoma
33946525	(Hypoxia(24h)/Hypoxia(3h))@HT-144 cells-AbsFC (calc)	TMT	TiO2	LTQ Orbitrap	PKN1	Q16512	S916	TDVSNFDEEFTGEAPTLSPPR					Up-regulated	Human	Melanoma
33946525	(Hypoxia(24h)/Hypoxia(3h))@SK-MEL-5 cells-AbsFC (calc)	TMT	TiO2	LTQ Orbitrap	PKN1	Q16512	S562	LNLGTDSDSSPQK					down-regulated	Human	Melanoma
33946525	(Hypoxia(24h)/Hypoxia(3h))@SK-Mel-28 cells-AbsFC (calc)	TMT	TiO2	LTQ Orbitrap	PKN1	Q16512	S561	LNLGTDSDSSPQK					down-regulated	Human	Melanoma
33946525	(Hypoxia(24h)/Hypoxia(6h))@HT-144 cells-AbsFC (calc)	TMT	TiO2	LTQ Orbitrap	PKN1	Q16512	S916	TDVSNFDEEFTGEAPTLSPPR					Up-regulated	Human	Melanoma
33946525	(Hypoxia(24h)/Hypoxia(9h))@HT-144 cells-AbsFC (calc)	TMT	TiO2	LTQ Orbitrap	PKN1	Q16512	S916	TDVSNFDEEFTGEAPTLSPPR					Up-regulated	Human	Melanoma
33946525	(Hypoxia(24h)/Hypoxia(9h))@SK-MEL-5 cells-AbsFC (calc)	TMT	TiO2	LTQ Orbitrap	PKN1	Q16512	S562	LNLGTDSDSSPQK					down-regulated	Human	Melanoma
33946525	(Hypoxia(3h)/Control)@HT-144 cells-AbsFC	TMT	TiO2	LTQ Orbitrap	PKN1	Q16512	S916	TDVSNFDEEFTGEAPTLSPPR		>75%			down-regulated	Human	Melanoma
33946525	(Hypoxia(3h)/Control)@SK-MEL-5 cells-AbsFC (calc)	TMT	TiO2	LTQ Orbitrap	PKN1	Q16512	S562	LNLGTDSDSSPQK					Up-regulated	Human	Melanoma
33946525	(Hypoxia(6h)/Control)@HT-144 cells-AbsFC	TMT	TiO2	LTQ Orbitrap	PKN1	Q16512	S916	TDVSNFDEEFTGEAPTLSPPR		>75%			down-regulated	Human	Melanoma
33946525	(Hypoxia(9h)/Control)@HT-144 cells-AbsFC	TMT	TiO2	LTQ Orbitrap	PKN1	Q16512	S916	TDVSNFDEEFTGEAPTLSPPR		>75%			down-regulated	Human	Melanoma
33946525	(Hypoxia(9h)/Control)@SK-MEL-5 cells-AbsFC (calc)	TMT	TiO2	LTQ Orbitrap	PKN1	Q16512	S562	LNLGTDSDSSPQK					Up-regulated	Human	Melanoma
33946525	(Hypoxia(9h)/Hypoxia(6h))@SK-MEL-5 cells-AbsFC (calc)	TMT	TiO2	LTQ Orbitrap	PKN1	Q16512	S562	LNLGTDSDSSPQK					Up-regulated	Human	Melanoma
33947818	(siSIK2/siCTRL)@HeLa cells-AbsFC	TMT	Fe-NTA	Orbitrap Fusion Lumos	PKN1	Q16512	S374	SGSLSGR		100	0.0100205		down-regulated	Human	Infection
34186244	(CX-4945/DMSO)@HEK293T cell line-Log2FC	TMT	TIO2(HAMMOC)	Orbitrap Fusion Lumos	PKN1	Q16512	S562	DISVEKLNLGTDSDSSPQKSSRDPPSSPSSL		Class I	0.0356186	0.519037	Up-regulated	Human	Kinase-study
34686321	(EMT+TGNF(1h)/Control)@hiPSC-RPE cellline-AbsFC	TMT	Fe-IMAC	Q-Exactive	PKN1	Q16512	S562				0.00276991	-1	down-regulated	Human	Blinding retinal diseases
34686321	(TGNF(12h)/Control)@hiPSC-RPE cellline-AbsFC	TMT	Fe-IMAC	Q-Exactive	PKN1	Q16512	S562				0.000259041	-0.739372092;-0.475936324	down-regulated	Human	Blinding retinal diseases
34686321	(TGNF(12h)/Control)@hiPSC-RPE cellline-AbsFC	TMT	Fe-IMAC	Q-Exactive	PKN1	Q16512	S916				0.0461406	-2	down-regulated	Human	Blinding retinal diseases
34686321	(TGNF(1h)/Control)@hiPSC-RPE cellline-AbsFC	TMT	Fe-IMAC	Q-Exactive	PKN1	Q16512	S562				0.01119	-1.36587	down-regulated	Human	Blinding retinal diseases
35022314	(RXDX-106(30min)/DMSO)@H1299 cell line-Log2FC	TMT10plex	IMAC	Q Exactive Plus	PKN1	Q16512	T774		TST(ph)FCGTPEFLAPEVLTDTSYTR	0.981523	0.00169978	1.16712	Up-regulated	Human	Kinase-Signalling
35022314	(RXDX-106(30min)/DMSO)@H1299 cell line-Log2FC	TMT10plex	IMAC	Q Exactive Plus	PKN1	Q16512	S562		LNLGTDSDSS(ph)PQK	0.992466	0.00291823	0.437813	Up-regulated	Human	Kinase-Signalling
35022314	(RXDX-106(4h)/DMSO)@H1299 cell line-Log2FC	TMT10plex	IMAC	Q Exactive Plus	PKN1	Q16512	S562		LNLGTDSDSS(ph)PQK	0.992466	0.000964931	0.612739	Up-regulated	Human	Kinase-Signalling
35022314	(RXDX-106(4h)/DMSO)@H1299 cell line-Log2FC	TMT10plex	IMAC	Q Exactive Plus	PKN1	Q16512	T774		TST(ph)FCGTPEFLAPEVLTDTSYTR	0.981523	0.00557304	1.25648	Up-regulated	Human	Kinase-Signalling
35688186	(Caffeine(1000ÂµM)/Control)@HepG2 cells-Log2FC	label free	No Enrichment	Orbitrap Lumos	PKN1	Q16512	S562	DISVEKLNLGTDSDSSPQKSSRDPPSSPSSL	LNLGTDSDSS(ph)PQK	0.995553	0.0162609	-1.42613	down-regulated	Human	Insulin signaling
35688186	(Caffeine(1000ÂµM)/Control)@HepG2 cells-Log2FC	label free	No Enrichment	Orbitrap Lumos	PKN1	Q16512	S916	VSNFDEEFTGEAPTLSPPRDARPLTAAEQAA	TDVSNFDEEFTGEAPTLS(ph)PPR	0.999924	0.00241216	-2.20391	down-regulated	Human	Insulin signaling
35688186	(Caffeine(100ÂµM)/Control)@HepG2 cells-Log2FC	label free	No Enrichment	Orbitrap Lumos	PKN1	Q16512	S916	VSNFDEEFTGEAPTLSPPRDARPLTAAEQAA	TDVSNFDEEFTGEAPTLS(ph)PPR	0.999924	0.0499806	-1.92617	down-regulated	Human	Insulin signaling
35688186	(Caffeine(10ÂµM)/Control)@HepG2 cells-Log2FC	label free	No Enrichment	Orbitrap Lumos	PKN1	Q16512	S916	VSNFDEEFTGEAPTLSPPRDARPLTAAEQAA	TDVSNFDEEFTGEAPTLS(ph)PPR	0.999924	0.033744	-1.48296	down-regulated	Human	Insulin signaling
35688186	(Caffeine(1ÂµM)/Control)@HepG2 cells-Log2FC	label free	No Enrichment	Orbitrap Lumos	PKN1	Q16512	S916	VSNFDEEFTGEAPTLSPPRDARPLTAAEQAA	TDVSNFDEEFTGEAPTLS(ph)PPR	0.999924	0.033744	-1.48296	down-regulated	Human	Insulin signaling
35688186	(Coumarin(0.01ÂµM)/Control)@HepG2 cells-Log2FC	label free	No Enrichment	Orbitrap Lumos	PKN1	Q16512	S562	DISVEKLNLGTDSDSSPQKSSRDPPSSPSSL	LNLGTDS(ph)DSS(ph)PQK	0.981292	0.000923554	0.554316	Up-regulated	Human	Insulin signaling
35688186	(Coumarin(1ÂµM)/Control)@HepG2 cells-Log2FC	label free	No Enrichment	Orbitrap Lumos	PKN1	Q16512	S562	DISVEKLNLGTDSDSSPQKSSRDPPSSPSSL	LNLGTDS(ph)DSS(ph)PQK	0.981292	0.000662566	0.577236	Up-regulated	Human	Insulin signaling
35688186	(Coumarin(1ÂµM)/Control)@HepG2 cells-Log2FC	label free	No Enrichment	Orbitrap Lumos	PKN1	Q16512	T527	VATWVRLLRRLIPNATGTGTFSPGASPGSEA	LIPNAT(ph)GTGTFSPGASPGSEAR	0.994825	0.0340801	1.25098	Up-regulated	Human	Insulin signaling
35688186	(Coumarin(1ÂµM)/Control)@HepG2 cells-Log2FC	label free	No Enrichment	Orbitrap Lumos	PKN1	Q16512	S537	LIPNATGTGTFSPGASPGSEARTTGDISVEK	LIPNAT(ph)GTGTFSPGAS(ph)PGSEAR	0.994406	0.0340801	1.25098	Up-regulated	Human	Insulin signaling
35688186	(Quercetin(0.2ÂµM)/Control)@HepG2 cells-Log2FC	label free	No Enrichment	Orbitrap Lumos	PKN1	Q16512	S537	LIPNATGTGTFSPGASPGSEARTTGDISVEK	LIPNATGTGTFS(ph)PGAS(ph)PGSEAR	0.979463	0.0261225	-2.99056	down-regulated	Human	Insulin signaling
35688186	(Quercetin(0.2ÂµM)/Control)@HepG2 cells-Log2FC	label free	No Enrichment	Orbitrap Lumos	PKN1	Q16512	S916	VSNFDEEFTGEAPTLSPPRDARPLTAAEQAA	TDVSNFDEEFTGEAPT(ph)LS(ph)PPR	0.999991	0.022485	-1.62733	down-regulated	Human	Insulin signaling
35688186	(Quercetin(0.2ÂµM)/Control)@HepG2 cells-Log2FC	label free	No Enrichment	Orbitrap Lumos	PKN1	Q16512	S902	LPPPFVPTLSGRTDVSNFDEEFTGEAPTLSP	TDVS(ph)NFDEEFTGEAPTLS(ph)PPR	0.982754	0.0301881	-1.34616	down-regulated	Human	Insulin signaling
35688186	(Quercetin(0.2ÂµM)/Control)@HepG2 cells-Log2FC	label free	No Enrichment	Orbitrap Lumos	PKN1	Q16512	T529	TWVRLLRRLIPNATGTGTFSPGASPGSEART	LIPNATGT(ph)GTFSPGASPGSEAR	0.833269	0.010926	-2.49799	down-regulated	Human	Insulin signaling
35688186	(Quercetin(10ÂµM)/Control)@HepG2 cells-Log2FC	label free	No Enrichment	Orbitrap Lumos	PKN1	Q16512	S916	VSNFDEEFTGEAPTLSPPRDARPLTAAEQAA	SSS(ph)PVTELASRS(ph)PIR	0.999991	0.0276973	-2.09446	down-regulated	Human	Insulin signaling
35691368	(Caffeine(10min)(0.1ÂµM)/Untreated)@HepG2 cells-Log2FC	label free	IMAC	LTQ Orbitrap Velos	PKN1	Q16512	T527			<0.75	6.56881e-06	-5.52177	down-regulated	Human	Signaling
35691368	(Caffeine(10min)(100ÂµM)/Untreated)@HepG2 cells-Log2FC	label free	IMAC	LTQ Orbitrap Velos	PKN1	Q16512	T527			<0.75	8.62521e-06	-5.4212	down-regulated	Human	Signaling
35691368	(Caffeine(10min)(100ÂµM)/Untreated)@HepG2 cells-Log2FC	label free	IMAC	LTQ Orbitrap Velos	PKN1	Q16512	S537			<0.75	3.08352e-05	-4.93027	down-regulated	Human	Signaling
35691368	(Caffeine(10min)(100ÂµM)/Untreated)@HepG2 cells-Log2FC	label free	IMAC	LTQ Orbitrap Velos	PKN1	Q16512	T774			<0.75	1.55385e-05	5.4217	Up-regulated	Human	Signaling
35691368	(Caffeine(10min)(10ÂµM)/Untreated)@HepG2 cells-Log2FC	label free	IMAC	LTQ Orbitrap Velos	PKN1	Q16512	T914			<0.75	0.0013483	4.91486	Up-regulated	Human	Signaling
35691368	(Caffeine(10min)(1ÂµM)/Untreated)@HepG2 cells-Log2FC	label free	IMAC	LTQ Orbitrap Velos	PKN1	Q16512	S916			<0.75	0.000747045	1.62178	Up-regulated	Human	Signaling
35691368	(Coumarin(10min)(0.01ÂµM)/Untreated)@HepG2 cells-Log2FC	label free	IMAC	LTQ Orbitrap Velos	PKN1	Q16512	T774			<0.75	0.000164184	-5.46404	down-regulated	Human	Signaling
35691368	(Coumarin(10min)(10ÂµM)/Untreated)@HepG2 cells-Log2FC	label free	IMAC	LTQ Orbitrap Velos	PKN1	Q16512	T774			<0.75	0.00319794	-4.04883	down-regulated	Human	Signaling
35691368	(Coumarin(10min)(1ÂµM)/Untreated)@HepG2 cells-Log2FC	label free	IMAC	LTQ Orbitrap Velos	PKN1	Q16512	S559			<0.75	0.000363096	-3.03532	down-regulated	Human	Signaling
35691368	(Coumarin(10min)(1ÂµM)/Untreated)@HepG2 cells-Log2FC	label free	IMAC	LTQ Orbitrap Velos	PKN1	Q16512	T774			<0.75	0.00014189	-5.53181	down-regulated	Human	Signaling
35691368	(Coumarin(24h)(0.1ÂµM)/Untreated)@HepG2 cells-Log2FC	label free	IMAC	LTQ Orbitrap Velos	PKN1	Q16512	T774			<0.75	0.0360087	-4.31764	down-regulated	Human	Signaling
35691368	(Coumarin(24h)(100ÂµM)/Untreated)@HepG2 cells-Log2FC	label free	IMAC	LTQ Orbitrap Velos	PKN1	Q16512	S562			<0.75	0.00192469	2.73356	Up-regulated	Human	Signaling
35691368	(Coumarin(24h)(100ÂµM)/Untreated)@HepG2 cells-Log2FC	label free	IMAC	LTQ Orbitrap Velos	PKN1	Q16512	T774			<0.75	0.00184756	-4.31825	down-regulated	Human	Signaling
35691368	(Coumarin(24h)(10ÂµM)/Untreated)@HepG2 cells-Log2FC	label free	IMAC	LTQ Orbitrap Velos	PKN1	Q16512	S562			<0.75	0.00102711	2.92633	Up-regulated	Human	Signaling
35691368	(Coumarin(24h)(10ÂµM)/Untreated)@HepG2 cells-Log2FC	label free	IMAC	LTQ Orbitrap Velos	PKN1	Q16512	T774			<0.75	0.000963929	-4.63182	down-regulated	Human	Signaling
35755813	((CX-4945+TM cells)/(DMSO+WT cells))@CSNK2A1-HA U2OS cells-Log2FC	SILAC	TiO2	Orbitrap Elite Hybrid Ion Trap-Orbitrap	PKN1	Q16512	S562	GTDSDSSPQKSSRD	LNLGTDSDSS(ph)PQKSSR			0.381585	Up-regulated	Human	CSNK2 inhibition
35947955	(Selinexor/Control)@Monoblast GDM1 cell line)-Log2FC	Label-free	TiO2	Q Exactive HF-X	PKN1	Q16512	S562	DISVEKLNLGTDSDSSPQKSSRDPPSSPSSL		0.976566	7.08641e-06	0.441606	Up-regulated	Human	Cancer-study
35947955	(Selinexor/Control)@PL21 cell line-Log2FC	Label-free	TiO2	Q Exactive HF-X	PKN1	Q16512	S562	DISVEKLNLGTDSDSSPQKSSRDPPSSPSSL		0.976566	0.00976899	0.461581	Up-regulated	Human	Cancer-study
35947955	(Selinexor/Control)@PL21 cell line-Log2FC	Label-free	TiO2	Q Exactive HF-X	PKN1	Q16512	T557	ARTTGDISVEKLNLGTDSDSSPQKSSRDPPS		0.925567	0.018308	0.685704	Up-regulated	Human	Cancer-study
35947955	(Selinexor/Control)@PL21 cell line-Log2FC	Label-free	TiO2	Q Exactive HF-X	PKN1	Q16512	S561	GDISVEKLNLGTDSDSSPQKSSRDPPSSPSS		0.893418	0.00471611	0.372615	Up-regulated	Human	Cancer-study
36060052	(Eto+PPM1Di/DMSO)@HCT116 cells-Log2FC	SILAC	TiO2	Q Exactive Plus	PKN1	Q16512	S537	LIPNATGTGTFSPGASPGSEARTTGDISVEK		0.997042	0.0141394	-0.462823	down-regulated	Human	PPM1D inhibition in HCT116 cells
36329028	(GFP_FGF10/GFP_UT)@HeLa cell line-Log2FC	Label free	TiO2	QE-HFÂ	PKN1	Q16512	S916	VSNFDEEFTGEAPTLSPPRDARPLTAAEQAA		Class1	0.0319887	0.510454	Up-regulated	Human	Cancer
22210691	(EGF(10min)/Unstimulated R2)@HeLa cell line mTRAQ-Log2FC	mTRAQ	IMAC	LTQ Oribtrap VelosÂ	PKN1	Q16512	T202		ALQAGQLENQAAPDDT(Ph)QGS(Ph)PDLGAVELRIEELR		0	-4.52143	down-regulated	Human	labeling comparison study
22210691	(EGF(10min)/Unstimulated R2)@HeLa cell line mTRAQ-Log2FC	mTRAQ	IMAC	LTQ Oribtrap VelosÂ	PKN1	Q16512	S205		ALQAGQLENQAAPDDT(Ph)QGS(Ph)PDLGAVELRIEELR		0	-4.52143	down-regulated	Human	labeling comparison study
22210691	(EGF(24h)/Unstimulated R2)@HeLa cell line mTRAQ-Log2FC	mTRAQ	IMAC	LTQ Oribtrap VelosÂ	PKN1	Q16512	T202		ALQAGQLENQAAPDDT(Ph)QGS(Ph)PDLGAVELRIEELR		1.84e-12	-4.77897	down-regulated	Human	labeling comparison study
22210691	(EGF(24h)/Unstimulated R2)@HeLa cell line mTRAQ-Log2FC	mTRAQ	IMAC	LTQ Oribtrap VelosÂ	PKN1	Q16512	S205		ALQAGQLENQAAPDDT(Ph)QGS(Ph)PDLGAVELRIEELR		1.84e-12	-4.77897	down-regulated	Human	labeling comparison study
35011700	(IL-33 (120min)/Control)@THP-1 cells-Log2FC	TMT	TiO2	Orbitrap Fusion Tribrid	PKN1	Q16512	S495		IFSKQQGK	100;100	<0.05	0.978221	Up-regulated	Human	IL-33 Signaling Network
35011700	(IL-33 (120min)/Control)@THP-1 cells-Log2FC	TMT	TiO2	Orbitrap Fusion Tribrid	PKN1	Q16512	S374		SGSLSGR	100	<0.05	0.427112	Up-regulated	Human	IL-33 Signaling Network
35011700	(IL-33 (15min)/Control)@THP-1 cells-Log2FC	TMT	TiO2	Orbitrap Fusion Tribrid	PKN1	Q16512	S495		IFSKQQGK	100;100	<0.05	-0.425804	down-regulated	Human	IL-33 Signaling Network
35011700	(IL-33 (240min)/Control)@THP-1 cells-Log2FC	TMT	TiO2	Orbitrap Fusion Tribrid	PKN1	Q16512	S495		IFSKQQGK	100;100	<0.05	2.01446	Up-regulated	Human	IL-33 Signaling Network
35011700	(IL-33 (45min)/Control)@THP-1 cells-Log2FC	TMT	TiO2	Orbitrap Fusion Tribrid	PKN1	Q16512	S495		IFSKQQGK	100;100	<0.05	0.617055	Up-regulated	Human	IL-33 Signaling Network
35011700	(IL-33 (45min)/Control)@THP-1 cells-Log2FC	TMT	TiO2	Orbitrap Fusion Tribrid	PKN1	Q16512	S374		SGSLSGR	100	<0.05	0.586929	Up-regulated	Human	IL-33 Signaling Network
35011700	(IL-33 (5min)/Control)@THP-1 cells-Log2FC	TMT	TiO2	Orbitrap Fusion Tribrid	PKN1	Q16512	S495		IFSKQQGK	100;100		-0.737796	down-regulated	Human	IL-33 Signaling Network
35011700	(IL-33 (5min)/Control)@THP-1 cells-Log2FC	TMT	TiO2	Orbitrap Fusion Tribrid	PKN1	Q16512	S374		SGSLSGR	100		-0.661575	down-regulated	Human	IL-33 Signaling Network
35011700	(IL-33 (60min)/Control)@THP-1 cells-Log2FC	TMT	TiO2	Orbitrap Fusion Tribrid	PKN1	Q16512	S495		IFSKQQGK	100;100	<0.05	0.480169	Up-regulated	Human	IL-33 Signaling Network
35011700	(IL-33 (60min)/Control)@THP-1 cells-Log2FC	TMT	TiO2	Orbitrap Fusion Tribrid	PKN1	Q16512	S374		SGSLSGR	100	<0.05	-0.430249	down-regulated	Human	IL-33 Signaling Network
36106392	Human enterovirus A71(1h)/Mock@RD cells-Log2FC	TMT	PolyMAC-Ti	Orbitrap Fusion Lumos	PKN1	Q16512	S916			Class 1		1.09233	Up-regulated	Human	EV-A71 infection
36106392	Human enterovirus A71(12h)/Mock@RD cells-Log2FC	TMT	PolyMAC-Ti	Orbitrap Fusion Lumos	PKN1	Q16512	S916			Class 1		1.1641	Up-regulated	Human	EV-A71 infection
36106392	Human enterovirus A71(2h)/Mock@RD cells-Log2FC	TMT	PolyMAC-Ti	Orbitrap Fusion Lumos	PKN1	Q16512	S916			Class 1		1.18027	Up-regulated	Human	EV-A71 infection
36106392	Human enterovirus A71(4h)/Mock@RD cells-Log2FC	TMT	PolyMAC-Ti	Orbitrap Fusion Lumos	PKN1	Q16512	S916			Class 1		0.916199	Up-regulated	Human	EV-A71 infection
36106392	Human enterovirus A71(8h)/Mock@RD cells-Log2FC	TMT	PolyMAC-Ti	Orbitrap Fusion Lumos	PKN1	Q16512	S916			Class 1		1.01474	Up-regulated	Human	EV-A71 infection
36173113	Safranal(12h)/Control@MDA-MB-231 cells-AbsFC	TMT	TiO2		PKN1	Q16512	S573		DPPSSPSSLSSPIQESTAPELPSETQETPGPALCSPLR	97.5	0.00647096		down-regulated	Human	Safranal Effects on Triple-Negative Breast Cancer Cells
36173113	Safranal(12h)/Control@MDA-MB-231 cells-AbsFC	TMT	TiO2		PKN1	Q16512	S537		LIPNATGTGTFSPGASPGSEAR	100;100	0.0051188		Up-regulated	Human	Safranal Effects on Triple-Negative Breast Cancer Cells
36173113	Safranal(12h)/Control@MDA-MB-231 cells-AbsFC	TMT	TiO2		PKN1	Q16512	S533		LIPNATGTGTFSPGASPGSEAR	100;100	0.0051188		Up-regulated	Human	Safranal Effects on Triple-Negative Breast Cancer Cells
36173113	Safranal(12h)/Control@MDA-MB-231 cells-AbsFC	TMT	TiO2		PKN1	Q16512	T557		LNLGTDSDSSPQK	100;100	0.0064595		Up-regulated	Human	Safranal Effects on Triple-Negative Breast Cancer Cells
36173113	Safranal(24h)/Control@MDA-MB-231 cells-AbsFC	TMT	TiO2		PKN1	Q16512	S573		DPPSSPSSLSSPIQESTAPELPSETQETPGPALCSPLR	97.5	0.0192044		down-regulated	Human	Safranal Effects on Triple-Negative Breast Cancer Cells
36173113	Safranal(24h)/Control@MDA-MB-231 cells-AbsFC	TMT	TiO2		PKN1	Q16512	S205		ALQAGQLENQAAPDDTQGSPDLGAVELR	100	0.00724784		Up-regulated	Human	Safranal Effects on Triple-Negative Breast Cancer Cells
36173113	Safranal(24h)/Control@MDA-MB-231 cells-AbsFC	TMT	TiO2		PKN1	Q16512	S540		LIPNATGTGTFSPGASPGSEAR	97.7	0.0205912		Up-regulated	Human	Safranal Effects on Triple-Negative Breast Cancer Cells
36173113	Safranal(24h)/Control@MDA-MB-231 cells-AbsFC	TMT	TiO2		PKN1	Q16512	S537		LIPNATGTGTFSPGASPGSEAR	100;100	0.000341985		Up-regulated	Human	Safranal Effects on Triple-Negative Breast Cancer Cells
36173113	Safranal(24h)/Control@MDA-MB-231 cells-AbsFC	TMT	TiO2		PKN1	Q16512	S533		LIPNATGTGTFSPGASPGSEAR	100;100	0.000341985		Up-regulated	Human	Safranal Effects on Triple-Negative Breast Cancer Cells
36173113	Safranal(24h)/Control@MDA-MB-231 cells-AbsFC	TMT	TiO2		PKN1	Q16512	T557		LNLGTDSDSSPQK	100;100	0.00109902		Up-regulated	Human	Safranal Effects on Triple-Negative Breast Cancer Cells
36781298	Metformin(24h)/Control@C2bbe1-Log2FC		Fe-NTA		PKN1	Q16512	S573		DPPSS(ph)PSSLSSPIQESTAPELPSETQETPGPALCSPLR	> 0.75		-2.03424	down-regulated	Human	Metformin signaling in colorectal cancer cells
36781298	Metformin(24h)/Control@C2bbe1-Log2FC		Fe-NTA		PKN1	Q16512	S575		DPPSSPS(ph)SLSSPIQESTAPELPSETQETPGPALCSPLR	> 0.75		-1.8245	down-regulated	Human	Metformin signaling in colorectal cancer cells
36781298	Metformin(24h)/Control@C2bbe1-Log2FC		Fe-NTA		PKN1	Q16512	S576		DPPSSPSS(ph)LSSPIQESTAPELPSETQETPGPALCSPLR	> 0.75		-1.95038	down-regulated	Human	Metformin signaling in colorectal cancer cells
36781298	Metformin(24h)/Control@C2bbe1-Log2FC		Fe-NTA		PKN1	Q16512	S578		DPPSSPSSLS(ph)SPIQESTAPELPSETQETPGPALCSPLR	> 0.75		-2.02723	down-regulated	Human	Metformin signaling in colorectal cancer cells
36781298	Metformin(24h)/Control@C2bbe1-Log2FC		Fe-NTA		PKN1	Q16512	S579		DPPSSPSSLSS(ph)PIQESTAPELPSETQETPGPALCSPLR	> 0.75		-2.03495	down-regulated	Human	Metformin signaling in colorectal cancer cells
36781298	Metformin(24h)/Control@C2bbe1-Log2FC		Fe-NTA		PKN1	Q16512	T585		DPPSSPSSLSSPIQEST(ph)APELPSETQETPGPALCSPLR	> 0.75		-1.97639	down-regulated	Human	Metformin signaling in colorectal cancer cells
36781298	Metformin(24h)/Control@C2bbe1-Log2FC		Fe-NTA		PKN1	Q16512	T596		DPPSSPSSLSSPIQESTAPELPSETQET(ph)PGPALCSPLR	> 0.75		-2.33003	down-regulated	Human	Metformin signaling in colorectal cancer cells
36781298	Metformin(24h)/Control@C2bbe1-Log2FC		Fe-NTA		PKN1	Q16512	T557		LNLGT(ph)DSDSSPQK	> 0.75		-1.68119	down-regulated	Human	Metformin signaling in colorectal cancer cells
36781298	Metformin(24h)/Control@COLO205-Log2FC		Fe-NTA		PKN1	Q16512	S573		DPPSS(ph)PSSLSSPIQESTAPELPSETQETPGPALCSPLR	> 0.75		-1.60954	down-regulated	Human	Metformin signaling in colorectal cancer cells
36781298	Metformin(24h)/Control@COLO205-Log2FC		Fe-NTA		PKN1	Q16512	S575		DPPSSPS(ph)SLSSPIQESTAPELPSETQETPGPALCSPLR	> 0.75		-1.68922	down-regulated	Human	Metformin signaling in colorectal cancer cells
36781298	Metformin(24h)/Control@COLO205-Log2FC		Fe-NTA		PKN1	Q16512	S576		DPPSSPSS(ph)LSSPIQESTAPELPSETQETPGPALCSPLR	> 0.75		-1.59307	down-regulated	Human	Metformin signaling in colorectal cancer cells
36781298	Metformin(24h)/Control@COLO205-Log2FC		Fe-NTA		PKN1	Q16512	S578		DPPSSPSSLS(ph)SPIQESTAPELPSETQETPGPALCSPLR	> 0.75		-1.64093	down-regulated	Human	Metformin signaling in colorectal cancer cells
36781298	Metformin(24h)/Control@COLO205-Log2FC		Fe-NTA		PKN1	Q16512	S579		DPPSSPSSLSS(ph)PIQESTAPELPSETQETPGPALCSPLR	> 0.75		-1.40998	down-regulated	Human	Metformin signaling in colorectal cancer cells
36781298	Metformin(24h)/Control@COLO205-Log2FC		Fe-NTA		PKN1	Q16512	T585		DPPSSPSSLSSPIQEST(ph)APELPSETQETPGPALCSPLR	> 0.75		-1.6311	down-regulated	Human	Metformin signaling in colorectal cancer cells
36781298	Metformin(24h)/Control@COLO205-Log2FC		Fe-NTA		PKN1	Q16512	T596		DPPSSPSSLSSPIQESTAPELPSETQET(ph)PGPALCSPLR	> 0.75		-1.85707	down-regulated	Human	Metformin signaling in colorectal cancer cells
36781298	Metformin(24h)/Control@COLO205-Log2FC		Fe-NTA		PKN1	Q16512	T557		LNLGT(ph)DSDSSPQK	> 0.75		-0.778125	down-regulated	Human	Metformin signaling in colorectal cancer cells
36781298	Metformin(24h)/Control@COLO205-Log2FC		Fe-NTA		PKN1	Q16512	T778		TSTFCGT(ph)PEFLAPEVLTDTSYTR	> 0.75		0.833672	Up-regulated	Human	Metformin signaling in colorectal cancer cells
36781298	Metformin(24h)/Control@HT115-Log2FC		Fe-NTA		PKN1	Q16512	T557		LNLGT(ph)DSDSSPQK	> 0.75		-0.689839	down-regulated	Human	Metformin signaling in colorectal cancer cells
36781298	Metformin(24h)/Control@HT115-Log2FC		Fe-NTA		PKN1	Q16512	T772		T(ph)STFCGTPEFLAPEVLTDTSYTR	> 0.75		1.73347	Up-regulated	Human	Metformin signaling in colorectal cancer cells
36781298	Metformin(24h)/Control@HT115-Log2FC		Fe-NTA		PKN1	Q16512	T774		TST(ph)FCGTPEFLAPEVLTDTSYTR	> 0.75		1.63359	Up-regulated	Human	Metformin signaling in colorectal cancer cells
36781298	Metformin(24h)/Control@LOVO-Log2FC		Fe-NTA		PKN1	Q16512	S573		DPPSS(ph)PSSLSSPIQESTAPELPSETQETPGPALCSPLR	> 0.75		-0.422338	down-regulated	Human	Metformin signaling in colorectal cancer cells
36781298	Metformin(24h)/Control@LOVO-Log2FC		Fe-NTA		PKN1	Q16512	S575		DPPSSPS(ph)SLSSPIQESTAPELPSETQETPGPALCSPLR	> 0.75		-0.413836	down-regulated	Human	Metformin signaling in colorectal cancer cells
36781298	Metformin(24h)/Control@LOVO-Log2FC		Fe-NTA		PKN1	Q16512	S576		DPPSSPSS(ph)LSSPIQESTAPELPSETQETPGPALCSPLR	> 0.75		-0.417405	down-regulated	Human	Metformin signaling in colorectal cancer cells
36781298	Metformin(24h)/Control@LOVO-Log2FC		Fe-NTA		PKN1	Q16512	S578		DPPSSPSSLS(ph)SPIQESTAPELPSETQETPGPALCSPLR	> 0.75		-0.414071	down-regulated	Human	Metformin signaling in colorectal cancer cells
36781298	Metformin(24h)/Control@LOVO-Log2FC		Fe-NTA		PKN1	Q16512	S579		DPPSSPSSLSS(ph)PIQESTAPELPSETQETPGPALCSPLR	> 0.75		-0.410046	down-regulated	Human	Metformin signaling in colorectal cancer cells
36781298	Metformin(24h)/Control@LOVO-Log2FC		Fe-NTA		PKN1	Q16512	T585		DPPSSPSSLSSPIQEST(ph)APELPSETQETPGPALCSPLR	> 0.75		-0.403025	down-regulated	Human	Metformin signaling in colorectal cancer cells
36781298	Metformin(24h)/Control@LOVO-Log2FC		Fe-NTA		PKN1	Q16512	T596		DPPSSPSSLSSPIQESTAPELPSETQET(ph)PGPALCSPLR	> 0.75		-0.418451	down-regulated	Human	Metformin signaling in colorectal cancer cells
36781298	Metformin(24h)/Control@NCIH747-Log2FC		Fe-NTA		PKN1	Q16512	T557		LNLGT(ph)DSDSSPQK	> 0.75		-0.432646	down-regulated	Human	Metformin signaling in colorectal cancer cells
36781298	Metformin(24h)/Control@NCIH747-Log2FC		Fe-NTA		PKN1	Q16512	S69		S(ph)LGPVELLLR	> 0.75		-2.15916	down-regulated	Human	Metformin signaling in colorectal cancer cells
36781298	Metformin(24h)/Control@NCIH747-Log2FC		Fe-NTA		PKN1	Q16512	T772		T(ph)STFCGTPEFLAPEVLTDTSYTR	> 0.75		-1.44401	down-regulated	Human	Metformin signaling in colorectal cancer cells
36781298	Metformin(24h)/Control@NCIH747-Log2FC		Fe-NTA		PKN1	Q16512	T774		TST(ph)FCGTPEFLAPEVLTDTSYTR	> 0.75		-1.39824	down-regulated	Human	Metformin signaling in colorectal cancer cells
36781298	Metformin(24h)/Control@NCIH747-Log2FC		Fe-NTA		PKN1	Q16512	T778		TSTFCGT(ph)PEFLAPEVLTDTSYTR	> 0.75		-1.39862	down-regulated	Human	Metformin signaling in colorectal cancer cells
36781298	Metformin(24h)/Control@RKO-Log2FC		Fe-NTA		PKN1	Q16512	S573		DPPSS(ph)PSSLSSPIQESTAPELPSETQETPGPALCSPLR	> 0.75		-0.498528	down-regulated	Human	Metformin signaling in colorectal cancer cells
36781298	Metformin(24h)/Control@RKO-Log2FC		Fe-NTA		PKN1	Q16512	S575		DPPSSPS(ph)SLSSPIQESTAPELPSETQETPGPALCSPLR	> 0.75		-0.522081	down-regulated	Human	Metformin signaling in colorectal cancer cells
36781298	Metformin(24h)/Control@RKO-Log2FC		Fe-NTA		PKN1	Q16512	S576		DPPSSPSS(ph)LSSPIQESTAPELPSETQETPGPALCSPLR	> 0.75		-0.509999	down-regulated	Human	Metformin signaling in colorectal cancer cells
36781298	Metformin(24h)/Control@RKO-Log2FC		Fe-NTA		PKN1	Q16512	S578		DPPSSPSSLS(ph)SPIQESTAPELPSETQETPGPALCSPLR	> 0.75		-0.50682	down-regulated	Human	Metformin signaling in colorectal cancer cells
36781298	Metformin(24h)/Control@RKO-Log2FC		Fe-NTA		PKN1	Q16512	S579		DPPSSPSSLSS(ph)PIQESTAPELPSETQETPGPALCSPLR	> 0.75		-0.511995	down-regulated	Human	Metformin signaling in colorectal cancer cells
36781298	Metformin(24h)/Control@RKO-Log2FC		Fe-NTA		PKN1	Q16512	T585		DPPSSPSSLSSPIQEST(ph)APELPSETQETPGPALCSPLR	> 0.75		-0.499924	down-regulated	Human	Metformin signaling in colorectal cancer cells
36781298	Metformin(24h)/Control@RKO-Log2FC		Fe-NTA		PKN1	Q16512	T596		DPPSSPSSLSSPIQESTAPELPSETQET(ph)PGPALCSPLR	> 0.75		-0.543004	down-regulated	Human	Metformin signaling in colorectal cancer cells
36781298	Metformin(24h)/Control@RKO-Log2FC		Fe-NTA		PKN1	Q16512	T557		LNLGT(ph)DSDSSPQK	> 0.75		0.586165	Up-regulated	Human	Metformin signaling in colorectal cancer cells
36781298	Metformin(24h)/Control@RKO-Log2FC		Fe-NTA		PKN1	Q16512	T778		TSTFCGT(ph)PEFLAPEVLTDTSYTR	> 0.75		-0.38762	down-regulated	Human	Metformin signaling in colorectal cancer cells
36781298	Metformin(24h)/Control@SNU61-Log2FC		Fe-NTA		PKN1	Q16512	S573		DPPSS(ph)PSSLSSPIQESTAPELPSETQETPGPALCSPLR	> 0.75		-1.1585	down-regulated	Human	Metformin signaling in colorectal cancer cells
36781298	Metformin(24h)/Control@SNU61-Log2FC		Fe-NTA		PKN1	Q16512	S575		DPPSSPS(ph)SLSSPIQESTAPELPSETQETPGPALCSPLR	> 0.75		-0.871395	down-regulated	Human	Metformin signaling in colorectal cancer cells
36781298	Metformin(24h)/Control@SNU61-Log2FC		Fe-NTA		PKN1	Q16512	S576		DPPSSPSS(ph)LSSPIQESTAPELPSETQETPGPALCSPLR	> 0.75		-0.667775	down-regulated	Human	Metformin signaling in colorectal cancer cells
36781298	Metformin(24h)/Control@SNU61-Log2FC		Fe-NTA		PKN1	Q16512	S578		DPPSSPSSLS(ph)SPIQESTAPELPSETQETPGPALCSPLR	> 0.75		-0.852875	down-regulated	Human	Metformin signaling in colorectal cancer cells
36781298	Metformin(24h)/Control@SNU61-Log2FC		Fe-NTA		PKN1	Q16512	S579		DPPSSPSSLSS(ph)PIQESTAPELPSETQETPGPALCSPLR	> 0.75		-0.938423	down-regulated	Human	Metformin signaling in colorectal cancer cells
36781298	Metformin(24h)/Control@SNU61-Log2FC		Fe-NTA		PKN1	Q16512	T585		DPPSSPSSLSSPIQEST(ph)APELPSETQETPGPALCSPLR	> 0.75		-0.837669	down-regulated	Human	Metformin signaling in colorectal cancer cells
36781298	Metformin(24h)/Control@SNU61-Log2FC		Fe-NTA		PKN1	Q16512	T596		DPPSSPSSLSSPIQESTAPELPSETQET(ph)PGPALCSPLR	> 0.75		-1.24657	down-regulated	Human	Metformin signaling in colorectal cancer cells
36781298	Metformin(24h)/Control@SNU61-Log2FC		Fe-NTA		PKN1	Q16512	T557		LNLGT(ph)DSDSSPQK	> 0.75		-2.02803	down-regulated	Human	Metformin signaling in colorectal cancer cells
36781298	Metformin(24h)/Control@SW48-Log2FC		Fe-NTA		PKN1	Q16512	S573		DPPSS(ph)PSSLSSPIQESTAPELPSETQETPGPALCSPLR	> 0.75		-0.426486	down-regulated	Human	Metformin signaling in colorectal cancer cells
36781298	Metformin(24h)/Control@SW48-Log2FC		Fe-NTA		PKN1	Q16512	S575		DPPSSPS(ph)SLSSPIQESTAPELPSETQETPGPALCSPLR	> 0.75		-0.42427	down-regulated	Human	Metformin signaling in colorectal cancer cells
36781298	Metformin(24h)/Control@SW48-Log2FC		Fe-NTA		PKN1	Q16512	S576		DPPSSPSS(ph)LSSPIQESTAPELPSETQETPGPALCSPLR	> 0.75		-0.429218	down-regulated	Human	Metformin signaling in colorectal cancer cells
36781298	Metformin(24h)/Control@SW48-Log2FC		Fe-NTA		PKN1	Q16512	S578		DPPSSPSSLS(ph)SPIQESTAPELPSETQETPGPALCSPLR	> 0.75		-0.417203	down-regulated	Human	Metformin signaling in colorectal cancer cells
36781298	Metformin(24h)/Control@SW48-Log2FC		Fe-NTA		PKN1	Q16512	S579		DPPSSPSSLSS(ph)PIQESTAPELPSETQETPGPALCSPLR	> 0.75		-0.417238	down-regulated	Human	Metformin signaling in colorectal cancer cells
36781298	Metformin(24h)/Control@SW48-Log2FC		Fe-NTA		PKN1	Q16512	T585		DPPSSPSSLSSPIQEST(ph)APELPSETQETPGPALCSPLR	> 0.75		-0.426736	down-regulated	Human	Metformin signaling in colorectal cancer cells
36781298	Metformin(24h)/Control@SW48-Log2FC		Fe-NTA		PKN1	Q16512	T596		DPPSSPSSLSSPIQESTAPELPSETQET(ph)PGPALCSPLR	> 0.75		-0.45755	down-regulated	Human	Metformin signaling in colorectal cancer cells
36781298	Metformin(24h)/Control@SW48-Log2FC		Fe-NTA		PKN1	Q16512	T557		LNLGT(ph)DSDSSPQK	> 0.75		1.533	Up-regulated	Human	Metformin signaling in colorectal cancer cells
36781298	Metformin(24h)/Control@SW48-Log2FC		Fe-NTA		PKN1	Q16512	T772		T(ph)STFCGTPEFLAPEVLTDTSYTR	> 0.75		1.74093	Up-regulated	Human	Metformin signaling in colorectal cancer cells
36781298	Metformin(24h)/Control@SW48-Log2FC		Fe-NTA		PKN1	Q16512	T774		TST(ph)FCGTPEFLAPEVLTDTSYTR	> 0.75		1.74148	Up-regulated	Human	Metformin signaling in colorectal cancer cells
36781298	Metformin(24h)/Control@SW48-Log2FC		Fe-NTA		PKN1	Q16512	T778		TSTFCGT(ph)PEFLAPEVLTDTSYTR	> 0.75		1.74358	Up-regulated	Human	Metformin signaling in colorectal cancer cells
36781298	Metformin(24h)/Control@SW837-Log2FC		Fe-NTA		PKN1	Q16512	S573		DPPSS(ph)PSSLSSPIQESTAPELPSETQETPGPALCSPLR	> 0.75		-0.500075	down-regulated	Human	Metformin signaling in colorectal cancer cells
36781298	Metformin(24h)/Control@SW837-Log2FC		Fe-NTA		PKN1	Q16512	S575		DPPSSPS(ph)SLSSPIQESTAPELPSETQETPGPALCSPLR	> 0.75		-0.52035	down-regulated	Human	Metformin signaling in colorectal cancer cells
36781298	Metformin(24h)/Control@SW837-Log2FC		Fe-NTA		PKN1	Q16512	S576		DPPSSPSS(ph)LSSPIQESTAPELPSETQETPGPALCSPLR	> 0.75		-0.49938	down-regulated	Human	Metformin signaling in colorectal cancer cells
36781298	Metformin(24h)/Control@SW837-Log2FC		Fe-NTA		PKN1	Q16512	S578		DPPSSPSSLS(ph)SPIQESTAPELPSETQETPGPALCSPLR	> 0.75		-0.509139	down-regulated	Human	Metformin signaling in colorectal cancer cells
36781298	Metformin(24h)/Control@SW837-Log2FC		Fe-NTA		PKN1	Q16512	S579		DPPSSPSSLSS(ph)PIQESTAPELPSETQETPGPALCSPLR	> 0.75		-0.507346	down-regulated	Human	Metformin signaling in colorectal cancer cells
36781298	Metformin(24h)/Control@SW837-Log2FC		Fe-NTA		PKN1	Q16512	T585		DPPSSPSSLSSPIQEST(ph)APELPSETQETPGPALCSPLR	> 0.75		-0.504001	down-regulated	Human	Metformin signaling in colorectal cancer cells
36781298	Metformin(24h)/Control@SW837-Log2FC		Fe-NTA		PKN1	Q16512	T596		DPPSSPSSLSSPIQESTAPELPSETQET(ph)PGPALCSPLR	> 0.75		-0.612461	down-regulated	Human	Metformin signaling in colorectal cancer cells
36781298	Metformin(24h)/Control@SW837-Log2FC		Fe-NTA		PKN1	Q16512	T772		T(ph)STFCGTPEFLAPEVLTDTSYTR	> 0.75		0.623898	Up-regulated	Human	Metformin signaling in colorectal cancer cells
36781298	Metformin(24h)/Control@SW837-Log2FC		Fe-NTA		PKN1	Q16512	S916		TDVSNFDEEFTGEAPTLS(ph)PPR	> 0.75		0.65552	Up-regulated	Human	Metformin signaling in colorectal cancer cells
36781298	Metformin(24h)/Control@SW837-Log2FC		Fe-NTA		PKN1	Q16512	T774		TST(ph)FCGTPEFLAPEVLTDTSYTR	> 0.75		0.624139	Up-regulated	Human	Metformin signaling in colorectal cancer cells
36781298	Metformin(24h)/Control@SW837-Log2FC		Fe-NTA		PKN1	Q16512	T778		TSTFCGT(ph)PEFLAPEVLTDTSYTR	> 0.75		0.624982	Up-regulated	Human	Metformin signaling in colorectal cancer cells
36781298	Metformin(24h)/Control@SW948-Log2FC		Fe-NTA		PKN1	Q16512	S573		DPPSS(ph)PSSLSSPIQESTAPELPSETQETPGPALCSPLR	> 0.75		-3.19627	down-regulated	Human	Metformin signaling in colorectal cancer cells
36781298	Metformin(24h)/Control@SW948-Log2FC		Fe-NTA		PKN1	Q16512	S575		DPPSSPS(ph)SLSSPIQESTAPELPSETQETPGPALCSPLR	> 0.75		-3.22564	down-regulated	Human	Metformin signaling in colorectal cancer cells
36781298	Metformin(24h)/Control@SW948-Log2FC		Fe-NTA		PKN1	Q16512	S576		DPPSSPSS(ph)LSSPIQESTAPELPSETQETPGPALCSPLR	> 0.75		-3.211	down-regulated	Human	Metformin signaling in colorectal cancer cells
36781298	Metformin(24h)/Control@SW948-Log2FC		Fe-NTA		PKN1	Q16512	S578		DPPSSPSSLS(ph)SPIQESTAPELPSETQETPGPALCSPLR	> 0.75		-3.18735	down-regulated	Human	Metformin signaling in colorectal cancer cells
36781298	Metformin(24h)/Control@SW948-Log2FC		Fe-NTA		PKN1	Q16512	S579		DPPSSPSSLSS(ph)PIQESTAPELPSETQETPGPALCSPLR	> 0.75		-3.20693	down-regulated	Human	Metformin signaling in colorectal cancer cells
36781298	Metformin(24h)/Control@SW948-Log2FC		Fe-NTA		PKN1	Q16512	T585		DPPSSPSSLSSPIQEST(ph)APELPSETQETPGPALCSPLR	> 0.75		-3.18939	down-regulated	Human	Metformin signaling in colorectal cancer cells
36781298	Metformin(24h)/Control@SW948-Log2FC		Fe-NTA		PKN1	Q16512	T557		LNLGT(ph)DSDSSPQK	> 0.75		-0.720148	down-regulated	Human	Metformin signaling in colorectal cancer cells
36781298	Metformin(24h)/Control@T84-Log2FC		Fe-NTA		PKN1	Q16512	T772		T(ph)STFCGTPEFLAPEVLTDTSYTR	> 0.75		0.795612	Up-regulated	Human	Metformin signaling in colorectal cancer cells
36781298	Metformin(24h)/Control@T84-Log2FC		Fe-NTA		PKN1	Q16512	T774		TST(ph)FCGTPEFLAPEVLTDTSYTR	> 0.75		0.717187	Up-regulated	Human	Metformin signaling in colorectal cancer cells
36781298	Metformin(24h)/Control@T84-Log2FC		Fe-NTA		PKN1	Q16512	T778		TSTFCGT(ph)PEFLAPEVLTDTSYTR	> 0.75		0.719034	Up-regulated	Human	Metformin signaling in colorectal cancer cells
35011700	(IL-33 (10min)/Control)@THP-1 cells-Log2FC		TiO2		PKN1	Q16512	S562		LNLGTDSDSSPQK	100	<0.05	-0.797452	down-regulated	Human	IL-33 Signaling Network
35011700	(IL-33 (120min)/Control)@THP-1 cells-Log2FC		TiO2		PKN1	Q16512	S562		LNLGTDSDSSPQK	100	<0.05	0.695626	Up-regulated	Human	IL-33 Signaling Network
35011700	(IL-33 (15min)/Control)@THP-1 cells-Log2FC		TiO2		PKN1	Q16512	S562		LNLGTDSDSSPQK	100	<0.05	-0.676182	down-regulated	Human	IL-33 Signaling Network
35011700	(IL-33 (240min)/Control)@THP-1 cells-Log2FC		TiO2		PKN1	Q16512	S562		LNLGTDSDSSPQK	100	<0.05	0.437943	Up-regulated	Human	IL-33 Signaling Network
35011700	(IL-33 (45min)/Control)@THP-1 cells-Log2FC		TiO2		PKN1	Q16512	S562		LNLGTDSDSSPQK	100	<0.05	0.660779	Up-regulated	Human	IL-33 Signaling Network
35011700	(IL-33 (5min)/Control)@THP-1 cells-Log2FC		TiO2		PKN1	Q16512	S562		LNLGTDSDSSPQK	100		-0.553144	down-regulated	Human	IL-33 Signaling Network
35011700	(IL-33 (60min)/Control)@THP-1 cells-Log2FC		TiO2		PKN1	Q16512	S562		LNLGTDSDSSPQK	100	<0.05	-0.64804	down-regulated	Human	IL-33 Signaling Network
35439114	C17/Control@U266 cells-AvgFC		Ti4+-IMAC		PKN1	Q16512	S562		LNLGTDSDSS(ph)PQK	>0.75	9.02e-05		Up-regulated	Human	DYRK2 inhibitor
36173113	Safranal(12h)/Control@MDA-MB-231 cells-AbsFC		TiO2		PKN1	Q16512	S559		LNLGTDSDSSPQK	100;100	0.0064595		Up-regulated	Human	Safranal Effects on Triple-Negative Breast Cancer Cells
36173113	Safranal(12h)/Control@MDA-MB-231 cells-AbsFC		TiO2		PKN1	Q16512	S562		LNLGTDSDSSPQK	98.9;100	2.01e-06		Up-regulated	Human	Safranal Effects on Triple-Negative Breast Cancer Cells
36173113	Safranal(24h)/Control@MDA-MB-231 cells-AbsFC		TiO2		PKN1	Q16512	S562		LNLGTDSDSSPQK	100	0.00258715		Up-regulated	Human	Safranal Effects on Triple-Negative Breast Cancer Cells
36173113	Safranal(24h)/Control@MDA-MB-231 cells-AbsFC		TiO2		PKN1	Q16512	S559		LNLGTDSDSSPQK	100;100	0.00109902		Up-regulated	Human	Safranal Effects on Triple-Negative Breast Cancer Cells
36173113	Safranal(30min)/Control@MDA-MB-231 cells-AbsFC		TiO2		PKN1	Q16512	S562		LNLGTDSDSSPQK	100	0.00123609		down-regulated	Human	Safranal Effects on Triple-Negative Breast Cancer Cells
36781298	Metformin(24h)/Control@C2bbe1-Log2FC		Fe-NTA		PKN1	Q16512	S562		LNLGTDSDSS(ph)PQK	> 0.75		-0.51576	down-regulated	Human	Metformin signaling in colorectal cancer cells
36781298	Metformin(24h)/Control@COLO205-Log2FC		Fe-NTA		PKN1	Q16512	S562		LNLGTDSDSS(ph)PQK	> 0.75		0.391832	Up-regulated	Human	Metformin signaling in colorectal cancer cells
36781298	Metformin(24h)/Control@HT115-Log2FC		Fe-NTA		PKN1	Q16512	S562		LNLGTDSDSS(ph)PQK	> 0.75		-0.624044	down-regulated	Human	Metformin signaling in colorectal cancer cells
36781298	Metformin(24h)/Control@LOVO-Log2FC		Fe-NTA		PKN1	Q16512	S562		LNLGTDSDSS(ph)PQK	> 0.75		0.969695	Up-regulated	Human	Metformin signaling in colorectal cancer cells
36781298	Metformin(24h)/Control@SNU61-Log2FC		Fe-NTA		PKN1	Q16512	S562		LNLGTDSDSS(ph)PQK	> 0.75		-0.407334	down-regulated	Human	Metformin signaling in colorectal cancer cells
36781298	Metformin(24h)/Control@SW837-Log2FC		Fe-NTA		PKN1	Q16512	S562		LNLGTDSDSS(ph)PQK	> 0.75		-1.20743	down-regulated	Human	Metformin signaling in colorectal cancer cells
36781298	Metformin(24h)/Control@SW948-Log2FC		Fe-NTA		PKN1	Q16512	S562		LNLGTDSDSS(ph)PQK	> 0.75		-0.449671	down-regulated	Human	Metformin signaling in colorectal cancer cells
36781298	Metformin(24h)/Control@T84-Log2FC		Fe-NTA		PKN1	Q16512	S562		LNLGTDSDSS(ph)PQK	> 0.75		-0.443179	down-regulated	Human	Metformin signaling in colorectal cancer cells
