# Supplementary material for: Dissecting the Phospho-Regulatory Landscape of Protein Kinase N1 (PKN1) and Its Downstream Signaling: Functional Insights into the Activity-Dependent and Disease-Relevant Phosphosites
Source: Int J Mol Sci. 2026 Feb 25;27(5):2137. doi: 10.3390/ijms27052137 (PMC12984926; doi:10.3390/ijms27052137)
Supplement: Supplementary file 1 [file ijms-27-02137-s001.zip › Supplementary Table S2.xlsx]

## Sheet: Supplementary Information
Title
Dissecting the Phospho-Regulatory Landscape of Protein Kinase N1 (PKN1) and Its Downstream Signaling: Functional Insights into the Activity-Dependent and Disease-Relevant Phosphosites
Supplementry file description
High-confidence POp co-regulated with PKN1 expression [after applying threshold]

## Sheet: S562_UUDD
PKN1 site	Coregulated_POp	FET p-Value	UUDD Freq	UUDD_PMID_confidence	UUDD_Code_confidence	EXP_code
PKN1_S562	HAUS6_S552	4.47741e-08	29	12	15	A375R/A375S,Prostaglandin E2,PRIMMUS approach,Metformin,Safranal,BI-D1870 (RSKi) + PMA,BRAFV600E(OIS),BRAFV600E+sh-C/EBP(OISb),Caffeine,Etoposide,Her2 Pos/Neg,IL33,NCM,PD184352 (MEKi),Phorbol myristate acetate
PKN1_S562	EIF4A3_S12	1.26538e-05	28	7	13	A375R/A375S,COR1/H1975 cells,COR10/H1975 cells,Coumarin,Rociletinib+(COR1/H1975),Rociletinib+(COR10/H1975),TGF-beta,Metformin,BI-D1870 (RSKi) + PMA,Caffeine,Etoposide,IR,Phorbol myristate acetate,Rociletinib+(COR10/COR1)
PKN1_S562	CNOT3_S299	8.36981e-05	28	10	11	Hypoxia,IL33,Prostaglandin E2,PRIMMUS approach,RXDX-106 (pan-TAMi),Metformin,EMT+TGNF,IR,Inf_S. aureus,TGNF,A375R/A375S,Safranal
PKN1_S562	ORC6_T195	2.21843e-06	24	9	12	Mitotic arrest,RXDX-106 (pan-TAMi),TcdB (Toxin),TGF-beta,Metformin,AZR3/H1975 cells,AZR4/H1975 cells,BI-D1870 (RSKi) + PMA,BRAFV600E(OIS)/BRAFV600E+sh-C/EBP(OISb),BRAFV600E(OIS),BRAFV600E+sh-C/EBP(OISb),Phorbol myristate acetate
PKN1_S562	ANKRD17_S1699	8.87348e-06	22	7	7	Hypoxia,Prostaglandin E2,PRIMMUS approach,Metformin,Safranal,PD184352 (MEKi),Phorbol myristate acetate
PKN1_S562	NIFK_T279	2.28242e-05	22	5	5	Coumarin,Mitotic arrest,TGF-beta,Metformin,Safranal,PD184352 (MEKi)
PKN1_S562	CDK2_Y15	4.25005e-05	22	5	5	Hypoxia,IL33,RXDX-106 (pan-TAMi),TGF-beta,PP2A‐B56i_G1S,Caffeine
PKN1_S562	DMAP1_T445	5.20491e-05	22	10	13	COR1/H1975 cells,Coumarin,IL33,Mitotic arrest,PRIMMUS approach,RXDX-106 (pan-TAMi),AZR3/H1975 cells,AZR4/H1975 cells,Caffeine,Etoposide,Hypoxia,Phorbol myristate acetate,XL888 (HSP90i),Metformin
PKN1_S562	KCTD3_S711	3.05549e-06	21	9	12	A375R/A375S,RXDX-106 (pan-TAMi),Metformin,Safranal,AZR3/H1975 cells,AZR4/H1975 cells,BRAFV600E(OIS)/BRAFV600E+sh-C/EBP(OISb),BRAFV600E(OIS),BRAFV600E+sh-C/EBP(OISb),Her2 Pos/Neg,IL33,PD184352 (MEKi)
PKN1_S562	TEX10_T29	2.77589e-05	21	5	7	IL33,TGF-beta,Metformin,BI-D1870 (RSKi) + PMA,BRAFV600E(OIS)/BRAFV600E+sh-C/EBP(OISb),BRAFV600E(OIS),PD184352 (MEKi),TGNF
PKN1_S562	CFAP97_S218	6.16744e-05	21	9	10	Cyclin A (high/low),IL33,Mitotic arrest,Prostaglandin E2,Metformin,Safranal,BRAFV600E(OIS),BRAFV600E+sh-C/EBP(OISb),Her2 Pos/Neg,IR,PD184352 (MEKi)
PKN1_S562	USP10_S718	2.33094e-05	20	4	4	IL33,Mitotic arrest,TGF-beta,Metformin,Safranal
PKN1_S562	UFD1_S245	3.47474e-05	20	7	9	A375R/A375S,Mitotic arrest,Prostaglandin E2,Metformin,Safranal,BI-D1870 (RSKi) + PMA,Etoposide,Hypoxia,IR,PD184352 (MEKi)
PKN1_S562	FAM193A_S1144	0.000109103	20	7	9	Silmitasertib (CK2i),Prostaglandin E2,TGF-beta,Safranal,PP2A‐B56i_G1S,BRAFV600E(OIS)/BRAFV600E+sh-C/EBP(OISb),BRAFV600E(OIS),BRAFV600E+sh-C/EBP(OISb),IL33,Metformin
PKN1_S562	ATXN2_S772	1.06729e-07	19.5	10	15	IL33,RXDX-106 (pan-TAMi),TGF-beta,Metformin,Ang II,BI-D1870 (RSKi) + PMA,BRAFV600E(OIS),BRAFV600E+sh-C/EBP(OISb),EMT+TGNF,Etoposide,Her2 Pos/Neg,NCM,PD184352 (MEKi),Phorbol myristate acetate,TGNF,A375R/A375S,Vermurafenib_Res A375R/A375S
PKN1_S562	USP8_S392	1.63629e-05	19	7	7	IL33,Mitotic arrest,Prostaglandin E2,C17 (DYRK2i),Metformin,Safranal,EMT+TGNF
PKN1_S562	NDE1_S282	2.36889e-05	19	9	12	Silmitasertib (CK2i),PRIMMUS approach,Metformin,Ang II,AZR3/H1975 cells,AZR4/H1975 cells,BRAFV600E(OIS),BRAFV600E+sh-C/EBP(OISb),Caffeine,Etoposide,IR,A375R/A375S
PKN1_S562	MAP4_S384	4.47827e-05	19	4	4	IL33,RXDX-106 (pan-TAMi),Metformin,Safranal,Phorbol myristate acetate
PKN1_S562	DYNC1LI2_S407	6.52304e-05	19	6	6	shPPP6C,Coumarin,PP2A overexp,Hypoxia,RXDX-106 (pan-TAMi),Inf_S. aureus,Metformin
PKN1_S562	CRYBG3_S1280	6.52304e-05	19	5	6	Mitotic arrest,TGF-beta,Metformin,Safranal,EMT+TGNF,IL33,TGNF
PKN1_S562	CDCA2_S756	7.84709e-05	19	4	5	Mitotic arrest,Rociletinib+(COR1/H1975),Rociletinib+(COR10/H1975),TGF-beta,Her2 Pos/Neg,Metformin
PKN1_S562	RIF1_S1454	0.000112847	19	7	10	Mitotic arrest,Prostaglandin E2,TGF-beta,AZR3/H1975 cells,AZR4/H1975 cells,BRAFV600E(OIS),BRAFV600E+sh-C/EBP(OISb),NCM,PD184352 (MEKi),Phorbol myristate acetate,Metformin
PKN1_S562	BRAP_S97	0.00013491	19	5	5	PRIMMUS approach,TGF-beta,Safranal,Hypoxia,IL33,Metformin
PKN1_S562	CC2D1A_S455	0.000191673	19	6	9	Metformin,Safranal,BI-D1870 (RSKi) + PMA,BRAFV600E(OIS)/BRAFV600E+sh-C/EBP(OISb),BRAFV600E(OIS),BRAFV600E+sh-C/EBP(OISb),Caffeine,IL33,PD184352 (MEKi),Phorbol myristate acetate
PKN1_S562	SKA2_S101	0.000227799	19	7	7	IL33,Mitotic arrest,Prostaglandin E2,TGF-beta,Metformin,Safranal,Caffeine,Her2 Pos/Neg
PKN1_S562	NUFIP2_T571	1.23429e-05	18	7	9	COR1/H1975 cells,COR10/H1975 cells,IL33,TcdB (Toxin),BI-D1870 (RSKi) + PMA,NCM,Phorbol myristate acetate,Inf_S. aureus,Metformin
PKN1_S562	RECQL4_S251	3.62671e-05	18	6	6	IL33,Mitotic arrest,TGF-beta,Safranal,IR,Metformin
PKN1_S562	ANKS1A_T318	0.000203307	18	6	8	Mitotic arrest,TGF-beta,Metformin,AZR3/H1975 cells,AZR4/H1975 cells,BI-D1870 (RSKi) + PMA,EMT+TGNF,IL33,PD184352 (MEKi)
PKN1_S562	ZC3H11A_T321	0.000240431	18	7	9	IL33,Mitotic arrest,RXDX-106 (pan-TAMi),Metformin,BI-D1870 (RSKi) + PMA,BRAFV600E(OIS)/BRAFV600E+sh-C/EBP(OISb),BRAFV600E(OIS),BRAFV600E+sh-C/EBP(OISb),EGF,Inf_S. aureus
PKN1_S562	RRP8_S223	0.00033437	18	5	6	Coumarin,IL33,RXDX-106 (pan-TAMi),Metformin,AZR3/H1975 cells,BRAFV600E(OIS)/BRAFV600E+sh-C/EBP(OISb),BRAFV600E(OIS)
PKN1_S562	ZZZ3_S113	0.00033437	18	8	10	Coumarin,Cyclin A (high/low),IL33,RXDX-106 (pan-TAMi),Metformin,BRAFV600E(OIS),BRAFV600E+sh-C/EBP(OISb),Caffeine,EMT+TGNF,PD184352 (MEKi),TGNF
PKN1_S562	JPT2_T76	0.000461637	18	6	10	A375R/A375S,COR1/H1975 cells,COR10/H1975 cells,Mitotic arrest,Rociletinib+(COR1/H1975),Rociletinib+(COR10/H1975),TGF-beta,C17 (DYRK2i),BI-D1870 (RSKi) + PMA,Rociletinib+(COR10/COR1),Metformin
PKN1_S562	SCYL2_S677	0.000739094	18	7	9	A375R/A375S,IL33,Mitotic arrest,RXDX-106 (pan-TAMi),BI-D1870 (RSKi) + PMA,BRAFV600E(OIS),BRAFV600E+sh-C/EBP(OISb),PD184352 (MEKi),TGNF,Metformin
PKN1_S562	AHNAK_T490	3.60382e-07	17	8	10	A375R/A375S,IL33,Mitotic arrest,TGF-beta,Metformin,Safranal,BRAFV600E(OIS)/BRAFV600E+sh-C/EBP(OISb),BRAFV600E(OIS),BRAFV600E+sh-C/EBP(OISb),Etoposide,Her2 Pos/Neg,Inf_S. aureus
PKN1_S562	JMJD1C_S320	4.03403e-05	17	5	5	Hypoxia,IL33,RXDX-106 (pan-TAMi),Etoposide,Her2 Pos/Neg
PKN1_S562	DCP2_S284	7.81889e-05	17	9	10	Coumarin,Silmitasertib (CK2i),Prostaglandin E2,PRIMMUS approach,Metformin,Safranal,Ang II,Etoposide,IL33,IR
PKN1_S562	TRIM32_S335	7.81889e-05	17	8	10	COR1/H1975 cells,COR10/H1975 cells,Mitotic arrest,Prostaglandin E2,Ang II,Her2 Pos/Neg,IR,A375R/A375S,Vermurafenib_Res A375R/A375S,Metformin
PKN1_S562	KIAA1522_S669	0.000161316	17	6	9	Silmitasertib+mutCSNK2A1_V66A/H160D/I174A,Coumarin,HB-EGF,Mitotic arrest,TGF-beta,Caffeine,Etoposide,IR,NCM,Phorbol myristate acetate
PKN1_S562	USP4_S244	0.0001905	17	4	4	A375R/A375S,TGF-beta,AZR3/H1975 cells,TGNF,Metformin
PKN1_S562	MXRA7_S144	0.0001905	17	7	11	COR1/H1975 cells,COR10/H1975 cells,Coumarin,Silmitasertib (CK2i),Rociletinib+(COR1/H1975),Rociletinib+(COR10/H1975),RXDX-106 (pan-TAMi),BI-D1870 (RSKi) + PMA,BRAFV600E(OIS)/BRAFV600E+sh-C/EBP(OISb),BRAFV600E(OIS),Caffeine,Her2 Pos/Neg
PKN1_S562	PDLIM1_S130	0.000363526	17	9	13	A375R/A375S,Coumarin,Prostaglandin E2,Rociletinib+(COR1/H1975),AZR3/H1975 cells,AZR4/H1975 cells,PP2A‐B56i_G1S,BI-D1870 (RSKi) + PMA,NCM,PD184352 (MEKi),Phorbol myristate acetate,Inf_S. aureus,TcdB (Toxin),Metformin
PKN1_S562	MGA_S1457	0.000363526	17	3	3	Silmitasertib (CK2i),Prostaglandin E2,TGF-beta,Metformin
PKN1_S562	MCM9_S915	0.000363526	17	4	4	Silmitasertib (CK2i),TGF-beta,Caffeine,PD184352 (MEKi),Metformin
PKN1_S562	SUGT1_S281	0.000425315	17	3	3	shPPP6C,Prostaglandin E2,TGF-beta,Metformin
PKN1_S562	JMJD1C_S319	6.47665e-05	16	4	4	Hypoxia,IL33,Etoposide,Her2 Pos/Neg
PKN1_S562	EEF1D_T129	6.47665e-05	16	8	11	PRIMMUS approach,Rociletinib+(COR1/H1975),Rociletinib+(COR10/H1975),Metformin,BI-D1870 (RSKi) + PMA,EGF,Etoposide,NCM,PD184352 (MEKi),Phorbol myristate acetate,TGNF
PKN1_S562	KRTCAP2_T124	7.59091e-05	16	5	9	COR1/H1975 cells,COR10/H1975 cells,PRIMMUS approach,Metformin,Safranal,AZR3/H1975 cells,AZR4/H1975 cells,EMT+TGNF,TGNF
PKN1_S562	CCDC9B_S392	0.000353087	16	4	6	TGF-beta,Metformin,Safranal,BRAFV600E(OIS)/BRAFV600E+sh-C/EBP(OISb),BRAFV600E(OIS),Etoposide,IR
PKN1_S562	ATF7IP_S474	0.000353087	16	3	3	Hypoxia,Prostaglandin E2,TGF-beta,Metformin
PKN1_S562	SMPD4_S792	0.000353087	16	5	6	COR1/H1975 cells,COR10/H1975 cells,IL33,Metformin,BRAFV600E+sh-C/EBP(OISb),Caffeine,Phorbol myristate acetate
PKN1_S562	PMS2_S445	0.000353087	16	3	3	IL33,TGF-beta,PP2A‐B56i_G1S,TGNF
PKN1_S562	MARCKS_S77	0.000411569	16	6	7	PP2A overexp,Mitotic arrest,TGF-beta,Safranal,BRAFV600E(OIS),NCM,Phorbol myristate acetate,TcdB (Toxin)
PKN1_S562	AHNAK2_S4477	0.000411569	16	4	5	RXDX-106 (pan-TAMi),TGF-beta,AZR3/H1975 cells,AZR4/H1975 cells,Her2 Pos/Neg,Metformin
PKN1_S562	TJP1_T354	0.000556251	16	5	7	IL33,RXDX-106 (pan-TAMi),Metformin,BRAFV600E(OIS),BRAFV600E+sh-C/EBP(OISb),IR,NCM,Phorbol myristate acetate
PKN1_S562	NEK4_S563	0.000556251	16	5	5	Silmitasertib (CK2i),IL33,Prostaglandin E2,Safranal,IR,Metformin
PKN1_S562	TACC3_S250	0.00064501	16	6	8	Coumarin,Mitotic arrest,AZR3/H1975 cells,AZR4/H1975 cells,BI-D1870 (RSKi) + PMA,BRAFV600E+sh-C/EBP(OISb),IL33,PD184352 (MEKi),Metformin
PKN1_S562	KIF1C_S494	0.00064501	16	4	5	IL33,Mitotic arrest,Metformin,Safranal,EMT+TGNF,TGNF
PKN1_S562	BRD7_S289	0.000746678	16	6	6	A375R/A375S,Cyclin A (high/low),IL33,RXDX-106 (pan-TAMi),Metformin,Safranal,NCM
PKN1_S562	SSH1_S576	0.000862945	16	3	4	IL33,Metformin,BRAFV600E(OIS),BRAFV600E+sh-C/EBP(OISb),Her2 Pos/Neg
PKN1_S562	KIAA0930_S304	0.000862945	16	5	5	IL33,Ang II,BI-D1870 (RSKi) + PMA,BRAFV600E(OIS),Phorbol myristate acetate,Metformin
PKN1_S562	MAP7D3_S461	0.00114704	16	8	11	A375R/A375S,COR1/H1975 cells,COR10/H1975 cells,Coumarin,Silmitasertib (CK2i),IL33,PRIMMUS approach,Metformin,AZR3/H1975 cells,AZR4/H1975 cells,IR,Safranal
PKN1_S562	LARP4B_S498	0.00131931	16	6	7	IL33,C17 (DYRK2i),Metformin,Safranal,BI-D1870 (RSKi) + PMA,Her2 Pos/Neg,PD184352 (MEKi),TGNF
PKN1_S562	DAB2_S394	0.00131931	16	6	5	EGF,Hypoxia,Mitotic arrest,Metformin,Caffeine,IR
PKN1_S562	MYO9B_S1122	0.00336855	16	8	8	Silmitasertib+mutCSNK2A1_V66A/H160D/I174A,Coumarin,IL33,RXDX-106 (pan-TAMi),Selinexor,Safranal,BI-D1870 (RSKi) + PMA,Hypoxia,Metformin
PKN1_S562	PABPN1_S150	0.0160708	16	8	12	IL33,PRIMMUS approach,RXDX-106 (pan-TAMi),Safranal,AZR3/H1975 cells,AZR4/H1975 cells,BI-D1870 (RSKi) + PMA,EMT+TGNF,NCM,PD184352 (MEKi),Phorbol myristate acetate,TGNF,Metformin
PKN1_S562	KIAA0753_S287	6.67778e-05	15	6	7	Metformin,PP2A‐B56i_G1S,BRAFV600E(OIS),BRAFV600E+sh-C/EBP(OISb),Caffeine,Her2 Pos/Neg,IL33
PKN1_S562	CEP170_T1533	9.07493e-05	15	5	6	Metformin,Safranal,Etoposide,NCM,PD184352 (MEKi),Phorbol myristate acetate
PKN1_S562	TRIP11_S464	0.000122569	15	7	9	A375R/A375S,Silmitasertib (CK2i),Mitotic arrest,TGF-beta,BRAFV600E(OIS)/BRAFV600E+sh-C/EBP(OISb),BRAFV600E(OIS),BRAFV600E+sh-C/EBP(OISb),IR,Metformin
PKN1_S562	ORC1_S287	0.000164569	15	5	6	Silmitasertib (CK2i),Mitotic arrest,TGF-beta,Metformin,BRAFV600E(OIS),BRAFV600E+sh-C/EBP(OISb)
PKN1_S562	ARHGEF1_S776	0.000190283	15	6	7	A375R/A375S,RXDX-106 (pan-TAMi),Metformin,Safranal,BI-D1870 (RSKi) + PMA,Her2 Pos/Neg,PD184352 (MEKi)
PKN1_S562	NR2C2_S68	0.000219708	15	6	7	Mitotic arrest,TGF-beta,C17 (DYRK2i),Metformin,BRAFV600E(OIS),BRAFV600E+sh-C/EBP(OISb),PD184352 (MEKi)
PKN1_S562	SORBS3_S395	0.000253337	15	3	4	Coumarin,TGF-beta,Metformin,Caffeine
PKN1_S562	CXorf38_T314	0.000291721	15	7	7	Coumarin,IL33,AZR3/H1975 cells,BI-D1870 (RSKi) + PMA,Hypoxia,IR,Metformin
PKN1_S562	SLAIN2_S467	0.000441965	15	6	6	A375R/A375S,Mitotic arrest,Prostaglandin E2,TGF-beta,IR,Metformin
PKN1_S562	ANKRD11_S1983	0.000648933	15	3	5	A375R/A375S,TGF-beta,Etoposide,NCM,Phorbol myristate acetate,Vermurafenib_Res A375R/A375S
PKN1_S562	PRPF3_T167	0.000989604	15	4	4	PP2A overexp,Mitotic arrest,TGF-beta,Metformin,Safranal
PKN1_S562	ANAPC2_S218	0.00113541	15	6	6	Silmitasertib+mutCSNK2A1_V66A/H160D/I174A,Metformin,BI-D1870 (RSKi) + PMA,BRAFV600E(OIS),Caffeine,Her2 Pos/Neg,TcdB (Toxin)
PKN1_S562	CDCA2_S936	0.00113541	15	8	9	shPPP6C,IL33,Mitotic arrest,Prostaglandin E2,BRAFV600E(OIS),BRAFV600E+sh-C/EBP(OISb),Caffeine,Her2 Pos/Neg,Phorbol myristate acetate,Metformin
PKN1_S562	ARHGEF6_S684	0.00130065	15	5	5	IL33,Prostaglandin E2,PRIMMUS approach,RXDX-106 (pan-TAMi),Dabra (BRAFi)+XL888 (HSP90i)/XL888,TGNF
PKN1_S562	KIAA1217_S1044	0.00169899	15	5	6	Mitotic arrest,Metformin,Safranal,EMT+TGNF,IR,PD184352 (MEKi),TGNF
PKN1_S562	TSSC4_S132	0.00220614	15	6	7	Prostaglandin E2,Metformin,BI-D1870 (RSKi) + PMA,BRAFV600E+sh-C/EBP(OISb),Etoposide,Her2 Pos/Neg,IL33,PD184352 (MEKi)
PKN1_S562	GPRC5A_S345	0.00220614	15	5	8	A375R/A375S,COR1/H1975 cells,COR10/H1975 cells,Mitotic arrest,RXDX-106 (pan-TAMi),Metformin,COR10/COR1 cells,Etoposide,IR
PKN1_S562	EHD1_S456	0.00250847	15	8	11	A375R/A375S,COR1/H1975 cells,COR10/H1975 cells,Mitotic arrest,PRIMMUS approach,Rociletinib+(COR1/H1975),RXDX-106 (pan-TAMi),AZR3/H1975 cells,Etoposide,NCM,Inf_S. aureus,Metformin
PKN1_S562	KCNAB2_S9	0.00284818	15	4	4	IL33,Prostaglandin E2,PRIMMUS approach,Metformin,IR
PKN1_S562	CAMSAP2_S599	0.00322936	15	7	9	Coumarin,IL33,BI-D1870 (RSKi) + PMA,BRAFV600E+sh-C/EBP(OISb),Etoposide,NCM,PD184352 (MEKi),Phorbol myristate acetate,TGNF,Metformin
PKN1_S562	SAC3D1_S402	0.0105411	15	7	9	IL33,Mitotic arrest,Prostaglandin E2,PRIMMUS approach,AZR3/H1975 cells,AZR4/H1975 cells,BI-D1870 (RSKi) + PMA,Caffeine,PD184352 (MEKi),Metformin
PKN1_S562	LARP4_S647	1.37586e-06	14	7	8	A375R/A375S,IL33,Prostaglandin E2,RXDX-106 (pan-TAMi),TGF-beta,Metformin,Safranal,AZR3/H1975 cells,AZR4/H1975 cells,IR
PKN1_S562	CSNK1A1_T321	2.52283e-05	14	9	11	Silmitasertib+mutCSNK2A1_V66A/H160D/I174A,Hypoxia,IL33,PRIMMUS approach,TcdB (Toxin),Metformin,Safranal,BRAFV600E(OIS)/BRAFV600E+sh-C/EBP(OISb),BRAFV600E(OIS),BRAFV600E+sh-C/EBP(OISb),IR,PD184352 (MEKi),TGNF
PKN1_S562	DNMT1_S714	3.94052e-05	14	14	18	Cyclin A (high/low),Hypoxia,IL33,Prostaglandin E2,RXDX-106 (pan-TAMi),TGF-beta,AZR3/H1975 cells,AZR4/H1975 cells,BI-D1870 (RSKi) + PMA,BRAFV600E(OIS)/BRAFV600E+sh-C/EBP(OISb),BRAFV600E(OIS),BRAFV600E+sh-C/EBP(OISb),EGF,Etoposide,Her2 Pos/Neg,NCM,Phorbol myristate acetate,TcdB (Toxin),A375R/A375S,Metformin,Safranal
PKN1_S562	RNF113A_S6	4.11081e-05	14	6	9	A375R/A375S,Coumarin,TGF-beta,Metformin,AZR3/H1975 cells,AZR4/H1975 cells,BI-D1870 (RSKi) + PMA,Caffeine,PD184352 (MEKi),TGNF,Vermurafenib_Res A375R/A375S
PKN1_S562	SLX4_T1676	0.000174594	14	4	4	Mitotic arrest,TGF-beta,IL33,Metformin
PKN1_S562	STX18_S189	0.000200877	14	4	4	IL33,PRIMMUS approach,Metformin,Safranal
PKN1_S562	TCOF1_S1111	0.000303424	14	7	8	shPPP6C,IL33,Metformin,Ang II,BRAFV600E(OIS),BRAFV600E+sh-C/EBP(OISb),Etoposide,A375R/A375S
PKN1_S562	FAM83D_S462	0.000861733	14	6	6	Hypoxia,IL33,PRIMMUS approach,Safranal,IR,Metformin
PKN1_S562	SCAF11_S832	0.00090471	14	3	3	Hypoxia,IL33,PRIMMUS approach,Safranal
PKN1_S562	KIF15_S568	0.000921324	14	8	9	A375R/A375S,Coumarin,PP2A overexp,IL33,PRIMMUS approach,TGF-beta,Metformin,AZR3/H1975 cells,AZR4/H1975 cells,Her2 Pos/Neg,NCM
PKN1_S562	MAPRE2_S9	0.00103506	14	3	4	A375R/A375S,TGF-beta,Her2 Pos/Neg,NCM,Phorbol myristate acetate
PKN1_S562	KIAA1522_S673	0.00103506	14	5	6	Silmitasertib+mutCSNK2A1_V66A/H160D/I174A,Coumarin,HB-EGF,Mitotic arrest,TGF-beta,Caffeine,Etoposide
PKN1_S562	SLAIN2_S357	0.00118231	14	7	9	A375R/A375S,Hypoxia,RXDX-106 (pan-TAMi),Ang II,PP2A‐B56i_G1S,BRAFV600E(OIS)/BRAFV600E+sh-C/EBP(OISb),BRAFV600E(OIS),BRAFV600E+sh-C/EBP(OISb),Etoposide,Inf_S. aureus
PKN1_S562	RNMT_T77	0.00118231	14	3	3	Hypoxia,IL33,RXDX-106 (pan-TAMi),BI-D1870 (RSKi) + PMA
PKN1_S562	GTSE1_S611	0.00134842	14	5	6	Coumarin,Mitotic arrest,Her2 Pos/Neg,IR,NCM,Phorbol myristate acetate,Metformin
PKN1_S562	TNS3_S874	0.00153551	14	4	6	Coumarin,Mitotic arrest,Metformin,Safranal,BRAFV600E(OIS)/BRAFV600E+sh-C/EBP(OISb),BRAFV600E(OIS),BRAFV600E+sh-C/EBP(OISb)
PKN1_S562	TCF3_S379	0.00174595	14	7	8	A375R/A375S,Coumarin,Cyclin A (high/low),IL33,Prostaglandin E2,AZR3/H1975 cells,AZR4/H1975 cells,PD184352 (MEKi),Metformin
PKN1_S562	SLAIN2_S353	0.00174595	14	6	8	Hypoxia,RXDX-106 (pan-TAMi),Ang II,PP2A‐B56i_G1S,BRAFV600E(OIS)/BRAFV600E+sh-C/EBP(OISb),BRAFV600E(OIS),BRAFV600E+sh-C/EBP(OISb),Etoposide,Inf_S. aureus
PKN1_S562	EIF2AK4_T667	0.00174595	14	5	7	IL33,Lysophosphatidic acid/HB-EGF,BI-D1870 (RSKi) + PMA,BRAFV600E(OIS)/BRAFV600E+sh-C/EBP(OISb),BRAFV600E(OIS),IR,NCM,Phorbol myristate acetate
PKN1_S562	PRAG1_S148	0.00174595	14	3	4	Mitotic arrest,Metformin,AZR3/H1975 cells,AZR4/H1975 cells,Her2 Pos/Neg
PKN1_S562	USP32_S1361	0.00198231	14	3	5	PRIMMUS approach,TGF-beta,Dabra (BRAFi)+XL888 (HSP90i),NCM,Phorbol myristate acetate,XL888 (HSP90i)
PKN1_S562	FANCD2_S1412	0.00198231	14	5	5	Hypoxia,IL33,Mitotic arrest,PRIMMUS approach,Selinexor,Etoposide
PKN1_S562	CIAPIN1_S182	0.00198231	14	3	5	Metformin,BI-D1870 (RSKi) + PMA,Etoposide,NCM,PD184352 (MEKi),Phorbol myristate acetate
PKN1_S562	NUP153_S257	0.00224739	14	3	3	IL33,Mitotic arrest,Metformin,Caffeine
PKN1_S562	USP36_S682	0.00224739	14	5	6	IL33,Mitotic arrest,Prostaglandin E2,BRAFV600E(OIS)/BRAFV600E+sh-C/EBP(OISb),BRAFV600E(OIS),Phorbol myristate acetate,Metformin
PKN1_S562	MAP1B_T1067	0.00287638	14	9	12	Silmitasertib (CK2i),Mitotic arrest,TcdB (Toxin),Safranal,BI-D1870 (RSKi) + PMA,BRAFV600E(OIS),BRAFV600E+sh-C/EBP(OISb),Dabra (BRAFi)+XL888 (HSP90i)/XL888,EMT+TGNF,IR,PD184352 (MEKi),Phorbol myristate acetate,TGNF
PKN1_S562	HDAC6_S22	0.00412208	14	6	6	IL33,Mitotic arrest,PRIMMUS approach,Safranal,Caffeine,TGNF,Metformin
PKN1_S562	MCMBP_T160	0.00412208	14	5	5	A375R/A375S,IL33,Metformin,IR,TcdB (Toxin),TGNF
PKN1_S562	PTDSS1_S442	0.00452247	14	7	7	Coumarin,IL33,PRIMMUS approach,RXDX-106 (pan-TAMi),TcdB (Toxin),Safranal,Inf_S. aureus
PKN1_S562	BCAR1_S139	0.00463497	14	3	3	Silmitasertib (CK2i),TGF-beta,Metformin,Safranal
PKN1_S562	TOPBP1_S864	0.00520489	14	3	3	Hypoxia,Mitotic arrest,TGF-beta,Etoposide
PKN1_S562	RANGAP1_S442	3.08494e-05	13.6667	10	14	Coumarin,Hypoxia,RXDX-106 (pan-TAMi),TcdB (Toxin),TGF-beta,Metformin,Safranal,BI-D1870 (RSKi) + PMA,BRAFV600E(OIS),Caffeine,Etoposide,IL33,IR,NCM,PD184352 (MEKi),Phorbol myristate acetate
PKN1_S562	ATXN2_S784	7.58368e-06	13.5	6	11	TGF-beta,Metformin,AZR3/H1975 cells,AZR4/H1975 cells,BI-D1870 (RSKi) + PMA,BRAFV600E(OIS)/BRAFV600E+sh-C/EBP(OISb),BRAFV600E(OIS),BRAFV600E+sh-C/EBP(OISb),Etoposide,IL33,IR,NCM,PD184352 (MEKi)
PKN1_S562	RANGAP1_S428	2.06882e-05	13.5	8	10	Coumarin,RXDX-106 (pan-TAMi),TGF-beta,Metformin,Safranal,BRAFV600E(OIS),Caffeine,Etoposide,NCM,PD184352 (MEKi),Phorbol myristate acetate
PKN1_S562	DNM1L_S616	1.44926e-06	13	14	19	Coumarin,Silmitasertib (CK2i),PP2A overexp,Hypoxia,IL33,Prostaglandin E2,PRIMMUS approach,RXDX-106 (pan-TAMi),Selinexor,Metformin,AZR3/H1975 cells,AZR4/H1975 cells,BI-D1870 (RSKi) + PMA,BRAFV600E(OIS),BRAFV600E+sh-C/EBP(OISb),EMT+TGNF,IR,NCM,PD184352 (MEKi),Phorbol myristate acetate,TGNF,Safranal
PKN1_S562	TBC1D15_S675	7.12629e-05	13	6	14	COR1/H1975 cells,COR10/H1975 cells,Coumarin,Prostaglandin E2,Rociletinib+(COR1/H1975),Rociletinib+(COR10/H1975),Metformin,BI-D1870 (RSKi) + PMA,BRAFV600E(OIS)/BRAFV600E+sh-C/EBP(OISb),BRAFV600E(OIS),BRAFV600E+sh-C/EBP(OISb),Caffeine,Etoposide,NCM,PD184352 (MEKi),Phorbol myristate acetate
PKN1_S562	OSBPL11_T27	7.12629e-05	13	12	15	Mitotic arrest,Prostaglandin E2,RXDX-106 (pan-TAMi),TGF-beta,Metformin,Safranal,AZR3/H1975 cells,AZR4/H1975 cells,BRAFV600E(OIS)/BRAFV600E+sh-C/EBP(OISb),BRAFV600E(OIS),BRAFV600E+sh-C/EBP(OISb),Caffeine,Dabra (BRAFi),Hypoxia,IR,TcdB (Toxin)
PKN1_S562	C6orf132_S677	0.000256886	13	3	3	Mitotic arrest,TGF-beta,Metformin
PKN1_S562	POLR1G_T287	0.000293186	13	6	7	Silmitasertib (CK2i),Mitotic arrest,Metformin,Caffeine,IR,NCM,Phorbol myristate acetate
PKN1_S562	PEX19_S147	0.000323004	13	11	16	A375R/A375S,COR1/H1975 cells,COR10/H1975 cells,Coumarin,Silmitasertib (CK2i),IL33,Mitotic arrest,Prostaglandin E2,Rociletinib+(COR1/H1975),BI-D1870 (RSKi) + PMA,Etoposide,IR,PD184352 (MEKi),Phorbol myristate acetate,Vermurafenib_Res A375R/A375S,Metformin,Safranal
PKN1_S562	SRRM2_S1657	0.000380383	13	5	6	IL33,PRIMMUS approach,Metformin,Safranal,NCM,Phorbol myristate acetate
PKN1_S562	WDR91_S256	0.000380383	13	3	5	IL33,Metformin,BRAFV600E(OIS)/BRAFV600E+sh-C/EBP(OISb),BRAFV600E(OIS),BRAFV600E+sh-C/EBP(OISb)
PKN1_S562	ATXN7L3B_S92	0.000432436	13	4	5	Dasatinib_Res/Parental,Prostaglandin E2,TGF-beta,BI-D1870 (RSKi) + PMA,PD184352 (MEKi)
PKN1_S562	C17orf49_S110	0.000432436	13	6	8	Prostaglandin E2,AZR3/H1975 cells,AZR4/H1975 cells,BI-D1870 (RSKi) + PMA,Her2 Pos/Neg,IR,PD184352 (MEKi),Inf_S. aureus
PKN1_S562	NFATC2IP_S369	0.000490995	13	6	6	A375R/A375S,COR1/H1975 cells,TGF-beta,BI-D1870 (RSKi) + PMA,Etoposide,IL33
PKN1_S562	DIS3L2_S31	0.000490995	13	6	7	Coumarin,Silmitasertib (CK2i),Mitotic arrest,Metformin,BI-D1870 (RSKi) + PMA,Caffeine,PD184352 (MEKi)
PKN1_S562	ATAT1_S276	0.000630659	13	4	4	IL33,RXDX-106 (pan-TAMi),Her2 Pos/Neg,Metformin
PKN1_S562	SLAIN2_S462	0.00115547	13	5	5	A375R/A375S,Mitotic arrest,Prostaglandin E2,TGF-beta,IR
PKN1_S562	PPP1R12A_T443	0.00188913	13	6	9	Silmitasertib+mutCSNK2A1_V66A/H160D/I174A,COR1/H1975 cells,COR10/H1975 cells,IL33,Prostaglandin E2,RXDX-106 (pan-TAMi),BI-D1870 (RSKi) + PMA,BRAFV600E(OIS)/BRAFV600E+sh-C/EBP(OISb),BRAFV600E(OIS),BRAFV600E+sh-C/EBP(OISb)
PKN1_S562	MCM9_S762	0.00213466	13	3	3	TGF-beta,C17 (DYRK2i),Metformin,PD184352 (MEKi)
PKN1_S562	LENG8_S351	0.00213466	13	3	4	RXDX-106 (pan-TAMi),Metformin,BRAFV600E(OIS),BRAFV600E+sh-C/EBP(OISb),Her2 Pos/Neg
PKN1_S562	C2CD2L_S468	0.00240864	13	4	4	IL33,PRIMMUS approach,RXDX-106 (pan-TAMi),Her2 Pos/Neg,Metformin
PKN1_S562	TPR_T1677	0.00240864	13	5	5	shPPP6C,Silmitasertib (CK2i),Mitotic arrest,TGF-beta,IL33,Metformin
PKN1_S562	CENPF_S821	0.00271397	13	5	5	PRIMMUS approach,RXDX-106 (pan-TAMi),TcdB (Toxin),Safranal,Her2 Pos/Neg,IL33
PKN1_S562	ABI2_S242	0.00271397	13	3	3	Coumarin,IL33,PD184352 (MEKi),Metformin
PKN1_S562	STRN_S376	0.00271397	13	5	5	shPPP6C,Silmitasertib (CK2i),PP2A overexp,IL33,Metformin,Safranal
PKN1_S562	DCAF12_S15	0.00271397	13	4	5	IL33,Prostaglandin E2,Safranal,BRAFV600E(OIS)/BRAFV600E+sh-C/EBP(OISb),BRAFV600E(OIS),Etoposide
PKN1_S562	DICER1_S1160	0.00305377	13	4	6	Metformin,Safranal,BRAFV600E(OIS)/BRAFV600E+sh-C/EBP(OISb),BRAFV600E(OIS),BRAFV600E+sh-C/EBP(OISb),Caffeine,IR
PKN1_S562	BAIAP2L2_S478	0.00305377	13	4	4	Hypoxia,Caffeine,Dabra (BRAFi),A375R/A375S,Metformin
PKN1_S562	ARHGAP39_S366	0.00343145	13	4	4	Coumarin,Mitotic arrest,Caffeine,Her2 Pos/Neg,Metformin
PKN1_S562	ETV3_S159	0.00343145	13	5	6	IL33,PP2A‐B56i_G1S,BI-D1870 (RSKi) + PMA,Dabra (BRAFi),PD184352 (MEKi),Phorbol myristate acetate,Metformin
PKN1_S562	SOX13_S385	0.00431541	13	3	3	IL33,Mitotic arrest,Metformin,Phorbol myristate acetate
PKN1_S562	YEATS2_S627	0.00431541	13	4	5	Coumarin,IL33,RXDX-106 (pan-TAMi),BRAFV600E(OIS),BRAFV600E+sh-C/EBP(OISb),Caffeine
PKN1_S562	LIN54_T280	0.00431541	13	4	4	IL33,Metformin,Safranal,BRAFV600E+sh-C/EBP(OISb),IR
PKN1_S562	CPSF4_S212	0.00431541	13	8	9	A375R/A375S,Silmitasertib (CK2i),Mitotic arrest,Prostaglandin E2,PRIMMUS approach,PP2A‐B56i_G1S,BI-D1870 (RSKi) + PMA,BRAFV600E(OIS)/BRAFV600E+sh-C/EBP(OISb),BRAFV600E(OIS),Metformin
PKN1_S562	ANKLE2_S528	0.00482997	13	5	5	Silmitasertib (CK2i),IL33,Mitotic arrest,C17 (DYRK2i),Metformin,BRAFV600E(OIS)
PKN1_S562	UHRF1_S639	0.00539899	13	4	4	Mitotic arrest,PRIMMUS approach,Metformin,Safranal,IL33
PKN1_S562	CALD1_S724	0.00539899	13	6	8	shPPP6C,COR1/H1975 cells,COR10/H1975 cells,Coumarin,Hypoxia,Mitotic arrest,Caffeine,Etoposide,Metformin
PKN1_S562	SRGAP2_S206	0.00539899	13	4	4	IL33,Mitotic arrest,TGF-beta,Safranal,BRAFV600E+sh-C/EBP(OISb)
PKN1_S562	DTX3L_S221	0.00748458	13	4	6	Mitotic arrest,Metformin,AZR3/H1975 cells,AZR4/H1975 cells,Dabra (BRAFi),EMT+TGNF,TGNF
PKN1_S562	FBXW9_S59	0.0102638	13	6	6	Prostaglandin E2,PRIMMUS approach,Metformin,Ang II,PP2A‐B56i_G1S,BI-D1870 (RSKi) + PMA,EGF
PKN1_S562	TSC22D4_S49	0.015387	13	5	6	Mitotic arrest,Metformin,BI-D1870 (RSKi) + PMA,Etoposide,Hypoxia,IR,Safranal
PKN1_S562	MCM3_S668	0.0226638	13	5	5	Silmitasertib+mutCSNK2A1_V66A/H160D/I174A,Hypoxia,RXDX-106 (pan-TAMi),Safranal,PP2A‐B56i_G1S,Etoposide
PKN1_S562	C17orf49_S96	2.47332e-05	12.5	8	11	A375R/A375S,Mitotic arrest,PRIMMUS approach,RXDX-106 (pan-TAMi),TGF-beta,AZR3/H1975 cells,AZR4/H1975 cells,BRAFV600E(OIS)/BRAFV600E+sh-C/EBP(OISb),BRAFV600E(OIS),BRAFV600E+sh-C/EBP(OISb),Caffeine,Her2 Pos/Neg,Phorbol myristate acetate
PKN1_S562	NAP1L1_T62	4.92122e-05	12.5	7	10	EGF,Prostaglandin E2,RXDX-106 (pan-TAMi),Metformin,Safranal,BI-D1870 (RSKi) + PMA,BRAFV600E(OIS)/BRAFV600E+sh-C/EBP(OISb),BRAFV600E(OIS),BRAFV600E+sh-C/EBP(OISb),IL33,PD184352 (MEKi),Phorbol myristate acetate
PKN1_S562	CIAPIN1_S183	4.92122e-05	12.5	8	14	A375R/A375S,IL33,Rociletinib+(COR1/H1975),Rociletinib+(COR10/H1975),Metformin,AZR3/H1975 cells,BI-D1870 (RSKi) + PMA,BRAFV600E(OIS)/BRAFV600E+sh-C/EBP(OISb),BRAFV600E(OIS),BRAFV600E+sh-C/EBP(OISb),Caffeine,NCM,PD184352 (MEKi),Phorbol myristate acetate,Inf_S. aureus,Safranal
PKN1_S562	ABI2_S227	0.00073715	12.5	7	11	IL33,Ang II,AZR3/H1975 cells,AZR4/H1975 cells,BI-D1870 (RSKi) + PMA,Caffeine,Etoposide,NCM,PD184352 (MEKi),Phorbol myristate acetate,A375R/A375S,Vermurafenib_Res A375R/A375S,Metformin
PKN1_S562	POLR1G_S285	2.62045e-06	12	11	13	A375R/A375S,Coumarin,IL33,Mitotic arrest,TcdB (Toxin),TGF-beta,Metformin,Safranal,AZR3/H1975 cells,AZR4/H1975 cells,BRAFV600E(OIS)/BRAFV600E+sh-C/EBP(OISb),BRAFV600E(OIS),Dabra (BRAFi),IR,PD184352 (MEKi),Phorbol myristate acetate
PKN1_S562	ANKHD1_S1679	2.81417e-05	12	9	11	PP2A overexp,Cyclin A (high/low),IL33,TGF-beta,Metformin,Safranal,Ang II,AZR3/H1975 cells,AZR4/H1975 cells,BI-D1870 (RSKi) + PMA,TGNF,A375R/A375S,Vermurafenib_Res A375R/A375S
PKN1_S562	SP2_S78	4.41245e-05	12	7	8	Silmitasertib (CK2i),Prostaglandin E2,TGF-beta,Metformin,AZR3/H1975 cells,AZR4/H1975 cells,BRAFV600E+sh-C/EBP(OISb),Caffeine,IR,PD184352 (MEKi)
PKN1_S562	CDK2_T14	0.000104969	12	7	6	Hypoxia,IL33,RXDX-106 (pan-TAMi),Selinexor,TGF-beta,PP2A‐B56i_G1S,Caffeine,Rociletinib+(COR10/COR1)
PKN1_S562	TNKS1BP1_S1652	0.000129506	12	8	9	A375R/A375S,Dasatinib_Res/Parental,Mitotic arrest,Prostaglandin E2,TGF-beta,C17 (DYRK2i),Metformin,AZR3/H1975 cells,BRAFV600E(OIS)/BRAFV600E+sh-C/EBP(OISb),BRAFV600E(OIS),NCM
PKN1_S562	C6orf132_S906	0.000499812	12	3	3	Mitotic arrest,TGF-beta,Metformin
PKN1_S562	ZNRF2_S145	0.000564304	12	6	7	Hypoxia,RXDX-106 (pan-TAMi),AZR3/H1975 cells,AZR4/H1975 cells,EGF,IR,Metformin
PKN1_S562	EYA3_T269	0.000564304	12	3	3	IL33,Metformin,IR
PKN1_S562	ZNF395_S248	0.000636342	12	4	4	TGF-beta,Safranal,Her2 Pos/Neg,Metformin
PKN1_S562	NUP153_T388	0.000636342	12	5	7	Mitotic arrest,C17 (DYRK2i),Metformin,BRAFV600E(OIS)/BRAFV600E+sh-C/EBP(OISb),BRAFV600E(OIS),EMT+TGNF,TGNF
PKN1_S562	NOP58_S483	0.000636342	12	4	4	Mitotic arrest,RXDX-106 (pan-TAMi),TGF-beta,AZR3/H1975 cells
PKN1_S562	TK1_S15	0.000716722	12	4	4	Prostaglandin E2,Metformin,Caffeine,Phorbol myristate acetate
PKN1_S562	AFDN_S1328	0.000716722	12	3	3	Mitotic arrest,TGF-beta,Metformin
PKN1_S562	RB1CC1_S257	0.000716722	12	5	8	COR1/H1975 cells,Silmitasertib (CK2i),IL33,Rociletinib+(COR1/H1975),Rociletinib+(COR10/H1975),IR,Rociletinib+(COR10/COR1),Metformin
PKN1_S562	C9orf40_S69	0.000773204	12	11	11	A375R/A375S,IL33,Mitotic arrest,Prostaglandin E2,RXDX-106 (pan-TAMi),TcdB (Toxin),TGF-beta,BI-D1870 (RSKi) + PMA,BRAFV600E+sh-C/EBP(OISb),Caffeine,Her2 Pos/Neg,IR,Phorbol myristate acetate,Metformin
PKN1_S562	HJURP_S642	0.000806313	12	4	4	Coumarin,RXDX-106 (pan-TAMi),Metformin,IL33
PKN1_S562	CWC22_S93	0.000806313	12	3	3	IL33,RXDX-106 (pan-TAMi),Her2 Pos/Neg
PKN1_S562	CEP72_S404	0.000906063	12	4	5	Mitotic arrest,TGF-beta,PP2A‐B56i_G1S,BI-D1870 (RSKi) + PMA,PD184352 (MEKi)
PKN1_S562	TTK_S436	0.000906063	12	5	8	Safranal,BI-D1870 (RSKi) + PMA,BRAFV600E(OIS)/BRAFV600E+sh-C/EBP(OISb),BRAFV600E(OIS),BRAFV600E+sh-C/EBP(OISb),NCM,PD184352 (MEKi),Metformin
PKN1_S562	MASTL_S453	0.000906063	12	6	9	COR1/H1975 cells,COR10/H1975 cells,Silmitasertib (CK2i),Mitotic arrest,Metformin,BRAFV600E(OIS)/BRAFV600E+sh-C/EBP(OISb),BRAFV600E(OIS),BRAFV600E+sh-C/EBP(OISb),IR
PKN1_S562	NPM1_S139	0.00101701	12	8	10	A375R/A375S,Rociletinib+(COR1/H1975),RXDX-106 (pan-TAMi),C17 (DYRK2i),BI-D1870 (RSKi) + PMA,Etoposide,IL33,IR,PD184352 (MEKi),Inf_S. aureus
PKN1_S562	MAP1B_S614	0.00111078	12	11	16	A375R/A375S,Dasatinib_Res/Parental,Mitotic arrest,Rociletinib+(COR1/H1975),Rociletinib+(COR10/H1975),RXDX-106 (pan-TAMi),BI-D1870 (RSKi) + PMA,BRAFV600E(OIS)/BRAFV600E+sh-C/EBP(OISb),BRAFV600E(OIS),BRAFV600E+sh-C/EBP(OISb),Caffeine,Etoposide,Her2 Pos/Neg,NCM,PD184352 (MEKi),Phorbol myristate acetate,TcdB (Toxin),TGNF
PKN1_S562	NUP133_T28	0.00114028	12	5	7	Mitotic arrest,Metformin,Ang II,BRAFV600E(OIS)/BRAFV600E+sh-C/EBP(OISb),BRAFV600E(OIS),BRAFV600E+sh-C/EBP(OISb),Hypoxia
PKN1_S562	PYM1_S6	0.00127712	12	6	7	AZR3/H1975 cells,AZR4/H1975 cells,BI-D1870 (RSKi) + PMA,IR,Phorbol myristate acetate,TcdB (Toxin),Metformin
PKN1_S562	DNAJB2_S313	0.00127712	12	3	3	Hypoxia,IL33,Her2 Pos/Neg
PKN1_S562	MKI67_T2352	0.00127712	12	4	4	A375R/A375S,Hypoxia,Mitotic arrest,Her2 Pos/Neg
PKN1_S562	MKI67_S1815	0.00127712	12	9	11	shPPP6C,A375R/A375S,IL33,Mitotic arrest,PRIMMUS approach,BI-D1870 (RSKi) + PMA,BRAFV600E(OIS)/BRAFV600E+sh-C/EBP(OISb),BRAFV600E(OIS),BRAFV600E+sh-C/EBP(OISb),Caffeine,Metformin
PKN1_S562	ASAP1_S1008	0.00159695	12	4	5	Hypoxia,IL33,Safranal,EMT+TGNF,TGNF
PKN1_S562	TRAM2_S346	0.00341492	12	5	7	Cyclin A (high/low),Mitotic arrest,Safranal,BRAFV600E(OIS)/BRAFV600E+sh-C/EBP(OISb),BRAFV600E(OIS),BRAFV600E+sh-C/EBP(OISb),Her2 Pos/Neg,IL33
PKN1_S562	DPYSL2_T512	0.00341492	12	4	4	PP2A overexp,RXDX-106 (pan-TAMi),Selinexor,Her2 Pos/Neg,Phorbol myristate acetate
PKN1_S562	TFDP2_S42	0.00341492	12	5	5	Prostaglandin E2,RXDX-106 (pan-TAMi),Selinexor,PP2A‐B56i_G1S,Her2 Pos/Neg,Metformin
PKN1_S562	RCSD1_S179	0.00341492	12	3	3	IL33,Prostaglandin E2,C17 (DYRK2i),Her2 Pos/Neg
PKN1_S562	ZNF507_S388	0.00381772	12	3	3	A375R/A375S,IL33,TGF-beta,Safranal
PKN1_S562	CDCA3_S43	0.00415891	12	3	3	Hypoxia,Caffeine,Metformin
PKN1_S562	PRR11_S307	0.00415891	12	7	8	Silmitasertib+mutCSNK2A1_V66A/H160D/I174A,Mitotic arrest,PRIMMUS approach,Safranal,BRAFV600E(OIS),BRAFV600E+sh-C/EBP(OISb),Her2 Pos/Neg,IR
PKN1_S562	GTSE1_S555	0.00426243	12	3	4	COR1/H1975 cells,COR10/H1975 cells,Mitotic arrest,Prostaglandin E2,Metformin
PKN1_S562	FKBP15_S326	0.00426243	12	4	5	Silmitasertib (CK2i),Prostaglandin E2,Metformin,Safranal,EMT+TGNF,TGNF
PKN1_S562	CWC22_S91	0.00426243	12	3	3	IL33,PRIMMUS approach,RXDX-106 (pan-TAMi),Her2 Pos/Neg
PKN1_S562	MAPT_T548	0.00475279	12	4	5	Prostaglandin E2,RXDX-106 (pan-TAMi),Ang II,IL33,A375R/A375S,Vermurafenib_Res A375R/A375S
PKN1_S562	ELAVL1_S197	0.00475279	12	3	4	BI-D1870 (RSKi) + PMA,Etoposide,NCM,Phorbol myristate acetate,Metformin
PKN1_S562	ADNP_S608	0.00529284	12	5	6	Mitotic arrest,PRIMMUS approach,Metformin,Safranal,BRAFV600E(OIS),BRAFV600E+sh-C/EBP(OISb),PD184352 (MEKi)
PKN1_S562	ZNF106_S641	0.00529284	12	4	7	COR1/H1975 cells,COR10/H1975 cells,Mitotic arrest,Prostaglandin E2,Rociletinib+(COR1/H1975),COR10/COR1 cells,IL33,Metformin
PKN1_S562	ATXN2L_S391	0.00529284	12	4	5	Coumarin,Mitotic arrest,Metformin,BI-D1870 (RSKi) + PMA,PD184352 (MEKi),Phorbol myristate acetate
PKN1_S562	AHCTF1_T1369	0.00588688	12	5	5	Mitotic arrest,Prostaglandin E2,RXDX-106 (pan-TAMi),TGF-beta,Caffeine,Metformin
PKN1_S562	SPRTN_S268	0.00588688	12	4	4	Silmitasertib (CK2i),Mitotic arrest,Prostaglandin E2,Metformin,Safranal
PKN1_S562	TP53BP2_S576	0.00588688	12	6	7	Metformin,Safranal,BRAFV600E(OIS)/BRAFV600E+sh-C/EBP(OISb),EMT+TGNF,IR,PD184352 (MEKi),Phorbol myristate acetate,TGNF
PKN1_S562	NEK9_S868	0.00653954	12	5	6	Silmitasertib+mutCSNK2A1_V66A/H160D/I174A,A375R/A375S,IL33,Lysophosphatidic acid/HB-EGF,Metformin,BI-D1870 (RSKi) + PMA,PD184352 (MEKi)
PKN1_S562	HPS5_S563	0.00653954	12	3	4	Coumarin,IL33,Rociletinib+(COR1/H1975),Rociletinib+(COR10/H1975),Metformin
PKN1_S562	SSR1_S268	0.00653954	12	5	7	COR1/H1975 cells,COR10/H1975 cells,Coumarin,PP2A overexp,IL33,COR10/COR1 cells,EGF,Inf_S. aureus
PKN1_S562	PARP4_S1335	0.00653954	12	4	6	COR1/H1975 cells,Metformin,BRAFV600E(OIS)/BRAFV600E+sh-C/EBP(OISb),BRAFV600E(OIS),Caffeine,Etoposide,IR
PKN1_S562	TNKS1BP1_S1715	0.00725577	12	5	7	A375R/A375S,COR1/H1975 cells,COR10/H1975 cells,Mitotic arrest,Prostaglandin E2,Rociletinib+(COR1/H1975),Metformin,IR
PKN1_S562	CEP170_S1198	0.00804084	12	4	7	COR1/H1975 cells,COR10/H1975 cells,IL33,Metformin,BI-D1870 (RSKi) + PMA,BRAFV600E(OIS)/BRAFV600E+sh-C/EBP(OISb),BRAFV600E(OIS),BRAFV600E+sh-C/EBP(OISb)
PKN1_S562	RAF1_S259	0.0089004	12	3	5	IL33,Mitotic arrest,BRAFV600E(OIS)/BRAFV600E+sh-C/EBP(OISb),BRAFV600E(OIS),BRAFV600E+sh-C/EBP(OISb),Metformin
PKN1_S562	SSBP4_S341	0.0089004	12	3	3	Prostaglandin E2,Metformin,BI-D1870 (RSKi) + PMA,IR
PKN1_S562	WIZ_S1106	0.00984045	12	6	6	Silmitasertib (CK2i),Prostaglandin E2,PRIMMUS approach,RXDX-106 (pan-TAMi),Metformin,BRAFV600E+sh-C/EBP(OISb),PD184352 (MEKi)
PKN1_S562	PDZD8_S521	0.00984045	12	5	6	Metformin,Safranal,AZR3/H1975 cells,BRAFV600E(OIS),BRAFV600E+sh-C/EBP(OISb),IL33,TGNF
PKN1_S562	RPLP2_S105	0.0108674	12	6	7	Silmitasertib+mutCSNK2A1_V66A/H160D/I174A,shPPP6C,Hypoxia,Prostaglandin E2,RXDX-106 (pan-TAMi),NCM,Phorbol myristate acetate,TcdB (Toxin)
PKN1_S562	BAP1_S292	0.0108674	12	4	4	IL33,Mitotic arrest,RXDX-106 (pan-TAMi),Metformin,NCM
PKN1_S562	AFAP1_S665	0.0132095	12	7	8	Dasatinib_Res/Parental,Mitotic arrest,Rociletinib+(COR1/H1975),Rociletinib+(COR10/H1975),Safranal,BRAFV600E+sh-C/EBP(OISb),EGF,Etoposide,Metformin
PKN1_S562	PRRC2C_S779	0.0145395	12	5	6	A375R/A375S,BI-D1870 (RSKi) + PMA,EGF,Etoposide,PD184352 (MEKi),Phorbol myristate acetate,Metformin
PKN1_S562	ADGRE5_S831	0.0159862	12	4	11	COR1/H1975 cells,COR10/H1975 cells,EGF,Rociletinib+(COR1/H1975),Rociletinib+(COR10/H1975),TcdB (Toxin),AZR3/H1975 cells,AZR4/H1975 cells,BI-D1870 (RSKi) + PMA,Caffeine,COR10/COR1 cells,Rociletinib+(COR10/COR1)
PKN1_S562	TP53BP1_S1618	0.0159862	12	6	10	COR1/H1975 cells,COR10/H1975 cells,EGF,Mitotic arrest,Rociletinib+(COR1/H1975),Rociletinib+(COR10/H1975),RXDX-106 (pan-TAMi),BI-D1870 (RSKi) + PMA,NCM,PD184352 (MEKi),Metformin
PKN1_S562	MON1B_S61	0.0328914	12	4	5	IL33,PRIMMUS approach,Metformin,Safranal,AZR3/H1975 cells,AZR4/H1975 cells
PKN1_S562	SMARCC1_S310	2.09989e-05	11.5	5	6	A375R/A375S,IL33,Mitotic arrest,RXDX-106 (pan-TAMi),TGF-beta,Metformin,BRAFV600E+sh-C/EBP(OISb),Vermurafenib_Res A375R/A375S
PKN1_S562	WASHC2A_S498	9.62557e-05	11.5	9	13	A375R/A375S,Coumarin,Prostaglandin E2,TGF-beta,AZR3/H1975 cells,AZR4/H1975 cells,BI-D1870 (RSKi) + PMA,BRAFV600E(OIS)/BRAFV600E+sh-C/EBP(OISb),BRAFV600E(OIS),BRAFV600E+sh-C/EBP(OISb),Caffeine,EMT+TGNF,Etoposide,NCM,PD184352 (MEKi)
PKN1_S562	MECP2_S229	0.000145187	11.5	6	6	Mitotic arrest,Prostaglandin E2,TGF-beta,AZR3/H1975 cells,Etoposide,IL33,Phorbol myristate acetate,Metformin
PKN1_S562	KLC1_S521	0.00620948	11.5	12	14	Silmitasertib+mutCSNK2A1_V66A/H160D/I174A,Silmitasertib (CK2i),IL33,RXDX-106 (pan-TAMi),Metformin,Ang II,PP2A‐B56i_G1S,BI-D1870 (RSKi) + PMA,BRAFV600E(OIS)/BRAFV600E+sh-C/EBP(OISb),BRAFV600E(OIS),BRAFV600E+sh-C/EBP(OISb),Caffeine,EGF,Hypoxia,Phorbol myristate acetate
PKN1_S562	HUWE1_T1722	0.000112079	11	5	6	COR1/H1975 cells,COR10/H1975 cells,Prostaglandin E2,TGF-beta,Metformin,Safranal,BRAFV600E+sh-C/EBP(OISb),Caffeine
PKN1_S562	TOR1AIP2_S120	0.000167012	11	3	3	Mitotic arrest,TGF-beta,Metformin,Safranal,Her2 Pos/Neg
PKN1_S562	KIAA1671_S1363	0.000865059	11	3	3	IL33,TGF-beta,Etoposide
PKN1_S562	POLR1G_S359	0.000865059	11	3	3	RXDX-106 (pan-TAMi),TGF-beta,Safranal
PKN1_S562	IKBKE_S664	0.000967378	11	4	4	IL33,TGF-beta,Safranal,Metformin
PKN1_S562	ADD1_S464	0.000967378	11	3	5	BRAFV600E(OIS)/BRAFV600E+sh-C/EBP(OISb),BRAFV600E(OIS),BRAFV600E+sh-C/EBP(OISb),Her2 Pos/Neg,Metformin
PKN1_S562	PPFIA3_S683	0.00108058	11	3	3	IL33,RXDX-106 (pan-TAMi),Metformin
PKN1_S562	EME1_S15	0.00108058	11	5	5	Coumarin,Silmitasertib (CK2i),Prostaglandin E2,Safranal,Her2 Pos/Neg
PKN1_S562	ZNF644_T165	0.00108058	11	5	5	Silmitasertib (CK2i),IL33,TcdB (Toxin),Metformin,IR
PKN1_S562	ZNHIT2_T161	0.0012057	11	5	6	A375R/A375S,Coumarin,Safranal,AZR3/H1975 cells,AZR4/H1975 cells,Her2 Pos/Neg
PKN1_S562	PHLDB2_T550	0.0012057	11	5	6	shPPP6C,RXDX-106 (pan-TAMi),AZR3/H1975 cells,AZR4/H1975 cells,IR,Metformin
PKN1_S562	SLC6A6_S25	0.00134385	11	3	3	Mitotic arrest,TGF-beta,Metformin
PKN1_S562	CDC20_T59	0.00134385	11	3	3	A375R/A375S,Hypoxia,IL33
PKN1_S562	RB1CC1_T238	0.00149625	11	4	5	Prostaglandin E2,TcdB (Toxin),NCM,Phorbol myristate acetate,Metformin
PKN1_S562	VRK3_S136	0.00149625	11	4	4	IL33,PP2A‐B56i_G1S,BI-D1870 (RSKi) + PMA,Metformin
PKN1_S562	MTCL1_T621	0.00149625	11	3	3	PP2A‐B56i_G1S,Her2 Pos/Neg,Metformin
PKN1_S562	AGAP3_S443	0.00184911	11	6	6	Coumarin,Mitotic arrest,Metformin,Safranal,IL33,PD184352 (MEKi)
PKN1_S562	SMG9_S451	0.00184911	11	3	3	Prostaglandin E2,Metformin,Safranal
PKN1_S562	PCLAF_S72	0.00205251	11	6	8	COR1/H1975 cells,COR10/H1975 cells,Cyclin A (high/low),Prostaglandin E2,RXDX-106 (pan-TAMi),BRAFV600E(OIS),BRAFV600E+sh-C/EBP(OISb),IL33
PKN1_S562	SORT1_S825	0.00252151	11	5	10	Mitotic arrest,Prostaglandin E2,BRAFV600E(OIS)/BRAFV600E+sh-C/EBP(OISb),BRAFV600E(OIS),BRAFV600E+sh-C/EBP(OISb),Caffeine,Dabra (BRAFi),Dabra (BRAFi)+XL888 (HSP90i),Dabra (BRAFi)+XL888 (HSP90i)/XL888,XL888 (HSP90i)
PKN1_S562	NUDC_T108	0.00252151	11	5	5	shPPP6C,Coumarin,IL33,Mitotic arrest,Safranal
PKN1_S562	PRRC2C_T822	0.00308597	11	5	5	Prostaglandin E2,Caffeine,IR,PD184352 (MEKi),Metformin
PKN1_S562	BAG2_S73	0.00497516	11	4	7	shPPP6C,COR1/H1975 cells,COR10/H1975 cells,Coumarin,BRAFV600E(OIS)/BRAFV600E+sh-C/EBP(OISb),BRAFV600E(OIS),Caffeine,Her2 Pos/Neg
PKN1_S562	IRF2BP2_S71	0.00551715	11	3	4	IL33,Metformin,BRAFV600E(OIS),BRAFV600E+sh-C/EBP(OISb),Caffeine
PKN1_S562	ELP1_S471	0.0061106	11	3	3	PP2A overexp,IL33,Mitotic arrest,Metformin
PKN1_S562	LBR_S84	0.0061106	11	4	4	IL33,RXDX-106 (pan-TAMi),Etoposide,Her2 Pos/Neg,Metformin
PKN1_S562	LUC7L_S363	0.0061106	11	3	3	Coumarin,IL33,EGF,Her2 Pos/Neg
PKN1_S562	TBC1D1_S585	0.0061106	11	5	5	Coumarin,Hypoxia,Ang II,Etoposide,IL33,Metformin
PKN1_S562	ZNF318_T842	0.0061106	11	3	3	Mitotic arrest,C17 (DYRK2i),Metformin,IL33
PKN1_S562	PRR12_S1308	0.00675964	11	5	6	Coumarin,AZR3/H1975 cells,AZR4/H1975 cells,Etoposide,IL33,NCM,Metformin
PKN1_S562	SNX2_S277	0.00675964	11	4	5	COR1/H1975 cells,COR10/H1975 cells,IL33,Mitotic arrest,Metformin,Caffeine
PKN1_S562	MAP7D1_S410	0.00675964	11	3	3	IL33,RXDX-106 (pan-TAMi),Safranal,Metformin
PKN1_S562	TP53BP2_S556	0.00746865	11	5	5	Coumarin,PP2A overexp,C17 (DYRK2i),Metformin,Safranal,BRAFV600E+sh-C/EBP(OISb)
PKN1_S562	MAP4_S789	0.00746865	11	4	5	Coumarin,Selinexor,Metformin,BI-D1870 (RSKi) + PMA,NCM,Phorbol myristate acetate
PKN1_S562	KDM3B_S1253	0.00824231	11	3	3	Mitotic arrest,Metformin,Safranal,IL33
PKN1_S562	IRS1_T530	0.00908557	11	3	3	Safranal,IL33,Phorbol myristate acetate,Metformin
PKN1_S562	ARID1A_S1600	0.00908557	11	3	3	IL33,Mitotic arrest,Metformin,Caffeine
PKN1_S562	ATXN2L_S306	0.00908557	11	4	4	A375R/A375S,Metformin,BI-D1870 (RSKi) + PMA,IR,Inf_S. aureus
PKN1_S562	RAD18_S103	0.00908557	11	9	9	A375R/A375S,Cyclin A (high/low),Mitotic arrest,Prostaglandin E2,PRIMMUS approach,TcdB (Toxin),Safranal,Etoposide,NCM,PD184352 (MEKi)
PKN1_S562	SMARCC2_T308	0.0100037	11	3	3	Metformin,IL33,IR,Phorbol myristate acetate
PKN1_S562	PPP2R5C_S497	0.0100037	11	3	4	RXDX-106 (pan-TAMi),BI-D1870 (RSKi) + PMA,IL33,PD184352 (MEKi),Metformin
PKN1_S562	ASF1B_T179	0.0100037	11	4	4	Silmitasertib (CK2i),Mitotic arrest,RXDX-106 (pan-TAMi),Metformin,EGF
PKN1_S562	ERRFI1_S369	0.0100037	11	3	3	IL33,RXDX-106 (pan-TAMi),Safranal,Her2 Pos/Neg
PKN1_S562	VPS4B_S93	0.0100037	11	3	3	IL33,Safranal,Hypoxia,Metformin
PKN1_S562	TP53BP1_S395	0.0100037	11	3	3	Mitotic arrest,Prostaglandin E2,TGF-beta,BI-D1870 (RSKi) + PMA
PKN1_S562	PTPN14_S512	0.0110022	11	3	3	TGF-beta,Safranal,TGNF,Metformin
PKN1_S562	RPAP1_S72	0.0110022	11	3	3	PP2A overexp,Metformin,IL33,IR
PKN1_S562	INPP5F_S1103	0.011538	11	3	5	TGF-beta,Safranal,Dabra (BRAFi)+XL888 (HSP90i),Dabra (BRAFi)+XL888 (HSP90i)/XL888,XL888 (HSP90i)
PKN1_S562	SPAG9_S185	0.0132643	11	5	6	Coumarin,IL33,BI-D1870 (RSKi) + PMA,Caffeine,Etoposide,NCM,Phorbol myristate acetate
PKN1_S562	EME1_S117	0.0132643	11	3	3	IL33,Mitotic arrest,Safranal,Metformin
PKN1_S562	ZEB1_S679	0.0132643	11	6	7	Silmitasertib+mutCSNK2A1_V66A/H160D/I174A,IL33,TcdB (Toxin),BRAFV600E+sh-C/EBP(OISb),Caffeine,EMT+TGNF,PD184352 (MEKi),TGNF
PKN1_S562	PARD3_S692	0.0132643	11	3	3	TcdB (Toxin),Metformin,Safranal,Etoposide
PKN1_S562	MYO9B_S1242	0.0132643	11	4	4	IL33,RXDX-106 (pan-TAMi),Metformin,Safranal,BRAFV600E(OIS)/BRAFV600E+sh-C/EBP(OISb)
PKN1_S562	TDRD7_S859	0.0145407	11	4	4	Silmitasertib (CK2i),Hypoxia,Prostaglandin E2,Metformin,Safranal
PKN1_S562	SASH1_S923	0.0145407	11	4	6	IL33,Mitotic arrest,BRAFV600E(OIS)/BRAFV600E+sh-C/EBP(OISb),BRAFV600E(OIS),BRAFV600E+sh-C/EBP(OISb),TGNF,Metformin
PKN1_S562	TBC1D4_S566	0.015923	11	4	4	Coumarin,Prostaglandin E2,Metformin,Safranal,IR
PKN1_S562	HIRA_T586	0.0174186	11	4	4	IL33,Mitotic arrest,Prostaglandin E2,Phorbol myristate acetate,Metformin
PKN1_S562	MKI67_S357	6.36158e-05	10.75	12	14	A375R/A375S,Coumarin,PP2A overexp,Cyclin A (high/low),Hypoxia,IL33,Mitotic arrest,PRIMMUS approach,TGF-beta,PP2A‐B56i_G1S,BRAFV600E(OIS)/BRAFV600E+sh-C/EBP(OISb),BRAFV600E(OIS),BRAFV600E+sh-C/EBP(OISb),Dabra (BRAFi)+XL888 (HSP90i),Dabra (BRAFi)+XL888 (HSP90i)/XL888,Phorbol myristate acetate,Inf_S. aureus,Metformin
PKN1_S562	ATF7IP_S477	2.07914e-06	10.6667	9	10	Hypoxia,IL33,Prostaglandin E2,RXDX-106 (pan-TAMi),TcdB (Toxin),TGF-beta,Caffeine,Dabra (BRAFi)+XL888 (HSP90i),Dabra (BRAFi)+XL888 (HSP90i)/XL888,Etoposide,Phorbol myristate acetate,Metformin
PKN1_S562	LAMTOR1_S27	2.07914e-06	10.6667	8	12	Mitotic arrest,TGF-beta,Metformin,Safranal,AZR3/H1975 cells,AZR4/H1975 cells,BI-D1870 (RSKi) + PMA,EMT+TGNF,Etoposide,Her2 Pos/Neg,IL33,IR,NCM,PD184352 (MEKi),TGNF
PKN1_S562	ANKRD17_S1696	9.16925e-06	10.6667	9	12	IL33,PRIMMUS approach,TGF-beta,Metformin,Safranal,Ang II,AZR3/H1975 cells,AZR4/H1975 cells,PP2A‐B56i_G1S,BI-D1870 (RSKi) + PMA,BRAFV600E(OIS)/BRAFV600E+sh-C/EBP(OISb),BRAFV600E(OIS),BRAFV600E+sh-C/EBP(OISb),Phorbol myristate acetate
PKN1_S562	OBI1_S210	9.01622e-05	10.5	5	5	A375R/A375S,Coumarin,IL33,TGF-beta,BI-D1870 (RSKi) + PMA,EMT+TGNF,IR
PKN1_S562	CRYBG3_S931	0.00016275	10.5	5	6	Mitotic arrest,RXDX-106 (pan-TAMi),TGF-beta,Safranal,EMT+TGNF,IL33,TGNF,Metformin
PKN1_S562	MAP4K4_S639	0.000197182	10.5	9	13	Silmitasertib+mutCSNK2A1_V66A/H160D/I174A,Prostaglandin E2,PRIMMUS approach,Metformin,Safranal,AZR3/H1975 cells,AZR4/H1975 cells,PP2A‐B56i_G1S,BRAFV600E(OIS)/BRAFV600E+sh-C/EBP(OISb),BRAFV600E(OIS),BRAFV600E+sh-C/EBP(OISb),Caffeine,Etoposide,IL33,IR
PKN1_S562	MDC1_T1403	0.000287363	10.5	5	6	Mitotic arrest,RXDX-106 (pan-TAMi),TGF-beta,Metformin,Caffeine,Etoposide,NCM,Phorbol myristate acetate
PKN1_S562	EHBP1L1_S964	0.000345687	10.5	4	4	Mitotic arrest,TGF-beta,Metformin,Safranal,Her2 Pos/Neg,IL33
PKN1_S562	BAZ2A_S1783	0.000414893	10.5	6	9	PP2A overexp,IL33,AZR3/H1975 cells,AZR4/H1975 cells,BRAFV600E(OIS),EGF,EMT+TGNF,TGNF,A375R/A375S,Vermurafenib_Res A375R/A375S,Metformin
PKN1_S562	CEP170_S881	0.000841853	10.5	9	13	shPPP6C,COR1/H1975 cells,Coumarin,Dasatinib_Res/Parental,PP2A overexp,IL33,Mitotic arrest,AZR3/H1975 cells,BI-D1870 (RSKi) + PMA,BRAFV600E(OIS)/BRAFV600E+sh-C/EBP(OISb),BRAFV600E(OIS),BRAFV600E+sh-C/EBP(OISb),Dabra (BRAFi),PD184352 (MEKi),Metformin
PKN1_S562	NUDC_T145	0.0155521	10.5	6	7	COR1/H1975 cells,COR10/H1975 cells,PRIMMUS approach,RXDX-106 (pan-TAMi),TGF-beta,Etoposide,Metformin,Safranal
PKN1_S562	NES_S768	0.0299329	10.5	7	14	Silmitasertib+mutCSNK2A1_V66A/H160D/I174A,COR1/H1975 cells,COR10/H1975 cells,Mitotic arrest,Rociletinib+(COR1/H1975),Rociletinib+(COR10/H1975),AZR3/H1975 cells,AZR4/H1975 cells,BRAFV600E(OIS)/BRAFV600E+sh-C/EBP(OISb),Caffeine,COR10/COR1 cells,Her2 Pos/Neg,Hypoxia,Phorbol myristate acetate,Rociletinib+(COR10/COR1),Metformin

## Sheet: S562_UDDU
PKN1 site	Coregulated_POp	FET p-Value	UDDU Freq	UDDU_PMID_confidence	UDDU_Code_confidence	EXP_code
PKN1_S562	PITPNM3_S321	0.000203307	18	4	7	COR1/H1975 cells,COR10/H1975 cells,HB-EGF,TGF-beta,Metformin,AZR3/H1975 cells,AZR4/H1975 cells,Safranal
PKN1_S562	NGDN_S142	0.000630659	13	4	5	TGF-beta,Safranal,EGF,NCM,Phorbol myristate acetate
PKN1_S562	LMNA_S423	0.00101701	12	7	8	A375R/A375S,RXDX-106 (pan-TAMi),EMT+TGNF,Her2 Pos/Neg,IR,TGNF,Metformin,Safranal
PKN1_S562	TOM1_S376	0.00108058	11	4	5	RXDX-106 (pan-TAMi),Her2 Pos/Neg,NCM,Phorbol myristate acetate,Metformin
PKN1_S562	RANBP3_S357	0.00149625	11	4	4	Hypoxia,Safranal,Etoposide,Metformin
PKN1_S562	LMNA_S301	0.00198231	14	4	5	PP2A overexp,BRAFV600E(OIS)/BRAFV600E+sh-C/EBP(OISb),BRAFV600E(OIS),Dabra (BRAFi)+XL888 (HSP90i),Her2 Pos/Neg,Metformin
PKN1_S562	RANBP3_S355	0.00475279	12	3	3	Hypoxia,Safranal,Etoposide,Metformin
PKN1_S562	HMGXB4_S197	0.00497516	11	6	7	Rociletinib+(COR1/H1975),RXDX-106 (pan-TAMi),Selinexor,BRAFV600E(OIS),BRAFV600E+sh-C/EBP(OISb),EGF,IL33,NCM
PKN1_S562	CERT1_S373	0.00529284	12	3	3	Coumarin,Metformin,Her2 Pos/Neg,Phorbol myristate acetate
PKN1_S562	MET_Y1234	0.00675964	11	3	7	COR1/H1975 cells,COR10/H1975 cells,EGF,Rociletinib+(COR1/H1975),Rociletinib+(COR10/H1975),RXDX-106 (pan-TAMi),Safranal,Rociletinib+(COR10/COR1)
PKN1_S562	URI1_S442	0.0089004	12	3	3	Coumarin,Metformin,Safranal,Her2 Pos/Neg

## Sheet: S916_UUDD
PKN1 site	Coregulated_POp	FET p-Value	UUDD Freq	UUDD_PMID_confidence	UUDD_Code_confidence	EXP_code
PKN1_S916	ZC3HC1_S344	4.58306e-08	36	9	13	Dispase/2D Acetone,Hypoxia,Prostaglandin E2,Inf_EV-A71,Caffeine,Dabra (BRAFi)+XL888 (HSP90i),Dabra (BRAFi)+XL888 (HSP90i)/Dabra,HB-EGF,Lysophosphatidic acid,PD184352 (MEKi),RSK1/2-RNAi,SUM52/MFM223 cells,TGNF,XL888 (HSP90i)
PKN1_S916	ESS2_S395	4.79487e-12	34	6	6	Hypoxia,Prostaglandin E2,Inf_EV-A71,Metformin,BI-D1870 (RSKi),A375R/A375S,Caffeine
PKN1_S916	MAP1B_S1265	4.98612e-10	34	9	15	Inf_Ad2 Virus,Dispase/2D Acetone,Hypoxia,Inf_EV-A71,Metformin,BI-D1870 (RSKi) + PMA,A375R/A375S,Caffeine,Dabra (BRAFi)+XL888 (HSP90i),Dabra (BRAFi)+XL888 (HSP90i)/Dabra,HB-EGF,Lysophosphatidic acid,PD184352 (MEKi),RSK1/2-RNAi,XL888 (HSP90i),XL888 (HSP90i)/Dabra (BRAFi)
PKN1_S916	NCAPD2_S1333	4.82034e-09	34	6	9	Dispase/2D Acetone,Hypoxia,Prostaglandin E2,Inf_EV-A71,Metformin,BI-D1870 (RSKi),BI-D1870 (RSKi) + PMA,Caffeine,PD184352 (MEKi),RSK1/2-RNAi
PKN1_S916	ESS2_S391	9.15205e-14	33	6	6	Hypoxia,Prostaglandin E2,Inf_EV-A71,BI-D1870 (RSKi),A375R/A375S,Caffeine
PKN1_S916	DDX41_S21	1.39344e-12	33	9	12	Hypoxia,Prostaglandin E2,Inf_EV-A71,Metformin,BI-D1870 (RSKi) + PMA,A375R/A375S,Caffeine,HB-EGF,Lysophosphatidic acid,Osimertinib+(AZR3/H1975),Osimertinib+(AZR4/H1975),PD184352 (MEKi)
PKN1_S916	GATAD2A_S107	1.71848e-11	33	8	8	Hypoxia,Prostaglandin E2,Inf_EV-A71,Metformin,BI-D1870 (RSKi) + PMA,A375R/A375S,Caffeine,SUM52/MFM223 cells
PKN1_S916	HNRNPH1_S104	3.47395e-10	33	8	9	Inf_Ad2 Virus,GFP_FGF10/GFP_UT,Hypoxia,Prostaglandin E2,Inf_EV-A71,Caffeine,Osimertinib+(AZR3/H1975),Osimertinib+(AZR4/H1975),PD184352 (MEKi),TGNF
PKN1_S916	RBM10_S736	1.60591e-09	33	4	4	Hypoxia,Prostaglandin E2,Inf_EV-A71,Metformin,Dabra (BRAFi)+XL888 (HSP90i)/Dabra
PKN1_S916	SRPK1_S51	3.63209e-12	32	4	5	Hypoxia,Prostaglandin E2,Inf_EV-A71,BI-D1870 (RSKi) + PMA,PD184352 (MEKi)
PKN1_S916	PRPSAP2_S227	1.5533e-13	31	6	9	ARS 1620 (KRas-G12Ci),Dispase/2D Acetone,GFP_FGF10/GFP_UT,Hypoxia,Metformin,BI-D1870 (RSKi),BI-D1870 (RSKi) + PMA,Osimertinib+(AZR3/H1975),Osimertinib+(AZR4/H1975),PD184352 (MEKi)
PKN1_S916	ACSS2_S267	4.29613e-12	31	4	7	Hypoxia,Inf_EV-A71,BI-D1870 (RSKi),BI-D1870 (RSKi) + PMA,Caffeine,Osimertinib+(AZR3/H1975),Osimertinib+(AZR4/H1975),PD184352 (MEKi)
PKN1_S916	AKT1_S124	8.44176e-11	31	4	8	Gefitinib (EGFRi),Hypoxia,BI-D1870 (RSKi),BI-D1870 (RSKi) + PMA,Dabra (BRAFi)+XL888 (HSP90i),Osimertinib+(AZR3/H1975),Osimertinib+(AZR4/H1975),PD184352 (MEKi),RSK1/2-RNAi
PKN1_S916	TAOK1_S421	2.8655e-08	31	6	8	Hypoxia,Prostaglandin E2,Inf_EV-A71,BI-D1870 (RSKi),BI-D1870 (RSKi) + PMA,Lysophosphatidic acid,PD184352 (MEKi),SUM52/MFM223 cells,TGNF
PKN1_S916	DPYSL3_S522	1.40674e-14	30	8	12	Inf_Ad2 Virus,Dasatinib_Res/Parental,Dispase/2D Acetone,Hypoxia,Metformin,BI-D1870 (RSKi),BI-D1870 (RSKi) + PMA,HB-EGF,Osimertinib+(AZR3/H1975),Osimertinib+(AZR4/H1975),PD184352 (MEKi),RSK1/2-RNAi
PKN1_S916	RB1_S37	6.98271e-14	30	7	9	Hypoxia,Inf_Influenza A virus,Prostaglandin E2,Inf_EV-A71,BI-D1870 (RSKi) + PMA,A375R/A375S,Caffeine,Dabra (BRAFi),RSK1/2-RNAi,XL888 (HSP90i)
PKN1_S916	HLA-A_S359	9.77673e-11	30	4	4	Hypoxia,Prostaglandin E2,Inf_EV-A71,Caffeine,Dabra (BRAFi)+XL888 (HSP90i)/Dabra
PKN1_S916	SP100_S407	1.5823e-08	30	3	3	Hypoxia,Prostaglandin E2,Inf_EV-A71,Metformin
PKN1_S916	SP100_S410	7.90734e-08	30	3	3	Hypoxia,Prostaglandin E2,Inf_EV-A71,Metformin
PKN1_S916	SP100_S409	1.07867e-07	30	3	3	Hypoxia,Prostaglandin E2,Inf_EV-A71,Metformin
PKN1_S916	SELENON_S13	1.83913e-14	29	3	5	Hypoxia,Inf_EV-A71,BI-D1870 (RSKi),PD184352 (MEKi),RSK1/2-RNAi
PKN1_S916	WRAP53_S87	7.77824e-14	29	4	4	Hypoxia,Inf_EV-A71,Metformin,BI-D1870 (RSKi) + PMA
PKN1_S916	SDE2_S278	4.03587e-13	29	5	5	Hypoxia,Prostaglandin E2,Inf_EV-A71,BI-D1870 (RSKi) + PMA,Osimertinib+(AZR3/H1975),SUM52/MFM223 cells
PKN1_S916	MAP1A_S526	1.04668e-12	29	3	5	Hypoxia,Inf_EV-A71,HB-EGF,Lysophosphatidic acid,Osimertinib+(AZR3/H1975),Osimertinib+(AZR4/H1975)
PKN1_S916	BRAT1_S742	5.9638e-12	29	6	8	Hypoxia,Prostaglandin E2,Inf_EV-A71,Metformin,BI-D1870 (RSKi),BI-D1870 (RSKi) + PMA,Osimertinib+(AZR3/H1975),RSK1/2-RNAi
PKN1_S916	FKBP15_S979	3.49901e-11	29	3	7	Hypoxia,BI-D1870 (RSKi),BI-D1870 (RSKi) + PMA,Osimertinib+(AZR3/H1975),Osimertinib+(AZR4/H1975),PD184352 (MEKi),RSK1/2-RNAi,TGNF
PKN1_S916	RIC1_T992	2.54116e-10	29	5	5	Caffeine,Dispase/2D Acetone,Hypoxia,Prostaglandin E2,Inf_EV-A71,Metformin
PKN1_S916	IGF2BP2_S162	2.57964e-10	29	5	8	Hypoxia,Inf_EV-A71,BI-D1870 (RSKi),BI-D1870 (RSKi) + PMA,A375R/A375S,Caffeine,PD184352 (MEKi),RSK1/2-RNAi
PKN1_S916	NFKB1_S907	5.40064e-10	29	4	7	Dispase/2D Acetone,Hypoxia,Inf_EV-A71,BI-D1870 (RSKi),BI-D1870 (RSKi) + PMA,PD184352 (MEKi),Quercetin,RSK1/2-RNAi
PKN1_S916	DDX41_S23	2.4221e-08	29	6	7	Hypoxia,Prostaglandin E2,Inf_EV-A71,Metformin,A375R/A375S,Caffeine,HB-EGF,Lysophosphatidic acid
PKN1_S916	RIOK1_S22	8.51518e-08	29	3	5	Hypoxia,Inf_EV-A71,BI-D1870 (RSKi) + PMA,HB-EGF,Lysophosphatidic acid,RSK1/2-RNAi
PKN1_S916	YBX1_S165	1.56165e-07	29	5	10	Inf_Ad2 Virus,Hypoxia,Inf_EV-A71,Metformin,BI-D1870 (RSKi) + PMA,Dabra (BRAFi)+XL888 (HSP90i),Dabra (BRAFi)+XL888 (HSP90i)/Dabra,PD184352 (MEKi),RSK1/2-RNAi,XL888 (HSP90i),XL888 (HSP90i)/Dabra (BRAFi)
PKN1_S916	RPS6KB1_S447	1.56165e-07	29	5	7	ARS 1620 (KRas-G12Ci),Hypoxia,Prostaglandin E2,Inf_EV-A71,BI-D1870 (RSKi) + PMA,Caffeine,PD184352 (MEKi),RSK1/2-RNAi
PKN1_S916	SETD1B_S1663	4.05106e-14	28	3	3	Hypoxia,Inf_EV-A71,Metformin
PKN1_S916	SETD1B_S1659	2.58745e-13	28	3	3	Hypoxia,Inf_EV-A71,Metformin
PKN1_S916	PRKAR2A_S58	2.58745e-13	28	4	4	Hypoxia,Inf_EV-A71,A375R/A375S,Quercetin
PKN1_S916	SRRM1_S597	1.47011e-12	28	5	5	Hypoxia,Prostaglandin E2,Inf_EV-A71,Metformin,Caffeine
PKN1_S916	MLLT10_S689	1.47011e-12	28	4	4	Hypoxia,Inf_Influenza A virus,Inf_EV-A71,Caffeine
PKN1_S916	STAG2_S1064	7.53565e-12	28	3	3	Hypoxia,Inf_EV-A71,Metformin
PKN1_S916	SPAG9_S265	1.11736e-11	28	3	3	Hypoxia,Inf_EV-A71,Metformin
PKN1_S916	GATAD2B_S134	6.53019e-10	28	3	3	Hypoxia,Inf_EV-A71,Metformin,Caffeine
PKN1_S916	RALY_S135	1.34383e-09	28	4	6	Hypoxia,Prostaglandin E2,BI-D1870 (RSKi),BI-D1870 (RSKi) + PMA,Osimertinib+(AZR3/H1975),Osimertinib+(AZR4/H1975),SUM52/MFM223 cells
PKN1_S916	PRRC2A_S1089	2.74797e-08	28	6	10	Hypoxia,Prostaglandin E2,Inf_EV-A71,Metformin,BI-D1870 (RSKi) + PMA,Dabra (BRAFi)+XL888 (HSP90i),Dabra (BRAFi)+XL888 (HSP90i)/Dabra,PD184352 (MEKi),RSK1/2-RNAi,TGNF,XL888 (HSP90i)
PKN1_S916	CHAF1A_S951	7.94711e-15	27	4	4	Hypoxia,Prostaglandin E2,Inf_EV-A71,Caffeine
PKN1_S916	MAP1A_S1797	6.09611e-14	27	3	3	Hypoxia,Prostaglandin E2,Inf_EV-A71,HB-EGF
PKN1_S916	NES_S398	1.44429e-13	27	3	3	Hypoxia,Inf_EV-A71,BI-D1870 (RSKi)
PKN1_S916	SENP6_S336	5.51094e-13	27	3	3	Hypoxia,Prostaglandin E2,Inf_EV-A71
PKN1_S916	NHSL1_S1292	5.51094e-13	27	5	4	Caffeine,Hypoxia,Inf_EV-A71,Metformin
PKN1_S916	SENP6_S335	5.51094e-13	27	3	3	Hypoxia,Prostaglandin E2,Inf_EV-A71
PKN1_S916	LRP12_T655	1.29799e-12	27	3	3	Gefitinib (EGFRi),Hypoxia,Inf_EV-A71
PKN1_S916	MEF2D_S106	9.866e-12	27	3	3	Hypoxia,Inf_EV-A71,Metformin
PKN1_S916	TICRR_S1433	9.866e-12	27	4	4	Hypoxia,Prostaglandin E2,Inf_EV-A71,Caffeine
PKN1_S916	SP3_S73	2.13077e-11	27	5	5	Hypoxia,Inf_EV-A71,Metformin,Caffeine,RSK1/2-RNAi
PKN1_S916	IGF2BP2_S164	3.77815e-10	27	5	5	Hypoxia,Inf_EV-A71,Metformin,BI-D1870 (RSKi),Caffeine
PKN1_S916	TNKS1BP1_S498	2.3486e-09	27	6	5	Caffeine,Dasatinib_Res/Parental,Dispase/2D Acetone,Hypoxia,Inf_Influenza A virus,Prostaglandin E2
PKN1_S916	SRRM2_S875	3.30822e-09	27	5	6	Hypoxia,Prostaglandin E2,Inf_EV-A71,Metformin,Dabra (BRAFi)+XL888 (HSP90i),Osimertinib+(AZR3/H1975),Osimertinib+(AZR4/H1975)
PKN1_S916	RIOK1_S21	1.44621e-07	27	3	3	ARS 1620 (KRas-G12Ci),Hypoxia,Inf_EV-A71,RSK1/2-RNAi
PKN1_S916	MCM2_S41	1.93256e-07	27	6	6	Inf_Ad2 Virus,GFP_FGF10/GFP_UT,Hypoxia,Prostaglandin E2,Inf_EV-A71,Metformin,RSK1/2-RNAi
PKN1_S916	PXN_S106	4.51827e-07	27	7	10	Hypoxia,Inf_Influenza A virus,Inf_EV-A71,BI-D1870 (RSKi),A375R/A375S,Caffeine,PD184352 (MEKi),RSK1/2-RNAi,SUM52/MFM223 cells,XL888 (HSP90i),XL888 (HSP90i)/Dabra (BRAFi)
PKN1_S916	HDAC1_S421	7.96807e-07	27	5	6	Hypoxia,Prostaglandin E2,Inf_EV-A71,Metformin,PD184352 (MEKi),RSK1/2-RNAi
PKN1_S916	LMNB2_S37	6.26275e-06	27	4	4	Hypoxia,Inf_EV-A71,Caffeine,Dabra (BRAFi),TGNF
PKN1_S916	PPP1R37_S591	7.81684e-13	26	3	3	Hypoxia,Inf_EV-A71,Metformin
PKN1_S916	TSC22D4_T229	1.51931e-11	26	5	7	ARS 1620 (KRas-G12Ci),Gefitinib (EGFRi),GFP_FGF10/GFP_UT,Hypoxia,Inf_EV-A71,BI-D1870 (RSKi),BI-D1870 (RSKi) + PMA,PD184352 (MEKi)
PKN1_S916	NAA15_S855	2.85595e-11	26	5	5	ARS 1620 (KRas-G12Ci),Hypoxia,Prostaglandin E2,Inf_EV-A71,Metformin
PKN1_S916	PHF2_S882	5.1459e-10	26	3	3	Hypoxia,Prostaglandin E2,Inf_EV-A71,Caffeine
PKN1_S916	SHARPIN_S165	9.3044e-10	26	4	7	Hypoxia,Inf_EV-A71,BI-D1870 (RSKi),BI-D1870 (RSKi) + PMA,A375R/A375S,PD184352 (MEKi),RSK1/2-RNAi
PKN1_S916	PABPN1_S150	1.05491e-09	26	4	6	Hypoxia,Inf_EV-A71,BI-D1870 (RSKi) + PMA,Osimertinib+(AZR3/H1975),Osimertinib+(AZR4/H1975),PD184352 (MEKi),TGNF
PKN1_S916	ZC3H13_S370	1.52987e-08	26	5	5	Hypoxia,Prostaglandin E2,Inf_EV-A71,Metformin,A375R/A375S,Caffeine
PKN1_S916	SRRM2_S1403	3.87839e-08	26	4	5	Hypoxia,Metformin,Caffeine,Dabra (BRAFi),PD184352 (MEKi),XL888 (HSP90i)
PKN1_S916	DKC1_S485	3.10532e-07	26	6	6	Gefitinib (EGFRi),GFP_FGF10/GFP_UT,Hypoxia,Inf_EV-A71,Metformin,RSK1/2-RNAi
PKN1_S916	MAP1A_S1818	7.33666e-11	25	5	5	Inf_Ad2 Virus,Hypoxia,Prostaglandin E2,Inf_EV-A71,A375R/A375S,PD184352 (MEKi)
PKN1_S916	USP34_S3406	2.3243e-10	25	3	4	Hypoxia,Inf_EV-A71,Metformin,PD184352 (MEKi),RSK1/2-RNAi
PKN1_S916	EIF5_S389	1.41123e-09	25	3	3	ARS 1620 (KRas-G12Ci),Hypoxia,Inf_EV-A71,Metformin
PKN1_S916	TPR_T2116	1.99169e-09	25	4	4	Hypoxia,BI-D1870 (RSKi),A375R/A375S,Caffeine,TGNF
PKN1_S916	BRD3_S263	5.43458e-09	25	3	5	Hypoxia,Inf_EV-A71,Metformin,Dabra (BRAFi),Dabra (BRAFi)+XL888 (HSP90i),XL888 (HSP90i)
PKN1_S916	SCAF1_S738	1.37389e-08	25	5	7	Hypoxia,Inf_EV-A71,Metformin,Caffeine,Dabra (BRAFi)+XL888 (HSP90i),Dabra (BRAFi)+XL888 (HSP90i)/Dabra,XL888 (HSP90i)
PKN1_S916	CTPS2_S571	1.42203e-08	25	5	5	ARS 1620 (KRas-G12Ci),Dasatinib_Res/Parental,Hypoxia,Inf_EV-A71,HB-EGF,SUM52/MFM223 cells
PKN1_S916	RPS6KB1_T444	2.64225e-08	25	5	5	ARS 1620 (KRas-G12Ci),Hypoxia,Prostaglandin E2,Inf_EV-A71,Caffeine,TGNF
PKN1_S916	UPF1_S1110	8.84483e-12	24	3	3	Hypoxia,Inf_EV-A71,Caffeine
PKN1_S916	UBE2V1_S146	5.73021e-11	24	3	3	Hypoxia,Inf_EV-A71,Metformin
PKN1_S916	PAM_S946	8.18602e-11	24	3	3	GFP_FGF10/GFP_UT,Hypoxia,Inf_EV-A71
PKN1_S916	PHLDB2_S71	4.80105e-10	24	3	3	Hypoxia,Inf_EV-A71,A375R/A375S,Caffeine
PKN1_S916	ZBTB21_S983	9.79627e-10	24	3	3	Hypoxia,Prostaglandin E2,Inf_EV-A71,Metformin
PKN1_S916	GATAD2A_S113	1.62771e-09	24	3	3	Hypoxia,Inf_EV-A71,Metformin
PKN1_S916	PTDSS1_S442	1.95528e-09	24	3	4	Gefitinib (EGFRi),Hypoxia,Inf_EV-A71,Osimertinib+(AZR3/H1975),Osimertinib+(AZR4/H1975)
PKN1_S916	MYO18A_S2020	3.82235e-09	24	5	6	Inf_Ad2 Virus,Dasatinib_Res/Parental,Hypoxia,Prostaglandin E2,Caffeine,Osimertinib+(AZR3/H1975),Osimertinib+(AZR4/H1975)
PKN1_S916	ERCC6_S158	2.54878e-08	24	4	6	Hypoxia,Prostaglandin E2,BI-D1870 (RSKi),Caffeine,PD184352 (MEKi),Quercetin,SUM52/MFM223 cells
PKN1_S916	KDM1A_S166	5.27987e-08	24	6	7	Hypoxia,Prostaglandin E2,Inf_EV-A71,Metformin,A375R/A375S,Osimertinib+(AZR3/H1975),Osimertinib+(AZR4/H1975)
PKN1_S916	POLR1G_S136	8.29214e-08	24	3	4	Hypoxia,Inf_Influenza A virus,BI-D1870 (RSKi) + PMA,A375R/A375S,PD184352 (MEKi)
PKN1_S916	SPECC1L_S384	8.29214e-08	24	4	5	Hypoxia,Inf_EV-A71,BI-D1870 (RSKi) + PMA,Caffeine,PD184352 (MEKi),TGNF
PKN1_S916	KANSL3_S539	1.23098e-12	23	3	3	Hypoxia,Prostaglandin E2,Inf_EV-A71
PKN1_S916	NUP35_S100	2.8325e-12	23	3	3	Hypoxia,Inf_EV-A71,Caffeine
PKN1_S916	CERS4_S342	2.91359e-11	23	4	4	Dasatinib_Res/Parental,Hypoxia,Caffeine,TGNF
PKN1_S916	TOR1AIP1_S135	4.20229e-11	23	3	3	Hypoxia,Inf_EV-A71,Caffeine
PKN1_S916	DYRK1A_Y321	1.21858e-10	23	4	4	Hypoxia,Prostaglandin E2,Metformin,Caffeine
PKN1_S916	MLLT1_S359	1.71906e-10	23	4	4	GFP_FGF10/GFP_UT,Hypoxia,Inf_EV-A71,Metformin
PKN1_S916	MLLT1_S361	3.36949e-10	23	4	4	GFP_FGF10/GFP_UT,Hypoxia,Inf_EV-A71,Metformin
PKN1_S916	MOB1B_T35	1.22301e-09	23	4	4	Hypoxia,Inf_EV-A71,Metformin,BI-D1870 (RSKi) + PMA
PKN1_S916	RRP8_S62	1.6695e-09	23	3	3	Hypoxia,Prostaglandin E2,Metformin
PKN1_S916	CASC3_S373	5.56557e-09	23	4	4	Hypoxia,Inf_EV-A71,Metformin,Caffeine
PKN1_S916	SLTM_S1002	9.93073e-09	23	4	5	Hypoxia,Prostaglandin E2,BI-D1870 (RSKi),BI-D1870 (RSKi) + PMA,Caffeine
PKN1_S916	PLEKHG3_S643	3.03092e-08	23	4	4	Hypoxia,Inf_EV-A71,Metformin,Osimertinib+(AZR3/H1975)
PKN1_S916	NCOR2_S2054	3.45826e-08	23	3	3	Hypoxia,Prostaglandin E2,Metformin,Caffeine
PKN1_S916	EZH2_T487	8.25229e-08	23	3	3	Hypoxia,Prostaglandin E2,Inf_EV-A71,TGNF
PKN1_S916	WNK1_S2027	1.09415e-07	23	5	5	ARS 1620 (KRas-G12Ci),Hypoxia,Prostaglandin E2,Inf_EV-A71,A375R/A375S,PD184352 (MEKi)
PKN1_S916	HEATR5B_S1737	1.44528e-07	23	6	8	Dispase/2D Acetone,Hypoxia,Metformin,BI-D1870 (RSKi),BI-D1870 (RSKi) + PMA,A375R/A375S,Caffeine,PD184352 (MEKi),TGNF
PKN1_S916	TASOR_S927	1.44528e-07	23	4	4	Hypoxia,Prostaglandin E2,Inf_EV-A71,Caffeine,Dabra (BRAFi)+XL888 (HSP90i)/Dabra
PKN1_S916	DDX20_S714	1.18196e-06	23	4	5	Hypoxia,Prostaglandin E2,Inf_EV-A71,BI-D1870 (RSKi) + PMA,Caffeine,PD184352 (MEKi)
PKN1_S916	WNK1_S2029	3.97011e-06	23	3	4	Hypoxia,Prostaglandin E2,Inf_EV-A71,PD184352 (MEKi),RSK1/2-RNAi
PKN1_S916	SGTA_S84	6.65401e-11	22	3	6	Hypoxia,BI-D1870 (RSKi),BI-D1870 (RSKi) + PMA,Dabra (BRAFi),PD184352 (MEKi),XL888 (HSP90i)
PKN1_S916	PPID_S201	5.09688e-10	22	5	6	Dispase/2D Acetone,Hypoxia,Inf_EV-A71,Metformin,BI-D1870 (RSKi),PD184352 (MEKi)
PKN1_S916	CEP170B_S1548	1.31905e-09	22	4	5	Hypoxia,Metformin,BI-D1870 (RSKi),PD184352 (MEKi),Quercetin
PKN1_S916	MIDEAS_S661	4.40854e-09	22	4	4	Hypoxia,Prostaglandin E2,Metformin,Caffeine
PKN1_S916	RRP8_S64	5.90065e-09	22	4	4	Hypoxia,Prostaglandin E2,Metformin,Caffeine
PKN1_S916	ALG3_S11	1.82423e-08	22	6	6	Hypoxia,Inf_EV-A71,Metformin,PD184352 (MEKi),TGNF,XL888 (HSP90i)/Dabra (BRAFi)
PKN1_S916	CLUH_S664	1.13358e-07	22	3	3	Dispase/2D Acetone,Hypoxia,Metformin,PD184352 (MEKi)
PKN1_S916	POLR1G_S128	3.32963e-07	22	3	3	GFP_FGF10/GFP_UT,Hypoxia,A375R/A375S,RSK1/2-RNAi
PKN1_S916	PI4KB_S511	5.58724e-07	22	5	5	Inf_Ad2 Virus,ARS 1620 (KRas-G12Ci),GFP_FGF10/GFP_UT,Hypoxia,Inf_Influenza A virus,RSK1/2-RNAi
PKN1_S916	KRI1_S171	1.19978e-05	22	5	5	GFP_FGF10/GFP_UT,Hypoxia,Prostaglandin E2,Inf_EV-A71,Metformin,Caffeine
PKN1_S916	SLC16A1_S483	3.764e-11	21	3	3	Hypoxia,Inf_EV-A71,TGNF
PKN1_S916	PHLDB1_S555	7.72963e-11	21	3	3	Hypoxia,Inf_EV-A71,Metformin
PKN1_S916	OTUD7B_S464	8.71455e-09	21	3	3	ARS 1620 (KRas-G12Ci),Hypoxia,Inf_EV-A71
PKN1_S916	GIGYF1_S24	2.98008e-08	21	4	6	GFP_FGF10/GFP_UT,Hypoxia,BI-D1870 (RSKi),A375R/A375S,Caffeine,PD184352 (MEKi),RSK1/2-RNAi
PKN1_S916	WASHC2C_S288	3.98933e-08	21	3	3	Hypoxia,Inf_Influenza A virus,Metformin,Lysophosphatidic acid
PKN1_S916	PELP1_S481	1.28074e-06	21	4	4	Hypoxia,Inf_EV-A71,Metformin,Caffeine
PKN1_S916	ELF1_S163	3.18282e-06	21	3	3	Hypoxia,Prostaglandin E2,Inf_EV-A71,RSK1/2-RNAi
PKN1_S916	SAFB_S384	1.83673e-05	21	3	3	Dispase/2D Acetone,Hypoxia,Inf_EV-A71,Metformin
PKN1_S916	GIGYF1_S28	2.64354e-10	20	4	5	Hypoxia,BI-D1870 (RSKi),A375R/A375S,Caffeine,PD184352 (MEKi)
PKN1_S916	CRTC2_S86	3.68022e-10	20	3	3	Hypoxia,Metformin,A375R/A375S
PKN1_S916	RRP8_S58	7.01858e-10	20	3	3	Hypoxia,Metformin,Caffeine
PKN1_S916	EIF3G_T38	2.40451e-09	20	4	4	Hypoxia,Metformin,BI-D1870 (RSKi),Caffeine
PKN1_S916	TMEM245_S327	3.23366e-09	20	3	3	Hypoxia,Inf_EV-A71,Metformin
PKN1_S916	TMEM245_S330	4.32981e-09	20	3	3	Hypoxia,Inf_EV-A71,Metformin
PKN1_S916	MIDEAS_T655	1.75316e-08	20	3	3	Hypoxia,Prostaglandin E2,Metformin
PKN1_S916	PHACTR4_T349	6.10478e-08	20	3	3	Hypoxia,Prostaglandin E2,Metformin,RSK1/2-RNAi
PKN1_S916	UBE2O_S87	6.47502e-08	20	5	5	Caffeine,Hypoxia,Prostaglandin E2,Inf_EV-A71,Metformin
PKN1_S916	EHBP1L1_S1257	1.06291e-07	20	3	4	Hypoxia,Inf_EV-A71,BI-D1870 (RSKi),A375R/A375S,PD184352 (MEKi)
PKN1_S916	ZC3HC1_S58	2.20638e-07	20	3	3	Hypoxia,Inf_EV-A71,Metformin
PKN1_S916	SRSF11_S449	3.53021e-07	20	4	4	GFP_FGF10/GFP_UT,Hypoxia,Metformin,BI-D1870 (RSKi) + PMA
PKN1_S916	PHLDB1_S520	6.54943e-07	20	3	3	Inf_Ad2 Virus,Hypoxia,Metformin,Caffeine
PKN1_S916	TRIP12_S312	8.37209e-07	20	3	4	Hypoxia,Inf_EV-A71,Caffeine,Osimertinib+(AZR3/H1975),Osimertinib+(AZR4/H1975)
PKN1_S916	CCNY_S326	8.37209e-07	20	4	4	Hypoxia,Prostaglandin E2,Inf_EV-A71,Metformin,SUM52/MFM223 cells
PKN1_S916	NEDD4L_S448	1.35467e-06	20	3	6	Hypoxia,Prostaglandin E2,BI-D1870 (RSKi),Caffeine,PD184352 (MEKi),Quercetin,RSK1/2-RNAi
PKN1_S916	PTPN12_S673	2.72378e-06	20	6	14	Inf_Ad2 Virus,Inf_EV-A71,BI-D1870 (RSKi),BI-D1870 (RSKi) + PMA,A375R/A375S,Caffeine,Dabra (BRAFi),Dabra (BRAFi)+XL888 (HSP90i),Dabra (BRAFi)+XL888 (HSP90i)/Dabra,HB-EGF,Lysophosphatidic acid,PD184352 (MEKi),RSK1/2-RNAi,XL888 (HSP90i),XL888 (HSP90i)/Dabra (BRAFi)
PKN1_S916	DBNL_S269	9.06444e-05	20	9	16	Inf_Ad2 Virus,ARS 1620 (KRas-G12Ci),Prostaglandin E2,Metformin,BI-D1870 (RSKi),BI-D1870 (RSKi) + PMA,A375R/A375S,Caffeine,Dabra (BRAFi),Dabra (BRAFi)+XL888 (HSP90i),Lysophosphatidic acid,Osimertinib+(AZR3/H1975),Osimertinib+(AZR4/H1975),PD184352 (MEKi),Quercetin,RSK1/2-RNAi,XL888 (HSP90i)
PKN1_S916	STMN1_S25	4.22847e-05	19.5	10	12	Inf_Ad2 Virus,Dasatinib_Res/Parental,Hypoxia,Inf_Influenza A virus,Prostaglandin E2,Inf_EV-A71,BI-D1870 (RSKi),A375R/A375S,Caffeine,Dabra (BRAFi),PD184352 (MEKi),RSK1/2-RNAi,SUM52/MFM223 cells,TGNF
PKN1_S916	PML_S535	4.02834e-09	19	3	3	Hypoxia,Metformin,BI-D1870 (RSKi) + PMA
PKN1_S916	SF3B1_T436	9.40343e-09	19	3	3	Hypoxia,Prostaglandin E2,A375R/A375S,Caffeine
PKN1_S916	CEP170B_S1545	2.76804e-08	19	3	3	Hypoxia,Metformin,Caffeine
PKN1_S916	MAP1B_S1276	3.58981e-08	19	4	4	Hypoxia,Inf_EV-A71,A375R/A375S,PD184352 (MEKi)
PKN1_S916	SPAG9_S251	3.58981e-08	19	3	4	Hypoxia,Inf_EV-A71,Osimertinib+(AZR3/H1975),Osimertinib+(AZR4/H1975)
PKN1_S916	DDX51_S103	5.56473e-08	19	3	3	Hypoxia,Prostaglandin E2,Inf_EV-A71,Metformin
PKN1_S916	UBE2O_S89	1.59101e-07	19	4	4	Hypoxia,Prostaglandin E2,Inf_EV-A71,Metformin
PKN1_S916	NUP133_S44	2.79682e-07	19	3	3	Hypoxia,Prostaglandin E2,Metformin,Caffeine
PKN1_S916	TOMM34_S186	1.21651e-06	19	10	13	ARS 1620 (KRas-G12Ci),Dispase/2D Acetone,Prostaglandin E2,Inf_EV-A71,Metformin,BI-D1870 (RSKi),BI-D1870 (RSKi) + PMA,A375R/A375S,Osimertinib+(AZR3/H1975),Osimertinib+(AZR4/H1975),PD184352 (MEKi),Quercetin,TGNF
PKN1_S916	LSM14A_S216	1.95176e-06	19	4	4	Hypoxia,Prostaglandin E2,Metformin,BI-D1870 (RSKi) + PMA,Caffeine
PKN1_S916	MPHOSPH8_S51	3.07062e-06	19	4	4	Hypoxia,Prostaglandin E2,Inf_EV-A71,Metformin,Caffeine
PKN1_S916	TP53BP1_S552	5.92781e-06	19	6	9	Hypoxia,Prostaglandin E2,Inf_EV-A71,Metformin,Caffeine,Dabra (BRAFi)+XL888 (HSP90i),Dabra (BRAFi)+XL888 (HSP90i)/Dabra,Lysophosphatidic acid,XL888 (HSP90i),XL888 (HSP90i)/Dabra (BRAFi)
PKN1_S916	TRAFD1_S415	2.5048e-05	19	8	13	Inf_Ad2 Virus,ARS 1620 (KRas-G12Ci),Inf_EV-A71,Metformin,BI-D1870 (RSKi),BI-D1870 (RSKi) + PMA,Caffeine,Dabra (BRAFi)+XL888 (HSP90i),Dabra (BRAFi)+XL888 (HSP90i)/Dabra,Osimertinib+(AZR3/H1975),Osimertinib+(AZR4/H1975),PD184352 (MEKi),RSK1/2-RNAi,SUM52/MFM223 cells
PKN1_S916	AGFG1_S181	1.17009e-07	18.5	6	9	Inf_Ad2 Virus,Hypoxia,Prostaglandin E2,Inf_EV-A71,BI-D1870 (RSKi),BI-D1870 (RSKi) + PMA,Caffeine,Lysophosphatidic acid,Osimertinib+(AZR3/H1975),PD184352 (MEKi),RSK1/2-RNAi
PKN1_S916	DYNC1LI2_S194	1.65313e-09	18	7	11	ARS 1620 (KRas-G12Ci),Gefitinib (EGFRi),Hypoxia,Prostaglandin E2,Inf_EV-A71,BI-D1870 (RSKi),BI-D1870 (RSKi) + PMA,Caffeine,Osimertinib+(AZR3/H1975),Osimertinib+(AZR4/H1975),PD184352 (MEKi),RSK1/2-RNAi,TGNF
PKN1_S916	EHBP1_S174	3.52016e-08	18	4	3	Caffeine,Hypoxia,Prostaglandin E2
PKN1_S916	CCDC6_S240	5.18832e-08	18	10	13	Inf_Ad2 Virus,Dispase/2D Acetone,Gefitinib (EGFRi),Hypoxia,Inf_Influenza A virus,Prostaglandin E2,Inf_EV-A71,BI-D1870 (RSKi),BI-D1870 (RSKi) + PMA,A375R/A375S,Dabra (BRAFi)+XL888 (HSP90i),Osimertinib+(AZR3/H1975),Osimertinib+(AZR4/H1975),PD184352 (MEKi),SUM52/MFM223 cells
PKN1_S916	SF3B1_T434	2.07714e-07	18	4	4	Hypoxia,Prostaglandin E2,BI-D1870 (RSKi),A375R/A375S,Caffeine
PKN1_S916	IGF2R_S2401	4.45412e-07	18	4	5	Hypoxia,Prostaglandin E2,BI-D1870 (RSKi) + PMA,Caffeine,Dabra (BRAFi)+XL888 (HSP90i)/Dabra,XL888 (HSP90i)/Dabra (BRAFi)
PKN1_S916	WNK1_S2011	6.04071e-07	18	5	7	ARS 1620 (KRas-G12Ci),Hypoxia,Prostaglandin E2,Metformin,BI-D1870 (RSKi),BI-D1870 (RSKi) + PMA,PD184352 (MEKi)
PKN1_S916	ENTR1_S247	1.16917e-06	18	6	7	Gefitinib (EGFRi),Hypoxia,Prostaglandin E2,Inf_EV-A71,Caffeine,PD184352 (MEKi),RSK1/2-RNAi,SUM52/MFM223 cells
PKN1_S916	STK10_S438	1.56189e-06	18	8	13	Dasatinib_Res/Parental,Dispase/2D Acetone,Gefitinib (EGFRi),Hypoxia,Prostaglandin E2,Inf_EV-A71,BI-D1870 (RSKi),BI-D1870 (RSKi) + PMA,Caffeine,Dabra (BRAFi),Dabra (BRAFi)+XL888 (HSP90i),Dabra (BRAFi)+XL888 (HSP90i)/Dabra,Lysophosphatidic acid,RSK1/2-RNAi,XL888 (HSP90i)
PKN1_S916	SLTM_S289	5.57692e-06	18	5	7	Prostaglandin E2,Inf_EV-A71,Metformin,Dabra (BRAFi)+XL888 (HSP90i),Dabra (BRAFi)+XL888 (HSP90i)/Dabra,Hypoxia,Osimertinib+(AZR3/H1975),XL888 (HSP90i)
PKN1_S916	MAP1B_S1298	8.48681e-06	18	7	11	Inf_Ad2 Virus,Inf_EV-A71,Metformin,BI-D1870 (RSKi),BI-D1870 (RSKi) + PMA,A375R/A375S,Caffeine,Dabra (BRAFi)+XL888 (HSP90i),Dabra (BRAFi)+XL888 (HSP90i)/Dabra,PD184352 (MEKi),TGNF,XL888 (HSP90i)
PKN1_S916	TNS3_S776	1.27764e-05	18	4	6	Dasatinib_Res/Parental,Hypoxia,BI-D1870 (RSKi),Caffeine,Lysophosphatidic acid,PD184352 (MEKi),Quercetin
PKN1_S916	PLEC_S4396	7.13041e-05	18	8	13	Dasatinib_Res/Parental,Dispase/2D Acetone,Inf_Influenza A virus,Inf_EV-A71,Metformin,BI-D1870 (RSKi),Caffeine,Dabra (BRAFi),Dabra (BRAFi)+XL888 (HSP90i),Dabra (BRAFi)+XL888 (HSP90i)/Dabra,Osimertinib+(AZR3/H1975),RSK1/2-RNAi,XL888 (HSP90i),XL888 (HSP90i)/Dabra (BRAFi)
PKN1_S916	USP15_S229	0.000191502	18	5	8	Dispase/2D Acetone,Hypoxia,Prostaglandin E2,BI-D1870 (RSKi),BI-D1870 (RSKi) + PMA,Caffeine,PD184352 (MEKi),RSK1/2-RNAi
PKN1_S916	TRAFD1_S327	5.50742e-12	17	7	12	Inf_Ad2 Virus,ARS 1620 (KRas-G12Ci),Hypoxia,Prostaglandin E2,BI-D1870 (RSKi) + PMA,Caffeine,Dabra (BRAFi),Dabra (BRAFi)+XL888 (HSP90i),Osimertinib+(AZR3/H1975),PD184352 (MEKi),Quercetin,RSK1/2-RNAi,SUM52/MFM223 cells,XL888 (HSP90i)
PKN1_S916	DOCK10_S1292	8.87565e-12	17	4	4	Dasatinib_Res/Parental,Hypoxia,Prostaglandin E2,Inf_EV-A71,Dabra (BRAFi)+XL888 (HSP90i)/Dabra,Osimertinib+(AZR3/H1975)
PKN1_S916	EHBP1_S171	7.75327e-08	17	4	4	ARS 1620 (KRas-G12Ci),Hypoxia,Prostaglandin E2,Caffeine
PKN1_S916	HUWE1_T3924	9.87916e-08	17	3	3	Hypoxia,Caffeine,PD184352 (MEKi)
PKN1_S916	STK11IP_S761	7.35978e-07	17	3	4	Hypoxia,Caffeine,Dabra (BRAFi)+XL888 (HSP90i)/Dabra,HB-EGF,XL888 (HSP90i)/Dabra (BRAFi)
PKN1_S916	NSFL1C_S140	2.13207e-06	17	7	10	ARS 1620 (KRas-G12Ci),Gefitinib (EGFRi),Prostaglandin E2,Inf_EV-A71,BI-D1870 (RSKi),BI-D1870 (RSKi) + PMA,Caffeine,Osimertinib+(AZR3/H1975),Osimertinib+(AZR4/H1975),PD184352 (MEKi)
PKN1_S916	EIF2S2_S67	8.38494e-06	17	7	10	Dispase/2D Acetone,Prostaglandin E2,Inf_EV-A71,BI-D1870 (RSKi) + PMA,A375R/A375S,Caffeine,Dabra (BRAFi)+XL888 (HSP90i)/Dabra,Osimertinib+(AZR3/H1975),Osimertinib+(AZR4/H1975),XL888 (HSP90i),XL888 (HSP90i)/Dabra (BRAFi)
PKN1_S916	WNK1_S2012	4.75672e-05	17	4	6	GFP_FGF10/GFP_UT,Hypoxia,Prostaglandin E2,Metformin,BI-D1870 (RSKi),PD184352 (MEKi),RSK1/2-RNAi
PKN1_S916	CCDC43_T139	6.81485e-05	17	6	9	ARS 1620 (KRas-G12Ci),Inf_Influenza A virus,Prostaglandin E2,Inf_EV-A71,Metformin,BI-D1870 (RSKi),BI-D1870 (RSKi) + PMA,Caffeine,PD184352 (MEKi),RSK1/2-RNAi
PKN1_S916	FIP1L1_S492	0.00022453	17	7	10	Prostaglandin E2,Inf_EV-A71,Metformin,Caffeine,Dabra (BRAFi),HB-EGF,Osimertinib+(AZR3/H1975),Osimertinib+(AZR4/H1975),RSK1/2-RNAi,XL888 (HSP90i),XL888 (HSP90i)/Dabra (BRAFi)
PKN1_S916	ZC3H18_S532	9.20525e-11	16.5	6	10	Hypoxia,Prostaglandin E2,Inf_EV-A71,Metformin,BI-D1870 (RSKi),BI-D1870 (RSKi) + PMA,Caffeine,Dabra (BRAFi),Dabra (BRAFi)+XL888 (HSP90i),Dabra (BRAFi)+XL888 (HSP90i)/Dabra,XL888 (HSP90i),XL888 (HSP90i)/Dabra (BRAFi)
PKN1_S916	SRRM1_S713	1.41699e-10	16.5	6	8	Inf_Ad2 Virus,GFP_FGF10/GFP_UT,Hypoxia,Prostaglandin E2,Inf_EV-A71,Metformin,Caffeine,Dabra (BRAFi)+XL888 (HSP90i),Dabra (BRAFi)+XL888 (HSP90i)/Dabra,Quercetin
PKN1_S916	PAXX_S148	9.21888e-08	16.5	7	8	Dasatinib_Res/Parental,Dispase/2D Acetone,Hypoxia,Prostaglandin E2,Inf_EV-A71,Caffeine,Osimertinib+(AZR3/H1975),PD184352 (MEKi),RSK1/2-RNAi,TGNF
PKN1_S916	CCDC6_S244	8.9915e-07	16.5	8	10	Inf_Ad2 Virus,Dispase/2D Acetone,Gefitinib (EGFRi),Hypoxia,Prostaglandin E2,Inf_EV-A71,BI-D1870 (RSKi),Dabra (BRAFi)+XL888 (HSP90i),PD184352 (MEKi),RSK1/2-RNAi,SUM52/MFM223 cells,TGNF
PKN1_S916	SGTA_S77	8.9915e-07	16.5	3	7	Hypoxia,Prostaglandin E2,Inf_EV-A71,BI-D1870 (RSKi),BI-D1870 (RSKi) + PMA,Osimertinib+(AZR3/H1975),Osimertinib+(AZR4/H1975),PD184352 (MEKi),RSK1/2-RNAi
PKN1_S916	SAMD1_S161	4.17898e-12	16	4	6	Hypoxia,Prostaglandin E2,Inf_EV-A71,Dabra (BRAFi),Osimertinib+(AZR3/H1975),Osimertinib+(AZR4/H1975),PD184352 (MEKi),RSK1/2-RNAi
PKN1_S916	FKBP15_S956	5.35634e-10	16	4	5	Inf_Ad2 Virus,Hypoxia,Prostaglandin E2,Inf_EV-A71,Metformin,BI-D1870 (RSKi) + PMA,PD184352 (MEKi)
PKN1_S916	NDRG3_S331	8.0093e-10	16	3	6	Hypoxia,Prostaglandin E2,Inf_EV-A71,BI-D1870 (RSKi),BI-D1870 (RSKi) + PMA,Osimertinib+(AZR3/H1975),Osimertinib+(AZR4/H1975),PD184352 (MEKi)
PKN1_S916	SNAPIN_S133	8.0093e-10	16	5	8	GFP_FGF10/GFP_UT,Hypoxia,Prostaglandin E2,BI-D1870 (RSKi),BI-D1870 (RSKi) + PMA,Caffeine,Dabra (BRAFi)+XL888 (HSP90i)/Dabra,Osimertinib+(AZR3/H1975),Osimertinib+(AZR4/H1975),PD184352 (MEKi)
PKN1_S916	SPAG7_S158	6.57919e-07	16	7	11	ARS 1620 (KRas-G12Ci),GFP_FGF10/GFP_UT,Inf_EV-A71,BI-D1870 (RSKi),BI-D1870 (RSKi) + PMA,Caffeine,Osimertinib+(AZR3/H1975),Osimertinib+(AZR4/H1975),PD184352 (MEKi),RSK1/2-RNAi,TGNF
PKN1_S916	DTX3L_S9	3.82425e-06	16	8	10	Dasatinib_Res/Parental,Gefitinib (EGFRi),Inf_EV-A71,Metformin,A375R/A375S,Caffeine,HB-EGF,Lysophosphatidic acid,Osimertinib+(AZR3/H1975),PD184352 (MEKi),RSK1/2-RNAi
PKN1_S916	SLC16A1_S498	7.1544e-06	16	3	3	Hypoxia,Metformin,A375R/A375S,TGNF
PKN1_S916	MAP2K2_S295	8.76348e-06	16	6	10	Inf_Ad2 Virus,GFP_FGF10/GFP_UT,Inf_EV-A71,Metformin,BI-D1870 (RSKi),BI-D1870 (RSKi) + PMA,HB-EGF,Lysophosphatidic acid,PD184352 (MEKi),RSK1/2-RNAi,TGNF
PKN1_S916	TJAP1_S300	1.30382e-05	16	7	10	Inf_Ad2 Virus,Prostaglandin E2,Inf_EV-A71,Metformin,BI-D1870 (RSKi),Caffeine,Osimertinib+(AZR3/H1975),Osimertinib+(AZR4/H1975),PD184352 (MEKi),RSK1/2-RNAi,TGNF
PKN1_S916	BLOC1S3_S65	1.30382e-05	16	5	8	Prostaglandin E2,Inf_EV-A71,Metformin,BI-D1870 (RSKi),BI-D1870 (RSKi) + PMA,Dabra (BRAFi)+XL888 (HSP90i),Dabra (BRAFi)+XL888 (HSP90i)/Dabra,Osimertinib+(AZR3/H1975),PD184352 (MEKi)
PKN1_S916	UBE4B_S105	2.41346e-05	16	8	9	ARS 1620 (KRas-G12Ci),Gefitinib (EGFRi),Prostaglandin E2,Inf_EV-A71,Metformin,Caffeine,PD184352 (MEKi),RSK1/2-RNAi,SUM52/MFM223 cells
PKN1_S916	ELF1_S167	3.37683e-05	16	3	3	Hypoxia,Prostaglandin E2,Metformin
PKN1_S916	PCM1_S68	5.51714e-05	16	6	6	Hypoxia,Inf_Influenza A virus,Metformin,BI-D1870 (RSKi) + PMA,Caffeine,TGNF
PKN1_S916	PAXX_S152	6.86579e-05	16	6	12	Dasatinib_Res/Parental,Prostaglandin E2,Inf_EV-A71,BI-D1870 (RSKi) + PMA,A375R/A375S,Dabra (BRAFi),Dabra (BRAFi)+XL888 (HSP90i),Dabra (BRAFi)+XL888 (HSP90i)/Dabra,Osimertinib+(AZR3/H1975),Osimertinib+(AZR4/H1975),PD184352 (MEKi),RSK1/2-RNAi,XL888 (HSP90i)
PKN1_S916	AFDN_S216	6.86579e-05	16	4	8	Hypoxia,Prostaglandin E2,BI-D1870 (RSKi),BI-D1870 (RSKi) + PMA,Caffeine,Osimertinib+(AZR3/H1975),Osimertinib+(AZR4/H1975),PD184352 (MEKi),RSK1/2-RNAi
PKN1_S916	SCAF1_S498	9.68187e-05	16	6	10	Prostaglandin E2,Inf_EV-A71,Metformin,Caffeine,Dabra (BRAFi)+XL888 (HSP90i),Dabra (BRAFi)+XL888 (HSP90i)/Dabra,Osimertinib+(AZR3/H1975),Osimertinib+(AZR4/H1975),PD184352 (MEKi),XL888 (HSP90i),XL888 (HSP90i)/Dabra (BRAFi)
PKN1_S916	EPS15L1_S229	0.000135385	16	8	11	Inf_Ad2 Virus,Dispase/2D Acetone,Prostaglandin E2,BI-D1870 (RSKi),Caffeine,Dabra (BRAFi),Osimertinib+(AZR3/H1975),Osimertinib+(AZR4/H1975),PD184352 (MEKi),Quercetin,SUM52/MFM223 cells,TGNF
PKN1_S916	NOB1_S201	0.000159607	16	4	7	ARS 1620 (KRas-G12Ci),Prostaglandin E2,Inf_EV-A71,BI-D1870 (RSKi),BI-D1870 (RSKi) + PMA,Caffeine,PD184352 (MEKi),RSK1/2-RNAi
PKN1_S916	TNKS1BP1_S672	0.00018779	16	7	9	Inf_Ad2 Virus,ARS 1620 (KRas-G12Ci),Dasatinib_Res/Parental,Prostaglandin E2,Inf_EV-A71,BI-D1870 (RSKi),BI-D1870 (RSKi) + PMA,Caffeine,Osimertinib+(AZR3/H1975),Osimertinib+(AZR4/H1975)
PKN1_S916	NSUN2_S751	0.000353087	16	6	9	Prostaglandin E2,Inf_EV-A71,Metformin,BI-D1870 (RSKi) + PMA,A375R/A375S,Caffeine,HB-EGF,Lysophosphatidic acid,PD184352 (MEKi),RSK1/2-RNAi
PKN1_S916	STMN1_S46	0.000556251	16	7	9	Dispase/2D Acetone,Prostaglandin E2,Inf_EV-A71,Metformin,Caffeine,Osimertinib+(AZR3/H1975),Osimertinib+(AZR4/H1975),PD184352 (MEKi),RSK1/2-RNAi,TGNF
PKN1_S916	STAU2_S492	4.09815e-09	15.5	3	5	Hypoxia,Prostaglandin E2,Inf_EV-A71,BI-D1870 (RSKi),Caffeine,PD184352 (MEKi),RSK1/2-RNAi
PKN1_S916	MAP1S_S759	9.61929e-08	15.5	5	8	Inf_Ad2 Virus,Hypoxia,Inf_EV-A71,BI-D1870 (RSKi),BI-D1870 (RSKi) + PMA,Caffeine,Lysophosphatidic acid,PD184352 (MEKi),RSK1/2-RNAi,SUM52/MFM223 cells
PKN1_S916	HNRNPA2B1_S259	9.61929e-08	15.5	4	6	Hypoxia,Prostaglandin E2,Inf_EV-A71,BI-D1870 (RSKi),BI-D1870 (RSKi) + PMA,Dabra (BRAFi)+XL888 (HSP90i)/Dabra,Osimertinib+(AZR3/H1975),PD184352 (MEKi)
PKN1_S916	SMARCC2_S283	3.48466e-07	15.5	4	7	Hypoxia,Prostaglandin E2,Inf_EV-A71,Caffeine,Dabra (BRAFi)+XL888 (HSP90i),Dabra (BRAFi)+XL888 (HSP90i)/Dabra,Quercetin,TGNF,XL888 (HSP90i)
PKN1_S916	FRMD6_S522	5.73876e-14	15	4	6	Hypoxia,Inf_EV-A71,Caffeine,Osimertinib+(AZR3/H1975),Osimertinib+(AZR4/H1975),PD184352 (MEKi),Quercetin,SUM52/MFM223 cells
PKN1_S916	USP24_S2047	1.33017e-10	15	9	8	Inf_Ad2 Virus,ARS 1620 (KRas-G12Ci),Dispase/2D Acetone,Hypoxia,Prostaglandin E2,Inf_EV-A71,Metformin,BI-D1870 (RSKi) + PMA,A375R/A375S,Caffeine
PKN1_S916	SCRIB_S1475	3.04523e-10	15	5	8	Hypoxia,Inf_EV-A71,BI-D1870 (RSKi),BI-D1870 (RSKi) + PMA,A375R/A375S,Caffeine,PD184352 (MEKi),Quercetin,SUM52/MFM223 cells,TGNF
PKN1_S916	MAP1S_S640	4.56383e-10	15	5	8	ARS 1620 (KRas-G12Ci),Gefitinib (EGFRi),Hypoxia,Metformin,BI-D1870 (RSKi),BI-D1870 (RSKi) + PMA,Osimertinib+(AZR3/H1975),Osimertinib+(AZR4/H1975),PD184352 (MEKi),SUM52/MFM223 cells
PKN1_S916	SRRM1_S715	2.16892e-09	15	6	8	Inf_Ad2 Virus,GFP_FGF10/GFP_UT,Hypoxia,Prostaglandin E2,Metformin,Caffeine,Dabra (BRAFi)+XL888 (HSP90i),Dabra (BRAFi)+XL888 (HSP90i)/Dabra,RSK1/2-RNAi,XL888 (HSP90i)
PKN1_S916	TOE1_S5	1.70285e-06	15	8	11	GFP_FGF10/GFP_UT,Prostaglandin E2,Inf_EV-A71,Metformin,Dabra (BRAFi)+XL888 (HSP90i),Dabra (BRAFi)+XL888 (HSP90i)/Dabra,Osimertinib+(AZR3/H1975),RSK1/2-RNAi,SUM52/MFM223 cells,XL888 (HSP90i),XL888 (HSP90i)/Dabra (BRAFi)
PKN1_S916	PGAM1_S14	2.51726e-06	15	9	11	Inf_Ad2 Virus,ARS 1620 (KRas-G12Ci),Dispase/2D Acetone,Inf_EV-A71,Metformin,BI-D1870 (RSKi),BI-D1870 (RSKi) + PMA,A375R/A375S,Caffeine,PD184352 (MEKi),TGNF
PKN1_S916	MAP1B_T1949	5.29149e-06	15	5	9	Inf_Ad2 Virus,ARS 1620 (KRas-G12Ci),Inf_EV-A71,BI-D1870 (RSKi),BI-D1870 (RSKi) + PMA,Dabra (BRAFi)+XL888 (HSP90i),Dabra (BRAFi)+XL888 (HSP90i)/Dabra,HB-EGF,PD184352 (MEKi),RSK1/2-RNAi
PKN1_S916	COG4_S6	5.29149e-06	15	4	6	Prostaglandin E2,Inf_EV-A71,Metformin,BI-D1870 (RSKi),BI-D1870 (RSKi) + PMA,Caffeine,PD184352 (MEKi)
PKN1_S916	RTN4_S7	9.71556e-06	15	7	9	Gefitinib (EGFRi),Inf_EV-A71,Metformin,A375R/A375S,HB-EGF,Osimertinib+(AZR3/H1975),Osimertinib+(AZR4/H1975),PD184352 (MEKi),RSK1/2-RNAi,SUM52/MFM223 cells
PKN1_S916	THRAP3_S928	1.30097e-05	15	8	8	GFP_FGF10/GFP_UT,Prostaglandin E2,Inf_EV-A71,Metformin,Caffeine,Dabra (BRAFi)+XL888 (HSP90i)/Dabra,Osimertinib+(AZR3/H1975),RSK1/2-RNAi
PKN1_S916	BLOC1S3_T63	3.03348e-05	15	4	7	Prostaglandin E2,Inf_EV-A71,Metformin,BI-D1870 (RSKi),BI-D1870 (RSKi) + PMA,Dabra (BRAFi)+XL888 (HSP90i),Dabra (BRAFi)+XL888 (HSP90i)/Dabra,PD184352 (MEKi)
PKN1_S916	NCOR2_S2046	3.03348e-05	15	3	3	Hypoxia,Prostaglandin E2,Metformin,Caffeine
PKN1_S916	TJAP1_S545	3.63405e-05	15	5	7	Prostaglandin E2,Inf_EV-A71,Metformin,BI-D1870 (RSKi) + PMA,Caffeine,Lysophosphatidic acid,PD184352 (MEKi),RSK1/2-RNAi
PKN1_S916	NUP155_S992	4.16441e-05	15	5	7	Hypoxia,Inf_EV-A71,Caffeine,PD184352 (MEKi),Quercetin,RSK1/2-RNAi,TGNF
PKN1_S916	ENTR1_S243	5.17772e-05	15	4	5	Hypoxia,Prostaglandin E2,Inf_EV-A71,PD184352 (MEKi),RSK1/2-RNAi,SUM52/MFM223 cells
PKN1_S916	MAP1B_S1389	8.65437e-05	15	6	9	Inf_Ad2 Virus,Gefitinib (EGFRi),Inf_EV-A71,Metformin,BI-D1870 (RSKi),BI-D1870 (RSKi) + PMA,A375R/A375S,Dabra (BRAFi)+XL888 (HSP90i),PD184352 (MEKi),XL888 (HSP90i)
PKN1_S916	DAP_S3	8.65437e-05	15	4	7	Inf_Ad2 Virus,Gefitinib (EGFRi),Prostaglandin E2,Inf_EV-A71,BI-D1870 (RSKi),BI-D1870 (RSKi) + PMA,PD184352 (MEKi),RSK1/2-RNAi
PKN1_S916	AAK1_T620	0.000120562	15	7	9	Inf_Ad2 Virus,Prostaglandin E2,Inf_EV-A71,Metformin,BI-D1870 (RSKi) + PMA,Caffeine,Lysophosphatidic acid,Osimertinib+(AZR3/H1975),Osimertinib+(AZR4/H1975),PD184352 (MEKi)
PKN1_S916	PPP1R18_S368	0.00019518	15	6	9	GFP_FGF10/GFP_UT,Inf_EV-A71,BI-D1870 (RSKi),A375R/A375S,Dabra (BRAFi)+XL888 (HSP90i),Dabra (BRAFi)+XL888 (HSP90i)/Dabra,Osimertinib+(AZR4/H1975),PD184352 (MEKi),Quercetin,RSK1/2-RNAi
PKN1_S916	PGRMC1_S57	0.000228274	15	7	10	Gefitinib (EGFRi),Inf_EV-A71,Metformin,A375R/A375S,Caffeine,Dabra (BRAFi)+XL888 (HSP90i),HB-EGF,Lysophosphatidic acid,Osimertinib+(AZR3/H1975),Osimertinib+(AZR4/H1975),XL888 (HSP90i)
PKN1_S916	DBN1_S339	0.000361073	15	7	10	Dasatinib_Res/Parental,Dispase/2D Acetone,Gefitinib (EGFRi),Inf_EV-A71,Metformin,BI-D1870 (RSKi),BI-D1870 (RSKi) + PMA,A375R/A375S,Caffeine,PD184352 (MEKi),RSK1/2-RNAi
PKN1_S916	LRRC47_S520	0.000361073	15	7	10	ARS 1620 (KRas-G12Ci),Gefitinib (EGFRi),Inf_EV-A71,Metformin,BI-D1870 (RSKi),BI-D1870 (RSKi) + PMA,Caffeine,HB-EGF,Hypoxia,PD184352 (MEKi),RSK1/2-RNAi
PKN1_S916	AHNAK_S177	0.00056192	15	6	9	Inf_EV-A71,BI-D1870 (RSKi),Caffeine,Dabra (BRAFi)+XL888 (HSP90i),Dabra (BRAFi)+XL888 (HSP90i)/Dabra,Lysophosphatidic acid,PD184352 (MEKi),RSK1/2-RNAi,SUM52/MFM223 cells,TGNF
PKN1_S916	VPS50_S561	5.41799e-10	14.5	4	4	Dispase/2D Acetone,Hypoxia,Prostaglandin E2,Inf_EV-A71,A375R/A375S,Caffeine
PKN1_S916	MCM2_S139	7.53287e-09	14.5	4	6	Hypoxia,Prostaglandin E2,Inf_EV-A71,Dabra (BRAFi),Dabra (BRAFi)+XL888 (HSP90i),Osimertinib+(AZR3/H1975),Osimertinib+(AZR4/H1975),RSK1/2-RNAi
PKN1_S916	DHX16_S103	1.54286e-07	14.5	3	5	Hypoxia,Prostaglandin E2,Inf_EV-A71,Caffeine,Dabra (BRAFi)+XL888 (HSP90i),Dabra (BRAFi)+XL888 (HSP90i)/Dabra,XL888 (HSP90i)/Dabra (BRAFi)
PKN1_S916	MIDEAS_T704	5.92696e-12	14	3	3	Gefitinib (EGFRi),Hypoxia,Prostaglandin E2,Inf_EV-A71,XL888 (HSP90i)/Dabra (BRAFi)
PKN1_S916	ARHGEF2_S960	3.19157e-07	14	5	7	Inf_Ad2 Virus,Hypoxia,Prostaglandin E2,Metformin,BI-D1870 (RSKi) + PMA,A375R/A375S,PD184352 (MEKi),RSK1/2-RNAi,SUM52/MFM223 cells
PKN1_S916	PLEC_S4626	3.19157e-07	14	4	5	Hypoxia,Inf_EV-A71,A375R/A375S,Caffeine,Dabra (BRAFi),HB-EGF,XL888 (HSP90i)
PKN1_S916	DCP2_S246	3.97578e-07	14	3	3	Hypoxia,Prostaglandin E2,HB-EGF
PKN1_S916	SCNM1_S183	2.05499e-06	14	5	7	Inf_EV-A71,BI-D1870 (RSKi) + PMA,Caffeine,Osimertinib+(AZR3/H1975),Osimertinib+(AZR4/H1975),PD184352 (MEKi),SUM52/MFM223 cells
PKN1_S916	CEP170_S1162	2.05499e-06	14	3	3	Hypoxia,Metformin,Caffeine
PKN1_S916	C9orf40_S69	3.1647e-06	14	4	6	GFP_FGF10/GFP_UT,Hypoxia,Prostaglandin E2,Inf_EV-A71,BI-D1870 (RSKi),BI-D1870 (RSKi) + PMA,Caffeine,RSK1/2-RNAi
PKN1_S916	CDC42EP3_S100	5.24181e-06	14	5	10	Dispase/2D Acetone,Inf_EV-A71,BI-D1870 (RSKi),Dabra (BRAFi)+XL888 (HSP90i),Dabra (BRAFi)+XL888 (HSP90i)/Dabra,PD184352 (MEKi),RSK1/2-RNAi,TGNF,XL888 (HSP90i),XL888 (HSP90i)/Dabra (BRAFi)
PKN1_S916	SH3BP1_S550	8.93315e-06	14	5	8	ARS 1620 (KRas-G12Ci),Dispase/2D Acetone,Inf_EV-A71,BI-D1870 (RSKi),BI-D1870 (RSKi) + PMA,Caffeine,PD184352 (MEKi),RSK1/2-RNAi
PKN1_S916	PLEC_S149	1.26062e-05	14	6	10	ARS 1620 (KRas-G12Ci),GFP_FGF10/GFP_UT,Inf_EV-A71,Metformin,BI-D1870 (RSKi),Dabra (BRAFi),Dabra (BRAFi)+XL888 (HSP90i),Dabra (BRAFi)+XL888 (HSP90i)/Dabra,PD184352 (MEKi),XL888 (HSP90i)
PKN1_S916	BRAF_S729	1.49284e-05	14	7	10	Dispase/2D Acetone,Prostaglandin E2,Inf_EV-A71,Metformin,BI-D1870 (RSKi),BI-D1870 (RSKi) + PMA,A375R/A375S,PD184352 (MEKi),XL888 (HSP90i),XL888 (HSP90i)/Dabra (BRAFi)
PKN1_S916	CHAMP1_S416	1.76427e-05	14	7	8	GFP_FGF10/GFP_UT,Prostaglandin E2,Inf_EV-A71,Caffeine,Osimertinib+(AZR3/H1975),Osimertinib+(AZR4/H1975),PD184352 (MEKi),TGNF
PKN1_S916	RBL1_T385	2.02597e-05	14	4	5	Prostaglandin E2,Inf_EV-A71,A375R/A375S,Caffeine,Osimertinib+(AZR3/H1975),Osimertinib+(AZR4/H1975)
PKN1_S916	CDC42EP1_S101	2.92121e-05	14	6	8	Caffeine,Gefitinib (EGFRi),Inf_EV-A71,BI-D1870 (RSKi) + PMA,Osimertinib+(AZR3/H1975),Osimertinib+(AZR4/H1975),PD184352 (MEKi),RSK1/2-RNAi,TGNF
PKN1_S916	PLEC_S4389	3.3759e-05	14	6	9	Prostaglandin E2,Inf_EV-A71,Metformin,BI-D1870 (RSKi),A375R/A375S,Dabra (BRAFi),Dabra (BRAFi)+XL888 (HSP90i),PD184352 (MEKi),XL888 (HSP90i)
PKN1_S916	RAVER1_S14	5.88896e-05	14	5	7	Prostaglandin E2,Inf_EV-A71,Metformin,HB-EGF,Lysophosphatidic acid,Osimertinib+(AZR3/H1975),Osimertinib+(AZR4/H1975),RSK1/2-RNAi
PKN1_S916	HEXIM2_T32	9.71693e-05	14	5	6	Prostaglandin E2,Inf_EV-A71,Metformin,BI-D1870 (RSKi) + PMA,Caffeine,Dabra (BRAFi)+XL888 (HSP90i)/Dabra,RSK1/2-RNAi
PKN1_S916	SCRIB_S835	9.71693e-05	14	5	7	Prostaglandin E2,Inf_EV-A71,BI-D1870 (RSKi),A375R/A375S,Caffeine,PD184352 (MEKi),RSK1/2-RNAi,SUM52/MFM223 cells
PKN1_S916	RBM6_S362	0.00011431	14	5	6	Prostaglandin E2,Inf_EV-A71,Metformin,Caffeine,Dabra (BRAFi)+XL888 (HSP90i)/Dabra,RSK1/2-RNAi,XL888 (HSP90i)/Dabra (BRAFi)
PKN1_S916	MAP3K2_S239	0.00011431	14	5	8	Inf_EV-A71,Metformin,BI-D1870 (RSKi),BI-D1870 (RSKi) + PMA,Caffeine,Dabra (BRAFi)+XL888 (HSP90i),Lysophosphatidic acid,Quercetin,RSK1/2-RNAi
PKN1_S916	SRRM2_S876	0.00011431	14	5	7	Prostaglandin E2,Inf_EV-A71,Metformin,Caffeine,Dabra (BRAFi),Dabra (BRAFi)+XL888 (HSP90i),SUM52/MFM223 cells,XL888 (HSP90i)
PKN1_S916	SRRM2_S2702	0.000151534	14	4	4	Inf_Ad2 Virus,Hypoxia,Metformin,Quercetin
PKN1_S916	NOP2_S58	0.000183757	14	4	6	Metformin,BI-D1870 (RSKi) + PMA,Caffeine,Hypoxia,PD184352 (MEKi),RSK1/2-RNAi,TGNF
PKN1_S916	USO1_S942	0.000214383	14	3	6	Prostaglandin E2,Inf_EV-A71,Metformin,BI-D1870 (RSKi),BI-D1870 (RSKi) + PMA,PD184352 (MEKi),RSK1/2-RNAi
PKN1_S916	SRRM2_S398	0.000214383	14	6	7	GFP_FGF10/GFP_UT,Prostaglandin E2,Inf_EV-A71,Metformin,BI-D1870 (RSKi) + PMA,Caffeine,HB-EGF,PD184352 (MEKi)
PKN1_S916	GFPT1_S261	0.000249624	14	6	8	Inf_Ad2 Virus,ARS 1620 (KRas-G12Ci),Inf_EV-A71,Metformin,BI-D1870 (RSKi),BI-D1870 (RSKi) + PMA,Caffeine,Osimertinib+(AZR3/H1975),Osimertinib+(AZR4/H1975)
PKN1_S916	PLEC_S720	0.000290098	14	7	9	Dasatinib_Res/Parental,Dispase/2D Acetone,Inf_EV-A71,Metformin,A375R/A375S,Dabra (BRAFi),Dabra (BRAFi)+XL888 (HSP90i),Osimertinib+(AZR3/H1975),Quercetin,XL888 (HSP90i)
PKN1_S916	MEPCE_S69	0.000336501	14	6	8	Inf_EV-A71,Metformin,A375R/A375S,Dabra (BRAFi)+XL888 (HSP90i),Osimertinib+(AZR3/H1975),Osimertinib+(AZR4/H1975),Quercetin,RSK1/2-RNAi,XL888 (HSP90i)
PKN1_S916	UBAP2L_S477	0.000336501	14	5	8	Prostaglandin E2,Inf_EV-A71,Metformin,BI-D1870 (RSKi),BI-D1870 (RSKi) + PMA,Caffeine,Lysophosphatidic acid,PD184352 (MEKi),RSK1/2-RNAi
PKN1_S916	RRBP1_S615	0.00090471	14	4	8	Prostaglandin E2,Inf_EV-A71,BI-D1870 (RSKi),BI-D1870 (RSKi) + PMA,Caffeine,Dabra (BRAFi)+XL888 (HSP90i),Dabra (BRAFi)+XL888 (HSP90i)/Dabra,PD184352 (MEKi),RSK1/2-RNAi
PKN1_S916	HTT_S1874	0.00118231	14	5	6	Prostaglandin E2,Inf_EV-A71,Metformin,BI-D1870 (RSKi) + PMA,A375R/A375S,Caffeine,PD184352 (MEKi)
PKN1_S916	BOD1L1_S2779	7.4164e-11	13.5	3	4	Hypoxia,Prostaglandin E2,Inf_EV-A71,Caffeine,Osimertinib+(AZR3/H1975),Osimertinib+(AZR4/H1975)
PKN1_S916	LMO7_S960	8.42293e-10	13.5	3	3	GFP_FGF10/GFP_UT,Hypoxia,Inf_EV-A71,Metformin,RSK1/2-RNAi
PKN1_S916	MAPT_S721	1.23417e-09	13.5	4	6	Hypoxia,Inf_EV-A71,Metformin,BI-D1870 (RSKi),Lysophosphatidic acid,PD184352 (MEKi),RSK1/2-RNAi,TGNF
PKN1_S916	PSEN1_S366	4.14225e-08	13.5	4	4	Gefitinib (EGFRi),Hypoxia,Prostaglandin E2,Inf_EV-A71,Caffeine
PKN1_S916	TNKS1BP1_S494	1.07944e-07	13.5	5	5	Dasatinib_Res/Parental,Dispase/2D Acetone,Hypoxia,Inf_Influenza A virus,Prostaglandin E2,Caffeine,XL888 (HSP90i)
PKN1_S916	GPATCH8_S740	2.70563e-07	13.5	4	4	Hypoxia,Inf_EV-A71,Metformin,A375R/A375S,RSK1/2-RNAi
PKN1_S916	SAC3D1_S402	2.30095e-10	13	4	6	ARS 1620 (KRas-G12Ci),Hypoxia,Prostaglandin E2,Inf_EV-A71,BI-D1870 (RSKi) + PMA,Caffeine,PD184352 (MEKi),RSK1/2-RNAi
PKN1_S916	UTP18_S121	6.82389e-09	13	3	4	Hypoxia,Prostaglandin E2,Inf_EV-A71,Dabra (BRAFi)+XL888 (HSP90i)/Dabra,XL888 (HSP90i)/Dabra (BRAFi)
PKN1_S916	SPRY4_S125	1.35967e-08	13	4	6	Gefitinib (EGFRi),Hypoxia,Inf_EV-A71,BI-D1870 (RSKi),BI-D1870 (RSKi) + PMA,A375R/A375S,Caffeine,PD184352 (MEKi)
PKN1_S916	LEMD3_S144	2.65412e-08	13	3	3	Gefitinib (EGFRi),Hypoxia,Prostaglandin E2,Inf_EV-A71,RSK1/2-RNAi
PKN1_S916	SNIP1_S54	6.98103e-08	13	5	4	Hypoxia,Inf_Influenza A virus,Prostaglandin E2,Inf_EV-A71,Metformin,Dabra (BRAFi)+XL888 (HSP90i)/Dabra
PKN1_S916	RBM10_S738	2.38045e-07	13	5	4	Hypoxia,Prostaglandin E2,Inf_EV-A71,Metformin,Caffeine,Dabra (BRAFi)+XL888 (HSP90i)/Dabra
PKN1_S916	DCP2_S247	6.58719e-07	13	3	3	Hypoxia,Prostaglandin E2,HB-EGF
PKN1_S916	DCP2_S249	1.22015e-06	13	3	3	Hypoxia,Prostaglandin E2,HB-EGF
PKN1_S916	SSRP1_S668	2.65851e-06	13	3	3	Inf_EV-A71,Metformin,Hypoxia
PKN1_S916	TNS3_S660	2.98166e-06	13	6	11	Dasatinib_Res/Parental,Hypoxia,Inf_EV-A71,BI-D1870 (RSKi),BI-D1870 (RSKi) + PMA,Caffeine,Dabra (BRAFi)+XL888 (HSP90i),Dabra (BRAFi)+XL888 (HSP90i)/Dabra,Osimertinib+(AZR3/H1975),Osimertinib+(AZR4/H1975),PD184352 (MEKi),Quercetin,TGNF
PKN1_S916	CLASP2_S955	4.63024e-06	13	4	7	Inf_EV-A71,Metformin,BI-D1870 (RSKi),BI-D1870 (RSKi) + PMA,Caffeine,PD184352 (MEKi),RSK1/2-RNAi
PKN1_S916	BAIAP2L2_S465	5.54225e-06	13	3	3	Hypoxia,Metformin,PD184352 (MEKi)
PKN1_S916	LRRFIP1_S733	7.88275e-06	13	5	7	ARS 1620 (KRas-G12Ci),Prostaglandin E2,Inf_EV-A71,BI-D1870 (RSKi),Osimertinib+(AZR3/H1975),Osimertinib+(AZR4/H1975),PD184352 (MEKi)
PKN1_S916	LMNB2_T34	8.36747e-06	13	3	3	Hypoxia,Prostaglandin E2,Inf_EV-A71,Caffeine,TGNF
PKN1_S916	RANBP2_S21	8.36747e-06	13	4	4	Caffeine,Hypoxia,Prostaglandin E2,Quercetin,RSK1/2-RNAi,SUM52/MFM223 cells
PKN1_S916	NME1_T94	1.11077e-05	13	6	6	ARS 1620 (KRas-G12Ci),Gefitinib (EGFRi),Hypoxia,Metformin,BI-D1870 (RSKi) + PMA,Caffeine
PKN1_S916	MSH6_S227	1.31414e-05	13	5	9	Dispase/2D Acetone,GFP_FGF10/GFP_UT,Inf_EV-A71,Metformin,Dabra (BRAFi),Dabra (BRAFi)+XL888 (HSP90i),Dabra (BRAFi)+XL888 (HSP90i)/Dabra,XL888 (HSP90i),XL888 (HSP90i)/Dabra (BRAFi)
PKN1_S916	WDR33_S7	1.74241e-05	13	5	8	GFP_FGF10/GFP_UT,Inf_EV-A71,Caffeine,Dabra (BRAFi),Osimertinib+(AZR3/H1975),Osimertinib+(AZR4/H1975),Quercetin,RSK1/2-RNAi,XL888 (HSP90i)
PKN1_S916	MAP3K20_S637	1.8277e-05	13	7	8	ARS 1620 (KRas-G12Ci),Prostaglandin E2,Inf_EV-A71,A375R/A375S,Caffeine,Osimertinib+(AZR3/H1975),Quercetin,XL888 (HSP90i)
PKN1_S916	URGCP_S3	2.51812e-05	13	3	5	Prostaglandin E2,Inf_EV-A71,Caffeine,Osimertinib+(AZR3/H1975),Osimertinib+(AZR4/H1975),Quercetin
PKN1_S916	MEPCE_S60	2.52124e-05	13	6	8	Inf_EV-A71,Metformin,A375R/A375S,Dabra (BRAFi)+XL888 (HSP90i),Dabra (BRAFi)+XL888 (HSP90i)/Dabra,Quercetin,RSK1/2-RNAi,XL888 (HSP90i)
PKN1_S916	MDC1_S299	2.95251e-05	13	6	6	Caffeine,Prostaglandin E2,Inf_EV-A71,Metformin,Osimertinib+(AZR3/H1975),Osimertinib+(AZR4/H1975)
PKN1_S916	PLEC_S125	3.45098e-05	13	6	9	GFP_FGF10/GFP_UT,Inf_EV-A71,BI-D1870 (RSKi),A375R/A375S,Dabra (BRAFi),Dabra (BRAFi)+XL888 (HSP90i),Dabra (BRAFi)+XL888 (HSP90i)/Dabra,Osimertinib+(AZR3/H1975),Osimertinib+(AZR4/H1975)
PKN1_S916	VPS50_S498	4.02614e-05	13	7	8	ARS 1620 (KRas-G12Ci),Prostaglandin E2,Inf_EV-A71,Metformin,BI-D1870 (RSKi) + PMA,A375R/A375S,Dabra (BRAFi),RSK1/2-RNAi
PKN1_S916	MAP3K3_S337	6.02649e-05	13	5	6	Inf_EV-A71,Metformin,BI-D1870 (RSKi),A375R/A375S,Caffeine,Lysophosphatidic acid,PD184352 (MEKi)
PKN1_S916	DCP1A_S522	6.02649e-05	13	5	7	Inf_EV-A71,Metformin,BI-D1870 (RSKi) + PMA,A375R/A375S,Caffeine,Lysophosphatidic acid,PD184352 (MEKi),Quercetin
PKN1_S916	VIPAS39_S121	6.32537e-05	13	8	11	ARS 1620 (KRas-G12Ci),Dispase/2D Acetone,Prostaglandin E2,Metformin,BI-D1870 (RSKi),A375R/A375S,Caffeine,Osimertinib+(AZR3/H1975),Osimertinib+(AZR4/H1975),PD184352 (MEKi),RSK1/2-RNAi
PKN1_S916	VPS51_S18	7.12104e-05	13	5	7	Prostaglandin E2,Inf_EV-A71,BI-D1870 (RSKi),BI-D1870 (RSKi) + PMA,A375R/A375S,Caffeine,PD184352 (MEKi),SUM52/MFM223 cells
PKN1_S916	TMX2_S288	8.39427e-05	13	5	7	ARS 1620 (KRas-G12Ci),GFP_FGF10/GFP_UT,Inf_EV-A71,Caffeine,Osimertinib+(AZR3/H1975),Osimertinib+(AZR4/H1975),PD184352 (MEKi),RSK1/2-RNAi
PKN1_S916	CEP55_S425	8.39427e-05	13	4	4	Dispase/2D Acetone,Prostaglandin E2,Inf_EV-A71,A375R/A375S,Caffeine
PKN1_S916	DTL_T516	8.39427e-05	13	3	6	Prostaglandin E2,Inf_EV-A71,BI-D1870 (RSKi),BI-D1870 (RSKi) + PMA,A375R/A375S,PD184352 (MEKi),RSK1/2-RNAi
PKN1_S916	SAMD4B_S271	8.39427e-05	13	5	5	Caffeine,Dispase/2D Acetone,Inf_EV-A71,Dabra (BRAFi)+XL888 (HSP90i)/Dabra,PD184352 (MEKi),RSK1/2-RNAi
PKN1_S916	KIF13B_S1644	0.000135619	13	4	5	Dispase/2D Acetone,Inf_EV-A71,BI-D1870 (RSKi),A375R/A375S,Caffeine,PD184352 (MEKi)
PKN1_S916	GTF2F1_S385	0.000149316	13	8	8	Dispase/2D Acetone,Inf_EV-A71,Metformin,Caffeine,HB-EGF,Osimertinib+(AZR3/H1975),PD184352 (MEKi),TGNF
PKN1_S916	SRSF3_S5	0.000184699	13	4	6	Prostaglandin E2,Inf_EV-A71,Metformin,BI-D1870 (RSKi),BI-D1870 (RSKi) + PMA,Caffeine,Quercetin
PKN1_S916	PANK2_S168	0.000184699	13	4	8	Inf_EV-A71,BI-D1870 (RSKi),BI-D1870 (RSKi) + PMA,Caffeine,Osimertinib+(AZR3/H1975),Osimertinib+(AZR4/H1975),PD184352 (MEKi),RSK1/2-RNAi,TGNF
PKN1_S916	CHERP_S815	0.000184699	13	5	5	GFP_FGF10/GFP_UT,Prostaglandin E2,Inf_EV-A71,Metformin,Caffeine,Lysophosphatidic acid
PKN1_S916	RALGAPA1_T754	0.000184699	13	5	5	Inf_Ad2 Virus,ARS 1620 (KRas-G12Ci),Prostaglandin E2,Inf_EV-A71,Caffeine,RSK1/2-RNAi
PKN1_S916	ESS2_S292	0.000214872	13	5	10	GFP_FGF10/GFP_UT,Prostaglandin E2,BI-D1870 (RSKi),Caffeine,Dabra (BRAFi),Dabra (BRAFi)+XL888 (HSP90i),Osimertinib+(AZR3/H1975),Osimertinib+(AZR4/H1975),PD184352 (MEKi),Quercetin,XL888 (HSP90i)
PKN1_S916	EPN1_S454	0.000214872	13	4	6	Inf_EV-A71,Metformin,BI-D1870 (RSKi),BI-D1870 (RSKi) + PMA,Caffeine,PD184352 (MEKi),TGNF
PKN1_S916	SCAF1_S500	0.000214872	13	4	7	Prostaglandin E2,Inf_EV-A71,Metformin,Caffeine,Dabra (BRAFi)+XL888 (HSP90i),Dabra (BRAFi)+XL888 (HSP90i)/Dabra,XL888 (HSP90i),XL888 (HSP90i)/Dabra (BRAFi)
PKN1_S916	SENP3_S232	0.00024947	13	5	8	Prostaglandin E2,Inf_EV-A71,Metformin,A375R/A375S,Dabra (BRAFi)+XL888 (HSP90i)/Dabra,PD184352 (MEKi),RSK1/2-RNAi,XL888 (HSP90i),XL888 (HSP90i)/Dabra (BRAFi)
PKN1_S916	AKAP12_S598	0.000289068	13	5	7	Inf_EV-A71,Metformin,BI-D1870 (RSKi) + PMA,A375R/A375S,Dabra (BRAFi)+XL888 (HSP90i)/Dabra,PD184352 (MEKi),Quercetin,RSK1/2-RNAi
PKN1_S916	YRDC_S37	0.000334306	13	6	11	ARS 1620 (KRas-G12Ci),Dispase/2D Acetone,Prostaglandin E2,BI-D1870 (RSKi),BI-D1870 (RSKi) + PMA,A375R/A375S,Dabra (BRAFi)+XL888 (HSP90i),Osimertinib+(AZR3/H1975),Osimertinib+(AZR4/H1975),PD184352 (MEKi),RSK1/2-RNAi,XL888 (HSP90i)
PKN1_S916	CTTNBP2NL_S481	0.000334306	13	5	8	ARS 1620 (KRas-G12Ci),GFP_FGF10/GFP_UT,Inf_EV-A71,BI-D1870 (RSKi),Caffeine,Dabra (BRAFi)+XL888 (HSP90i)/Dabra,PD184352 (MEKi),XL888 (HSP90i),XL888 (HSP90i)/Dabra (BRAFi)
PKN1_S916	PXN_S303	0.000334306	13	3	7	Inf_EV-A71,BI-D1870 (RSKi),Caffeine,HB-EGF,Lysophosphatidic acid,PD184352 (MEKi),Quercetin,RSK1/2-RNAi
PKN1_S916	SNAP23_S110	0.000334306	13	4	5	Prostaglandin E2,Inf_EV-A71,BI-D1870 (RSKi),A375R/A375S,Caffeine,RSK1/2-RNAi
PKN1_S916	MTMR6_S561	0.000444621	13	7	9	Dispase/2D Acetone,GFP_FGF10/GFP_UT,Inf_Influenza A virus,Prostaglandin E2,BI-D1870 (RSKi),A375R/A375S,Caffeine,PD184352 (MEKi),RSK1/2-RNAi,SUM52/MFM223 cells
PKN1_S916	TFPT_S180	0.000490995	13	6	9	Inf_Influenza A virus,Inf_EV-A71,BI-D1870 (RSKi) + PMA,A375R/A375S,Dabra (BRAFi),Osimertinib+(AZR3/H1975),Osimertinib+(AZR4/H1975),PD184352 (MEKi),XL888 (HSP90i)
PKN1_S916	CHERP_S817	0.00051136	13	5	5	GFP_FGF10/GFP_UT,Prostaglandin E2,Inf_EV-A71,Metformin,Caffeine,Lysophosphatidic acid
PKN1_S916	NAP1L4_S7	0.000587077	13	4	7	Inf_Influenza A virus,Prostaglandin E2,Inf_EV-A71,BI-D1870 (RSKi),BI-D1870 (RSKi) + PMA,Caffeine,PD184352 (MEKi),RSK1/2-RNAi
PKN1_S916	PSIP1_S206	0.000672838	13	5	7	Dispase/2D Acetone,Prostaglandin E2,Inf_EV-A71,Metformin,Dabra (BRAFi),Dabra (BRAFi)+XL888 (HSP90i),PD184352 (MEKi),RSK1/2-RNAi
PKN1_S916	SNRNP70_S226	0.000672838	13	4	7	Inf_EV-A71,BI-D1870 (RSKi),BI-D1870 (RSKi) + PMA,Caffeine,Dabra (BRAFi)+XL888 (HSP90i),Osimertinib+(AZR3/H1975),Osimertinib+(AZR4/H1975),RSK1/2-RNAi
PKN1_S916	OCIAD1_S108	0.000879315	13	7	7	ARS 1620 (KRas-G12Ci),GFP_FGF10/GFP_UT,Prostaglandin E2,Inf_EV-A71,BI-D1870 (RSKi),Caffeine,Osimertinib+(AZR3/H1975),SUM52/MFM223 cells
PKN1_S916	GPS1_S474	0.000879315	13	4	7	Inf_EV-A71,Metformin,BI-D1870 (RSKi),BI-D1870 (RSKi) + PMA,A375R/A375S,Caffeine,PD184352 (MEKi),RSK1/2-RNAi
PKN1_S916	NAF1_S315	0.00100275	13	4	7	Prostaglandin E2,Inf_EV-A71,BI-D1870 (RSKi) + PMA,A375R/A375S,Osimertinib+(AZR3/H1975),Osimertinib+(AZR4/H1975),PD184352 (MEKi),RSK1/2-RNAi
PKN1_S916	SYMPK_T1257	0.00114168	13	4	4	Prostaglandin E2,Inf_EV-A71,Metformin,Caffeine,RSK1/2-RNAi
PKN1_S916	SIN3A_S832	1.61503e-07	12.5	4	4	Hypoxia,Prostaglandin E2,Inf_EV-A71,Metformin,HB-EGF,RSK1/2-RNAi
PKN1_S916	ARHGEF2_S956	9.09442e-07	12.5	4	5	Inf_Ad2 Virus,Hypoxia,Prostaglandin E2,Metformin,PD184352 (MEKi),RSK1/2-RNAi,SUM52/MFM223 cells
PKN1_S916	SCAF1_S734	1.5689e-06	12.5	4	5	Hypoxia,Inf_EV-A71,Metformin,Caffeine,Dabra (BRAFi)+XL888 (HSP90i),Dabra (BRAFi)+XL888 (HSP90i)/Dabra,XL888 (HSP90i)
PKN1_S916	WNK1_S2032	4.47545e-06	12.5	5	6	Hypoxia,Prostaglandin E2,Inf_EV-A71,A375R/A375S,Caffeine,PD184352 (MEKi),RSK1/2-RNAi,TGNF
PKN1_S916	SRSF9_S211	1.94391e-05	12.3333	4	8	GFP_FGF10/GFP_UT,Hypoxia,Prostaglandin E2,Inf_EV-A71,Caffeine,Dabra (BRAFi),Dabra (BRAFi)+XL888 (HSP90i),Dabra (BRAFi)+XL888 (HSP90i)/Dabra,Osimertinib+(AZR3/H1975),Osimertinib+(AZR4/H1975),XL888 (HSP90i)
PKN1_S916	MAP1B_S1322	3.03025e-09	12	3	4	Inf_Ad2 Virus,Hypoxia,BI-D1870 (RSKi) + PMA,Dabra (BRAFi),Dabra (BRAFi)+XL888 (HSP90i),Lysophosphatidic acid
PKN1_S916	MTX3_S311	4.50613e-08	12	3	3	Hypoxia,Inf_EV-A71,A375R/A375S,Caffeine,PD184352 (MEKi)
PKN1_S916	AHCTF1_S2222	6.16901e-08	12	4	5	ARS 1620 (KRas-G12Ci),Hypoxia,Prostaglandin E2,BI-D1870 (RSKi),Caffeine,Quercetin
PKN1_S916	PPP1R35_S52	8.31285e-08	12	3	6	Hypoxia,Prostaglandin E2,Inf_EV-A71,BI-D1870 (RSKi),Dabra (BRAFi)+XL888 (HSP90i)/Dabra,Osimertinib+(AZR3/H1975),Osimertinib+(AZR4/H1975),PD184352 (MEKi),RSK1/2-RNAi
PKN1_S916	TBC1D10B_S678	1.14009e-07	12	4	5	Hypoxia,Prostaglandin E2,Inf_EV-A71,BI-D1870 (RSKi),Dabra (BRAFi)+XL888 (HSP90i),RSK1/2-RNAi,SUM52/MFM223 cells
PKN1_S916	TP53BP1_S1430	2.06954e-07	12	4	6	Gefitinib (EGFRi),Hypoxia,Inf_EV-A71,Caffeine,Dabra (BRAFi),Dabra (BRAFi)+XL888 (HSP90i),PD184352 (MEKi),XL888 (HSP90i)
PKN1_S916	BRD2_S301	2.77039e-07	12	4	5	Hypoxia,Prostaglandin E2,Inf_EV-A71,Metformin,BI-D1870 (RSKi) + PMA,RSK1/2-RNAi
PKN1_S916	DKC1_S451	4.94023e-07	12	5	9	Hypoxia,Inf_Influenza A virus,Prostaglandin E2,Inf_EV-A71,Caffeine,Dabra (BRAFi)+XL888 (HSP90i),Dabra (BRAFi)+XL888 (HSP90i)/Dabra,Osimertinib+(AZR3/H1975),Osimertinib+(AZR4/H1975),PD184352 (MEKi),XL888 (HSP90i),XL888 (HSP90i)/Dabra (BRAFi)
PKN1_S916	RABL6_T599	1.46571e-06	12	6	8	Gefitinib (EGFRi),Hypoxia,Prostaglandin E2,Inf_EV-A71,Metformin,BI-D1870 (RSKi),BI-D1870 (RSKi) + PMA,Caffeine,Dabra (BRAFi)+XL888 (HSP90i)/Dabra,PD184352 (MEKi)
PKN1_S916	EIF3CL_S39	2.10555e-06	12	3	3	Hypoxia,Inf_EV-A71,Metformin
PKN1_S916	ARHGEF40_S1474	2.54882e-06	12	4	6	Inf_EV-A71,BI-D1870 (RSKi),Caffeine,Dabra (BRAFi)+XL888 (HSP90i),Dabra (BRAFi)+XL888 (HSP90i)/Dabra,PD184352 (MEKi)
PKN1_S916	MAP1A_S1776	5.31606e-06	12	4	6	Inf_Ad2 Virus,Prostaglandin E2,Inf_EV-A71,BI-D1870 (RSKi),BI-D1870 (RSKi) + PMA,PD184352 (MEKi)
PKN1_S916	PCM1_S1765	1.10556e-05	12	6	6	ARS 1620 (KRas-G12Ci),Hypoxia,Inf_Influenza A virus,Prostaglandin E2,Metformin,Caffeine,TGNF
PKN1_S916	TANC2_S169	1.25578e-05	12	5	8	Dasatinib_Res/Parental,Inf_Influenza A virus,Inf_EV-A71,BI-D1870 (RSKi),BI-D1870 (RSKi) + PMA,Dabra (BRAFi)+XL888 (HSP90i)/Dabra,PD184352 (MEKi),RSK1/2-RNAi
PKN1_S916	GAPVD1_S466	1.48069e-05	12	4	7	ARS 1620 (KRas-G12Ci),Inf_EV-A71,BI-D1870 (RSKi),BI-D1870 (RSKi) + PMA,Caffeine,PD184352 (MEKi),RSK1/2-RNAi
PKN1_S916	DIAPH1_S22	2.04494e-05	12	5	7	ARS 1620 (KRas-G12Ci),Prostaglandin E2,Inf_EV-A71,Metformin,BI-D1870 (RSKi),BI-D1870 (RSKi) + PMA,PD184352 (MEKi)
PKN1_S916	PXN_S302	2.04494e-05	12	4	7	ARS 1620 (KRas-G12Ci),Inf_EV-A71,BI-D1870 (RSKi),HB-EGF,Lysophosphatidic acid,PD184352 (MEKi),RSK1/2-RNAi
PKN1_S916	OTUD5_S165	2.80038e-05	12	5	6	Prostaglandin E2,Inf_EV-A71,Metformin,BI-D1870 (RSKi) + PMA,Caffeine,PD184352 (MEKi)
PKN1_S916	SAMD4B_S172	2.80292e-05	12	3	7	Inf_EV-A71,BI-D1870 (RSKi),BI-D1870 (RSKi) + PMA,A375R/A375S,Caffeine,PD184352 (MEKi),Quercetin,RSK1/2-RNAi
PKN1_S916	PNPLA2_S404	3.80417e-05	12	6	9	Gefitinib (EGFRi),Prostaglandin E2,Metformin,BI-D1870 (RSKi),A375R/A375S,Caffeine,PD184352 (MEKi),Quercetin,RSK1/2-RNAi
PKN1_S916	SNAP23_S5	3.98804e-05	12	5	5	Prostaglandin E2,Inf_EV-A71,A375R/A375S,Caffeine,Osimertinib+(AZR4/H1975),RSK1/2-RNAi
PKN1_S916	LRRFIP1_S714	6.86362e-05	12	4	7	ARS 1620 (KRas-G12Ci),Inf_EV-A71,BI-D1870 (RSKi),BI-D1870 (RSKi) + PMA,Osimertinib+(AZR3/H1975),Osimertinib+(AZR4/H1975),PD184352 (MEKi)
PKN1_S916	ZBTB21_S435	6.86362e-05	12	5	8	Dispase/2D Acetone,Inf_EV-A71,Metformin,Dabra (BRAFi)+XL888 (HSP90i),Dabra (BRAFi)+XL888 (HSP90i)/Dabra,PD184352 (MEKi),XL888 (HSP90i),XL888 (HSP90i)/Dabra (BRAFi)
PKN1_S916	EPN1_S435	7.81227e-05	12	5	6	Inf_Ad2 Virus,Inf_EV-A71,BI-D1870 (RSKi),A375R/A375S,PD184352 (MEKi),Quercetin,TGNF
PKN1_S916	AGGF1_S11	7.81227e-05	12	4	5	Prostaglandin E2,Inf_EV-A71,BI-D1870 (RSKi) + PMA,A375R/A375S,Caffeine,PD184352 (MEKi)
PKN1_S916	UBAP2L_S605	7.91956e-05	12	5	8	Prostaglandin E2,Inf_EV-A71,Metformin,BI-D1870 (RSKi),BI-D1870 (RSKi) + PMA,Caffeine,PD184352 (MEKi),RSK1/2-RNAi
PKN1_S916	MIOS_S766	9.12253e-05	12	5	7	Prostaglandin E2,BI-D1870 (RSKi),Caffeine,Hypoxia,PD184352 (MEKi),RSK1/2-RNAi,TGNF
PKN1_S916	AGGF1_S7	9.1833e-05	12	4	5	Prostaglandin E2,Inf_EV-A71,BI-D1870 (RSKi) + PMA,A375R/A375S,Caffeine,PD184352 (MEKi)
PKN1_S916	GAPVD1_S746	9.1833e-05	12	4	4	Caffeine,Prostaglandin E2,Inf_EV-A71,BI-D1870 (RSKi),RSK1/2-RNAi
PKN1_S916	MAP7D1_S70	0.000104909	12	5	5	Prostaglandin E2,Inf_EV-A71,Metformin,PD184352 (MEKi),TGNF
PKN1_S916	ARHGAP35_S1176	0.000107688	12	4	5	Inf_EV-A71,BI-D1870 (RSKi) + PMA,A375R/A375S,Caffeine,Dabra (BRAFi),Quercetin
PKN1_S916	HSF1_S363	0.000120451	12	5	8	Prostaglandin E2,Inf_EV-A71,Metformin,BI-D1870 (RSKi) + PMA,Osimertinib+(AZR3/H1975),Osimertinib+(AZR4/H1975),PD184352 (MEKi),RSK1/2-RNAi
PKN1_S916	MAPT_S519	0.000125983	12	3	6	Inf_EV-A71,BI-D1870 (RSKi),BI-D1870 (RSKi) + PMA,Caffeine,PD184352 (MEKi),RSK1/2-RNAi,SUM52/MFM223 cells
PKN1_S916	GORASP2_T415	0.000125983	12	5	5	Caffeine,Inf_EV-A71,Metformin,BI-D1870 (RSKi) + PMA,PD184352 (MEKi),TGNF
PKN1_S916	NSRP1_S248	0.000138078	12	6	8	GFP_FGF10/GFP_UT,Inf_EV-A71,Metformin,Dabra (BRAFi)+XL888 (HSP90i),Dabra (BRAFi)+XL888 (HSP90i)/Dabra,RSK1/2-RNAi,TGNF,XL888 (HSP90i)
PKN1_S916	NCAPG_S975	0.000138078	12	4	5	Prostaglandin E2,Inf_EV-A71,Metformin,BI-D1870 (RSKi) + PMA,RSK1/2-RNAi
PKN1_S916	RPLP2_S79	0.00017125	12	6	9	Dispase/2D Acetone,Prostaglandin E2,Metformin,BI-D1870 (RSKi),BI-D1870 (RSKi) + PMA,A375R/A375S,Caffeine,PD184352 (MEKi),RSK1/2-RNAi,TGNF
PKN1_S916	WDR44_S50	0.000199001	12	4	6	ARS 1620 (KRas-G12Ci),Prostaglandin E2,Inf_EV-A71,BI-D1870 (RSKi),BI-D1870 (RSKi) + PMA,Caffeine,PD184352 (MEKi)
PKN1_S916	SCRIB_T1342	0.000308372	12	5	7	Prostaglandin E2,Inf_EV-A71,BI-D1870 (RSKi),BI-D1870 (RSKi) + PMA,A375R/A375S,Caffeine,PD184352 (MEKi),TGNF
PKN1_S916	JPT1_T54	0.000308372	12	4	7	ARS 1620 (KRas-G12Ci),Gefitinib (EGFRi),GFP_FGF10/GFP_UT,Prostaglandin E2,BI-D1870 (RSKi),BI-D1870 (RSKi) + PMA,PD184352 (MEKi),RSK1/2-RNAi
PKN1_S916	ZZEF1_S1518	0.000355414	12	3	6	Inf_EV-A71,BI-D1870 (RSKi),BI-D1870 (RSKi) + PMA,Caffeine,PD184352 (MEKi),RSK1/2-RNAi,TGNF
PKN1_S916	LRRFIP1_S768	0.000355414	12	4	6	Gefitinib (EGFRi),Inf_EV-A71,Metformin,BI-D1870 (RSKi),Osimertinib+(AZR3/H1975),Osimertinib+(AZR4/H1975),PD184352 (MEKi)
PKN1_S916	GATAD2A_S114	0.000408842	12	4	4	Prostaglandin E2,Inf_EV-A71,Metformin,Caffeine,SUM52/MFM223 cells
PKN1_S916	RER1_S95	0.000469415	12	4	4	Gefitinib (EGFRi),Prostaglandin E2,Inf_EV-A71,Metformin,Caffeine
PKN1_S916	CHAF1B_S538	0.000469415	12	5	6	Prostaglandin E2,Inf_EV-A71,Metformin,Caffeine,Dabra (BRAFi),Dabra (BRAFi)+XL888 (HSP90i),PD184352 (MEKi)
PKN1_S916	FLYWCH2_S21	0.000615425	12	6	9	Dispase/2D Acetone,Gefitinib (EGFRi),Prostaglandin E2,BI-D1870 (RSKi),BI-D1870 (RSKi) + PMA,A375R/A375S,Caffeine,Osimertinib+(AZR3/H1975),Osimertinib+(AZR4/H1975),PD184352 (MEKi)
PKN1_S916	NUP153_S619	0.000615425	12	3	3	Dispase/2D Acetone,Prostaglandin E2,Metformin,Hypoxia
PKN1_S916	EIF4G3_S1409	0.000702791	12	5	6	Prostaglandin E2,Inf_EV-A71,Metformin,BI-D1870 (RSKi),Caffeine,PD184352 (MEKi),TGNF
PKN1_S916	TOR1AIP1_S215	0.000702791	12	3	3	ARS 1620 (KRas-G12Ci),Hypoxia,BI-D1870 (RSKi) + PMA,Caffeine
PKN1_S916	PTK2_S910	0.000702791	12	4	6	Dispase/2D Acetone,Inf_EV-A71,BI-D1870 (RSKi),Caffeine,PD184352 (MEKi),RSK1/2-RNAi,TGNF
PKN1_S916	RIF1_S2161	0.000801177	12	3	4	Prostaglandin E2,Inf_EV-A71,BI-D1870 (RSKi),Caffeine,RSK1/2-RNAi
PKN1_S916	LMO7_S1510	0.00103597	12	6	7	Prostaglandin E2,Inf_EV-A71,Metformin,Caffeine,Osimertinib+(AZR3/H1975),Quercetin,RSK1/2-RNAi,SUM52/MFM223 cells
PKN1_S916	NCK1_S85	0.00114028	12	6	10	Metformin,BI-D1870 (RSKi),BI-D1870 (RSKi) + PMA,A375R/A375S,Caffeine,Osimertinib+(AZR3/H1975),Osimertinib+(AZR4/H1975),PD184352 (MEKi),RSK1/2-RNAi,SUM52/MFM223 cells
PKN1_S916	SKA3_S155	0.00117516	12	5	5	Dispase/2D Acetone,Prostaglandin E2,Inf_EV-A71,Caffeine,PD184352 (MEKi),SUM52/MFM223 cells
PKN1_S916	PRRC2B_S556	0.00133093	12	4	5	GFP_FGF10/GFP_UT,Inf_EV-A71,Caffeine,PD184352 (MEKi),RSK1/2-RNAi,TGNF
PKN1_S916	RIOK2_S332	0.00133093	12	4	5	Prostaglandin E2,Inf_EV-A71,Caffeine,PD184352 (MEKi),XL888 (HSP90i),XL888 (HSP90i)/Dabra (BRAFi)
PKN1_S916	OSTF1_S213	0.00191572	12	4	5	Prostaglandin E2,Inf_EV-A71,Metformin,Caffeine,Dabra (BRAFi)+XL888 (HSP90i),Dabra (BRAFi)+XL888 (HSP90i)/Dabra
PKN1_S916	PAK1IP1_S320	0.0021566	12	3	7	Inf_EV-A71,BI-D1870 (RSKi),BI-D1870 (RSKi) + PMA,Osimertinib+(AZR3/H1975),Osimertinib+(AZR4/H1975),PD184352 (MEKi),Prostaglandin E2,RSK1/2-RNAi
PKN1_S916	VPS50_S494	0.00588688	12	6	6	ARS 1620 (KRas-G12Ci),Prostaglandin E2,Inf_EV-A71,Metformin,A375R/A375S,Dabra (BRAFi),HB-EGF
PKN1_S916	ANKRD17_S2067	0.00804084	12	4	6	Prostaglandin E2,Inf_EV-A71,BI-D1870 (RSKi),BI-D1870 (RSKi) + PMA,Caffeine,RSK1/2-RNAi,TGNF
PKN1_S916	PLEC_S4386	0.0132095	12	4	7	Inf_EV-A71,BI-D1870 (RSKi),A375R/A375S,Dabra (BRAFi)+XL888 (HSP90i),Dabra (BRAFi)+XL888 (HSP90i)/Dabra,Osimertinib+(AZR3/H1975),Osimertinib+(AZR4/H1975),PD184352 (MEKi)
PKN1_S916	MYH10_S1952	3.28883e-08	11.5	5	5	Gefitinib (EGFRi),Hypoxia,Prostaglandin E2,Inf_EV-A71,Caffeine,RSK1/2-RNAi
PKN1_S916	AHCTF1_S2226	1.13495e-07	11.5	3	4	Hypoxia,Prostaglandin E2,BI-D1870 (RSKi),Caffeine,Quercetin
PKN1_S916	LEO1_S658	1.5288e-07	11.5	4	4	Hypoxia,Prostaglandin E2,Inf_EV-A71,Metformin,SUM52/MFM223 cells
PKN1_S916	POLR2A_S1906	8.34788e-07	11.5	5	5	Hypoxia,Prostaglandin E2,Metformin,BI-D1870 (RSKi) + PMA,A375R/A375S,Caffeine
PKN1_S916	OSBPL8_S807	1.09235e-06	11.5	4	4	Dispase/2D Acetone,Hypoxia,Prostaglandin E2,Inf_EV-A71,Metformin,PD184352 (MEKi)
PKN1_S916	PCM1_S1768	1.67044e-05	11.5	5	5	Caffeine,Hypoxia,Inf_Influenza A virus,Prostaglandin E2,Metformin,TGNF
PKN1_S916	SNW1_S224	1.02162e-05	11.3333	3	4	Gefitinib (EGFRi),Hypoxia,Prostaglandin E2,Inf_EV-A71,Dabra (BRAFi),Osimertinib+(AZR3/H1975),Osimertinib+(AZR4/H1975)
PKN1_S916	HLA-A_S356	1.9338e-10	11	4	4	Dasatinib_Res/Parental,Hypoxia,Prostaglandin E2,Inf_EV-A71,Caffeine,Dabra (BRAFi)+XL888 (HSP90i),Dabra (BRAFi)+XL888 (HSP90i)/Dabra
PKN1_S916	WASHC2A_S539	1.08774e-09	11	3	3	Hypoxia,Prostaglandin E2,Inf_EV-A71,Caffeine,RSK1/2-RNAi,TGNF
PKN1_S916	GATAD2A_S100	3.03952e-07	11	6	5	Hypoxia,Prostaglandin E2,Inf_EV-A71,Metformin,Caffeine,Osimertinib+(AZR3/H1975),Osimertinib+(AZR4/H1975),SUM52/MFM223 cells
PKN1_S916	PKM_S37	3.73935e-07	11	9	13	Inf_Ad2 Virus,ARS 1620 (KRas-G12Ci),Dispase/2D Acetone,Prostaglandin E2,Inf_EV-A71,Metformin,BI-D1870 (RSKi) + PMA,Caffeine,Dabra (BRAFi),Dabra (BRAFi)+XL888 (HSP90i),Lysophosphatidic acid,PD184352 (MEKi),Quercetin,TGNF,XL888 (HSP90i)
PKN1_S916	PKM_S37	3.73935e-07	11	9	13	Inf_Ad2 Virus,ARS 1620 (KRas-G12Ci),Dispase/2D Acetone,Prostaglandin E2,Inf_EV-A71,Metformin,BI-D1870 (RSKi) + PMA,Caffeine,Dabra (BRAFi),Dabra (BRAFi)+XL888 (HSP90i),Lysophosphatidic acid,PD184352 (MEKi),Quercetin,TGNF,XL888 (HSP90i)
PKN1_S916	GPATCH8_S738	1.86503e-06	11	4	3	Hypoxia,Prostaglandin E2,Inf_EV-A71,Metformin,PD184352 (MEKi)
PKN1_S916	DYRK1A_S758	4.65845e-06	11	4	4	Prostaglandin E2,Inf_EV-A71,BI-D1870 (RSKi) + PMA,Caffeine
PKN1_S916	ZNF608_S627	5.05637e-06	11	4	6	Gefitinib (EGFRi),Hypoxia,Inf_EV-A71,Osimertinib+(AZR3/H1975),Osimertinib+(AZR4/H1975),RSK1/2-RNAi,XL888 (HSP90i),XL888 (HSP90i)/Dabra (BRAFi)
PKN1_S916	AFDN_S1799	6.4334e-06	11	4	6	Dispase/2D Acetone,Hypoxia,Prostaglandin E2,BI-D1870 (RSKi) + PMA,Caffeine,Lysophosphatidic acid,PD184352 (MEKi),RSK1/2-RNAi
PKN1_S916	UCKL1_S539	6.64909e-06	11	3	6	Inf_EV-A71,Caffeine,Dabra (BRAFi),Dabra (BRAFi)+XL888 (HSP90i),XL888 (HSP90i),XL888 (HSP90i)/Dabra (BRAFi)
PKN1_S916	C9orf72_S9	1.11055e-05	11	3	6	Inf_EV-A71,BI-D1870 (RSKi),BI-D1870 (RSKi) + PMA,Caffeine,PD184352 (MEKi),RSK1/2-RNAi
PKN1_S916	PIEZO1_S1621	1.11055e-05	11	6	6	Gefitinib (EGFRi),Inf_EV-A71,Metformin,Caffeine,Dabra (BRAFi)+XL888 (HSP90i),RSK1/2-RNAi
PKN1_S916	MAP2K2_T394	1.29986e-05	11	9	12	Inf_Ad2 Virus,Dispase/2D Acetone,GFP_FGF10/GFP_UT,Prostaglandin E2,Inf_EV-A71,BI-D1870 (RSKi) + PMA,A375R/A375S,Caffeine,Lysophosphatidic acid,Osimertinib+(AZR3/H1975),Osimertinib+(AZR4/H1975),PD184352 (MEKi),RSK1/2-RNAi,XL888 (HSP90i)/Dabra (BRAFi)
PKN1_S916	SYNM_S777	1.31081e-05	11	4	7	Inf_EV-A71,Dabra (BRAFi),Dabra (BRAFi)+XL888 (HSP90i),RSK1/2-RNAi,TGNF,XL888 (HSP90i),XL888 (HSP90i)/Dabra (BRAFi)
PKN1_S916	SPRED2_S206	1.31081e-05	11	5	6	Prostaglandin E2,Inf_EV-A71,BI-D1870 (RSKi),A375R/A375S,Caffeine,PD184352 (MEKi)
PKN1_S916	CARHSP1_S26	1.54337e-05	11	4	6	Prostaglandin E2,Inf_EV-A71,BI-D1870 (RSKi),Osimertinib+(AZR3/H1975),Osimertinib+(AZR4/H1975),PD184352 (MEKi)
PKN1_S916	ASAP1_S843	1.63315e-05	11	5	6	Inf_Ad2 Virus,Hypoxia,Inf_EV-A71,BI-D1870 (RSKi),A375R/A375S,Caffeine,RSK1/2-RNAi,TGNF
PKN1_S916	HABP4_S108	1.63315e-05	11	4	5	Hypoxia,Prostaglandin E2,BI-D1870 (RSKi),BI-D1870 (RSKi) + PMA,Caffeine,Lysophosphatidic acid,Osimertinib+(AZR3/H1975)
PKN1_S916	SORT1_S825	1.81285e-05	11	4	6	Prostaglandin E2,Inf_EV-A71,Caffeine,Dabra (BRAFi),Dabra (BRAFi)+XL888 (HSP90i),XL888 (HSP90i)
PKN1_S916	RAF1_S642	1.81285e-05	11	3	6	Inf_EV-A71,BI-D1870 (RSKi),BI-D1870 (RSKi) + PMA,PD184352 (MEKi),RSK1/2-RNAi,SUM52/MFM223 cells
PKN1_S916	SMAD5_S465	1.81285e-05	11	3	3	Prostaglandin E2,Caffeine,Hypoxia
PKN1_S916	RANBP3_S108	2.04577e-05	11	5	7	Caffeine,Hypoxia,Inf_EV-A71,Metformin,BI-D1870 (RSKi) + PMA,Osimertinib+(AZR3/H1975),Osimertinib+(AZR4/H1975),PD184352 (MEKi),RSK1/2-RNAi
PKN1_S916	ELF1_S168	2.04577e-05	11	3	3	Hypoxia,Prostaglandin E2,Inf_EV-A71,RSK1/2-RNAi,TGNF
PKN1_S916	ARAF_S157	2.12443e-05	11	4	4	Inf_EV-A71,Metformin,BI-D1870 (RSKi) + PMA,Caffeine
PKN1_S916	MAP1A_S612	2.12443e-05	11	4	4	Inf_Ad2 Virus,Prostaglandin E2,Inf_EV-A71,Metformin
PKN1_S916	TTC28_S2104	2.48395e-05	11	3	6	Inf_EV-A71,BI-D1870 (RSKi),BI-D1870 (RSKi) + PMA,Caffeine,PD184352 (MEKi),RSK1/2-RNAi
PKN1_S916	DDX41_S68	2.89794e-05	11	4	4	Prostaglandin E2,Inf_EV-A71,A375R/A375S,Caffeine
PKN1_S916	WDR46_S41	3.37373e-05	11	3	4	Inf_EV-A71,BI-D1870 (RSKi) + PMA,Caffeine,RSK1/2-RNAi
PKN1_S916	PHLDB2_S334	3.37373e-05	11	5	6	Inf_Influenza A virus,Inf_EV-A71,BI-D1870 (RSKi) + PMA,A375R/A375S,Caffeine,PD184352 (MEKi)
PKN1_S916	MVP_S873	4.54432e-05	11	7	7	Inf_Ad2 Virus,Dispase/2D Acetone,Inf_Influenza A virus,Inf_EV-A71,Metformin,BI-D1870 (RSKi),A375R/A375S
PKN1_S916	BCR_S122	4.54432e-05	11	5	9	ARS 1620 (KRas-G12Ci),Prostaglandin E2,BI-D1870 (RSKi),BI-D1870 (RSKi) + PMA,Caffeine,Osimertinib+(AZR3/H1975),Osimertinib+(AZR4/H1975),PD184352 (MEKi),RSK1/2-RNAi
PKN1_S916	KIF1B_S1454	4.54432e-05	11	5	7	ARS 1620 (KRas-G12Ci),GFP_FGF10/GFP_UT,Inf_EV-A71,Metformin,BI-D1870 (RSKi),BI-D1870 (RSKi) + PMA,RSK1/2-RNAi
PKN1_S916	NAB2_S6	5.25843e-05	11	6	7	Dispase/2D Acetone,Inf_EV-A71,Metformin,Dabra (BRAFi),PD184352 (MEKi),Quercetin,XL888 (HSP90i)
PKN1_S916	EFHD2_S76	5.25843e-05	11	3	6	Inf_EV-A71,BI-D1870 (RSKi),BI-D1870 (RSKi) + PMA,Caffeine,PD184352 (MEKi),Quercetin
PKN1_S916	OTUD5_S64	5.25843e-05	11	4	6	Prostaglandin E2,Inf_EV-A71,BI-D1870 (RSKi) + PMA,PD184352 (MEKi),RSK1/2-RNAi,SUM52/MFM223 cells
PKN1_S916	MVD_S96	5.66281e-05	11	3	5	Dispase/2D Acetone,Inf_EV-A71,BI-D1870 (RSKi) + PMA,Caffeine,PD184352 (MEKi),Quercetin
PKN1_S916	WRAP53_S30	6.68845e-05	11	4	5	Caffeine,Prostaglandin E2,Inf_EV-A71,Metformin,BI-D1870 (RSKi) + PMA,PD184352 (MEKi)
PKN1_S916	DEK_T13	7.00095e-05	11	5	7	Prostaglandin E2,Inf_EV-A71,Metformin,BI-D1870 (RSKi),Osimertinib+(AZR3/H1975),Osimertinib+(AZR4/H1975),RSK1/2-RNAi
PKN1_S916	L3MBTL2_S689	8.05589e-05	11	6	7	GFP_FGF10/GFP_UT,Inf_EV-A71,Metformin,Caffeine,Osimertinib+(AZR3/H1975),Osimertinib+(AZR4/H1975),XL888 (HSP90i)
PKN1_S916	MDC1_T1425	8.05589e-05	11	5	6	Prostaglandin E2,Inf_EV-A71,Metformin,BI-D1870 (RSKi),Caffeine,PD184352 (MEKi)
PKN1_S916	CEP131_S105	8.05589e-05	11	3	3	Hypoxia,Caffeine,Prostaglandin E2
PKN1_S916	YTHDC2_S1090	8.05589e-05	11	3	6	Inf_EV-A71,Metformin,BI-D1870 (RSKi),BI-D1870 (RSKi) + PMA,PD184352 (MEKi),RSK1/2-RNAi
PKN1_S916	AKAP12_S1331	8.05589e-05	11	3	6	Inf_EV-A71,BI-D1870 (RSKi),BI-D1870 (RSKi) + PMA,A375R/A375S,PD184352 (MEKi),RSK1/2-RNAi
PKN1_S916	CDK11B_S752	9.25339e-05	11	6	6	Gefitinib (EGFRi),GFP_FGF10/GFP_UT,Prostaglandin E2,Inf_EV-A71,Metformin,Caffeine
PKN1_S916	GTPBP4_S558	0.000106105	11	3	4	Hypoxia,Inf_EV-A71,BI-D1870 (RSKi),PD184352 (MEKi)
PKN1_S916	PHRF1_S1202	0.000106105	11	5	6	GFP_FGF10/GFP_UT,Inf_Influenza A virus,Inf_EV-A71,Caffeine,Osimertinib+(AZR3/H1975),Osimertinib+(AZR4/H1975)
PKN1_S916	SIRT6_S10	0.000108433	11	3	3	Prostaglandin E2,Inf_EV-A71,Caffeine,RSK1/2-RNAi
PKN1_S916	TANC1_S444	0.000108433	11	3	5	ARS 1620 (KRas-G12Ci),Inf_EV-A71,BI-D1870 (RSKi),BI-D1870 (RSKi) + PMA,PD184352 (MEKi),TGNF
PKN1_S916	NEK1_S1126	0.000121463	11	5	7	Gefitinib (EGFRi),Inf_EV-A71,HB-EGF,Lysophosphatidic acid,Osimertinib+(AZR3/H1975),Osimertinib+(AZR4/H1975),RSK1/2-RNAi
PKN1_S916	PWP1_S485	0.000121463	11	5	8	Dispase/2D Acetone,Prostaglandin E2,Metformin,Caffeine,Dabra (BRAFi),Dabra (BRAFi)+XL888 (HSP90i),Dabra (BRAFi)+XL888 (HSP90i)/Dabra,XL888 (HSP90i)
PKN1_S916	PPIP5K2_S1016	0.000121463	11	3	6	Inf_EV-A71,BI-D1870 (RSKi),BI-D1870 (RSKi) + PMA,Caffeine,PD184352 (MEKi),RSK1/2-RNAi
PKN1_S916	KCTD12_S185	0.000121463	11	4	7	Inf_EV-A71,Metformin,BI-D1870 (RSKi) + PMA,Osimertinib+(AZR3/H1975),Osimertinib+(AZR4/H1975),PD184352 (MEKi),RSK1/2-RNAi
PKN1_S916	RSBN1L_S6	0.000126728	11	4	5	Prostaglandin E2,Inf_EV-A71,Metformin,Caffeine,PD184352 (MEKi),RSK1/2-RNAi
PKN1_S916	CIR1_S202	0.000126728	11	5	5	Gefitinib (EGFRi),Prostaglandin E2,Inf_EV-A71,Caffeine,Dabra (BRAFi),Osimertinib+(AZR3/H1975)
PKN1_S916	HNRNPA3_S14	0.000138815	11	4	6	Inf_Influenza A virus,Prostaglandin E2,Inf_EV-A71,BI-D1870 (RSKi),BI-D1870 (RSKi) + PMA,PD184352 (MEKi)
PKN1_S916	PELP1_T745	0.000158391	11	6	7	Inf_EV-A71,Metformin,A375R/A375S,Dabra (BRAFi),Osimertinib+(AZR3/H1975),Osimertinib+(AZR4/H1975),RSK1/2-RNAi
PKN1_S916	KPNA4_S60	0.000158391	11	7	7	Inf_Ad2 Virus,Prostaglandin E2,Inf_EV-A71,Metformin,Caffeine,RSK1/2-RNAi,SUM52/MFM223 cells
PKN1_S916	TPMT_S14	0.000158391	11	7	8	ARS 1620 (KRas-G12Ci),Gefitinib (EGFRi),Prostaglandin E2,Metformin,BI-D1870 (RSKi),Caffeine,HB-EGF,Lysophosphatidic acid
PKN1_S916	SRRM2_T2034	0.000180446	11	3	3	GFP_FGF10/GFP_UT,Hypoxia,Metformin
PKN1_S916	TSC22D4_S62	0.000199406	11	5	6	ARS 1620 (KRas-G12Ci),Inf_EV-A71,Metformin,BI-D1870 (RSKi),Lysophosphatidic acid,Osimertinib+(AZR3/H1975),RSK1/2-RNAi
PKN1_S916	USP8_S718	0.000205257	11	10	10	Inf_Ad2 Virus,ARS 1620 (KRas-G12Ci),Dispase/2D Acetone,Gefitinib (EGFRi),GFP_FGF10/GFP_UT,Metformin,Caffeine,HB-EGF,RSK1/2-RNAi,SUM52/MFM223 cells
PKN1_S916	KRR1_S3	0.000233131	11	5	6	Prostaglandin E2,Inf_EV-A71,Caffeine,Osimertinib+(AZR3/H1975),Quercetin,TGNF
PKN1_S916	NCAPG_S973	0.000264405	11	4	4	ARS 1620 (KRas-G12Ci),Prostaglandin E2,Inf_EV-A71,BI-D1870 (RSKi) + PMA
PKN1_S916	MAP7D1_S366	0.000266712	11	3	3	Prostaglandin E2,Inf_EV-A71,Metformin,A375R/A375S
PKN1_S916	PAK2_S197	0.000266712	11	4	5	Prostaglandin E2,Inf_EV-A71,Metformin,Lysophosphatidic acid,Osimertinib+(AZR3/H1975),Osimertinib+(AZR4/H1975)
PKN1_S916	ERICH1_S254	0.000266712	11	4	6	Prostaglandin E2,Inf_EV-A71,BI-D1870 (RSKi) + PMA,Dabra (BRAFi)+XL888 (HSP90i),Dabra (BRAFi)+XL888 (HSP90i)/Dabra,Quercetin,XL888 (HSP90i)/Dabra (BRAFi)
PKN1_S916	TRIP12_S942	0.000299447	11	5	6	Prostaglandin E2,Inf_EV-A71,BI-D1870 (RSKi) + PMA,Caffeine,Osimertinib+(AZR3/H1975),Osimertinib+(AZR4/H1975)
PKN1_S916	SRRM2_S1101	0.000299447	11	6	6	GFP_FGF10/GFP_UT,Prostaglandin E2,Inf_EV-A71,Metformin,Caffeine,HB-EGF
PKN1_S916	TACC2_S2072	0.00033866	11	4	5	Inf_EV-A71,BI-D1870 (RSKi) + PMA,Caffeine,Osimertinib+(AZR3/H1975),PD184352 (MEKi)
PKN1_S916	RECQL5_S815	0.0003537	11	3	5	Inf_EV-A71,Caffeine,Osimertinib+(AZR3/H1975),Osimertinib+(AZR4/H1975),Quercetin,RSK1/2-RNAi
PKN1_S916	BCLAF1_S690	0.0003537	11	3	3	Caffeine,Inf_EV-A71,BI-D1870 (RSKi),BI-D1870 (RSKi) + PMA
PKN1_S916	USP47_S832	0.0003537	11	4	6	ARS 1620 (KRas-G12Ci),Prostaglandin E2,Metformin,BI-D1870 (RSKi),BI-D1870 (RSKi) + PMA,Caffeine,PD184352 (MEKi)
PKN1_S916	SNRNP200_S225	0.0003537	11	3	3	GFP_FGF10/GFP_UT,Prostaglandin E2,Inf_EV-A71,Metformin
PKN1_S916	MBD3_S85	0.000382486	11	4	7	Inf_EV-A71,BI-D1870 (RSKi),BI-D1870 (RSKi) + PMA,Osimertinib+(AZR3/H1975),PD184352 (MEKi),RSK1/2-RNAi,TGNF
PKN1_S916	CSTF2_S524	0.000406067	11	3	5	Gefitinib (EGFRi),Prostaglandin E2,Inf_EV-A71,BI-D1870 (RSKi),BI-D1870 (RSKi) + PMA,RSK1/2-RNAi
PKN1_S916	HDAC7_S486	0.000465268	11	4	5	Prostaglandin E2,Inf_EV-A71,Metformin,Caffeine,PD184352 (MEKi),RSK1/2-RNAi
PKN1_S916	SPTBN1_S2102	0.000485955	11	3	3	Hypoxia,Metformin,RSK1/2-RNAi
PKN1_S916	KIFC1_S6	0.000532072	11	4	4	Prostaglandin E2,Inf_EV-A71,Caffeine,PD184352 (MEKi),SUM52/MFM223 cells
PKN1_S916	ZBTB21_S1003	0.000691948	11	4	5	Inf_EV-A71,Metformin,BI-D1870 (RSKi) + PMA,A375R/A375S,Caffeine,PD184352 (MEKi)
PKN1_S916	BAG6_S1117	0.000691948	11	4	6	ARS 1620 (KRas-G12Ci),Inf_EV-A71,BI-D1870 (RSKi) + PMA,Osimertinib+(AZR3/H1975),Osimertinib+(AZR4/H1975),PD184352 (MEKi),SUM52/MFM223 cells
PKN1_S916	DCP1B_S275	0.000691948	11	5	5	Prostaglandin E2,Inf_EV-A71,Metformin,Lysophosphatidic acid,RSK1/2-RNAi,SUM52/MFM223 cells
PKN1_S916	RPS14_S139	0.000691948	11	3	5	Prostaglandin E2,Inf_EV-A71,Metformin,BI-D1870 (RSKi) + PMA,PD184352 (MEKi),RSK1/2-RNAi
PKN1_S916	FOXK1_S257	0.000893427	11	3	3	Gefitinib (EGFRi),Prostaglandin E2,Inf_EV-A71,Caffeine
PKN1_S916	EIF4G1_S1185	0.000893427	11	4	6	Inf_EV-A71,Metformin,BI-D1870 (RSKi) + PMA,A375R/A375S,Osimertinib+(AZR3/H1975),PD184352 (MEKi),RSK1/2-RNAi
PKN1_S916	MAP1B_T1282	0.000893427	11	3	5	Inf_EV-A71,BI-D1870 (RSKi) + PMA,A375R/A375S,Caffeine,PD184352 (MEKi),RSK1/2-RNAi
PKN1_S916	EXOSC9_S306	0.00101258	11	3	3	GFP_FGF10/GFP_UT,Prostaglandin E2,Inf_EV-A71,Osimertinib+(AZR3/H1975)
PKN1_S916	ARAP1_S229	0.00101258	11	3	4	Prostaglandin E2,Inf_EV-A71,Caffeine,Osimertinib+(AZR3/H1975),Osimertinib+(AZR4/H1975)
PKN1_S916	USP10_S370	0.00101258	11	5	6	Dispase/2D Acetone,GFP_FGF10/GFP_UT,Inf_EV-A71,BI-D1870 (RSKi),Caffeine,PD184352 (MEKi),TGNF
PKN1_S916	MAP1S_S741	0.0011457	11	5	5	Dispase/2D Acetone,Inf_EV-A71,Metformin,Caffeine,PD184352 (MEKi),SUM52/MFM223 cells
PKN1_S916	NCBP3_S25	0.0011457	11	6	5	Inf_Ad2 Virus,Caffeine,GFP_FGF10/GFP_UT,Inf_EV-A71,PD184352 (MEKi),TGNF
PKN1_S916	MAP3K7_S389	0.0011457	11	4	6	ARS 1620 (KRas-G12Ci),GFP_FGF10/GFP_UT,Inf_EV-A71,BI-D1870 (RSKi) + PMA,Caffeine,PD184352 (MEKi),RSK1/2-RNAi
PKN1_S916	ARHGEF2_S696	0.0011457	11	4	5	Prostaglandin E2,Inf_EV-A71,Metformin,A375R/A375S,PD184352 (MEKi),RSK1/2-RNAi
PKN1_S916	H1-4_S2	0.0012942	11	4	5	Prostaglandin E2,Inf_EV-A71,Metformin,Caffeine,Osimertinib+(AZR3/H1975),Osimertinib+(AZR4/H1975)
PKN1_S916	SURF2_T190	0.00134385	11	5	5	ARS 1620 (KRas-G12Ci),Gefitinib (EGFRi),Prostaglandin E2,Inf_EV-A71,Dabra (BRAFi)+XL888 (HSP90i)/Dabra
PKN1_S916	PEX1_S1211	0.00164358	11	4	6	Inf_EV-A71,BI-D1870 (RSKi) + PMA,A375R/A375S,Caffeine,Osimertinib+(AZR3/H1975),Osimertinib+(AZR4/H1975),PD184352 (MEKi)
PKN1_S916	YAP1_S109	0.00164358	11	4	6	Inf_Ad2 Virus,Inf_EV-A71,BI-D1870 (RSKi) + PMA,Caffeine,HB-EGF,PD184352 (MEKi),RSK1/2-RNAi
PKN1_S916	YAP1_S109	0.00164358	11	4	6	Inf_Ad2 Virus,Inf_EV-A71,BI-D1870 (RSKi) + PMA,Caffeine,HB-EGF,PD184352 (MEKi),RSK1/2-RNAi
PKN1_S916	EIF4B_S497	0.00205251	11	5	7	ARS 1620 (KRas-G12Ci),Inf_EV-A71,Metformin,Dabra (BRAFi),PD184352 (MEKi),XL888 (HSP90i),XL888 (HSP90i)/Dabra (BRAFi)
PKN1_S916	SON_S94	0.0020745	11	3	5	Prostaglandin E2,Inf_EV-A71,BI-D1870 (RSKi) + PMA,Caffeine,PD184352 (MEKi),RSK1/2-RNAi
PKN1_S916	ABCF1_S22	0.00232546	11	4	6	GFP_FGF10/GFP_UT,Inf_EV-A71,BI-D1870 (RSKi),BI-D1870 (RSKi) + PMA,Caffeine,PD184352 (MEKi),TGNF
PKN1_S916	EML3_S176	0.00290961	11	6	9	Inf_Ad2 Virus,GFP_FGF10/GFP_UT,Metformin,BI-D1870 (RSKi),BI-D1870 (RSKi) + PMA,A375R/A375S,Osimertinib+(AZR3/H1975),PD184352 (MEKi),Quercetin,RSK1/2-RNAi
PKN1_S916	PACSIN3_S319	0.0032478	11	5	6	Inf_EV-A71,A375R/A375S,Lysophosphatidic acid,Osimertinib+(AZR3/H1975),Osimertinib+(AZR4/H1975),RSK1/2-RNAi,TGNF
PKN1_S916	EIF4B_S422	0.00497516	11	3	5	Inf_Ad2 Virus,Inf_Influenza A virus,Inf_EV-A71,BI-D1870 (RSKi) + PMA,PD184352 (MEKi),RSK1/2-RNAi
PKN1_S916	PTPN12_S435	0.00675964	11	6	10	Inf_Ad2 Virus,ARS 1620 (KRas-G12Ci),Dasatinib_Res/Parental,Dispase/2D Acetone,Metformin,BI-D1870 (RSKi),BI-D1870 (RSKi) + PMA,HB-EGF,Lysophosphatidic acid,PD184352 (MEKi),RSK1/2-RNAi
PKN1_S916	SYMPK_S1243	0.0174186	11	5	5	GFP_FGF10/GFP_UT,Inf_Influenza A virus,Inf_EV-A71,Metformin,Caffeine,RSK1/2-RNAi
PKN1_S916	ARID3A_S81	2.64664e-08	10.6667	4	3	Caffeine,Hypoxia,Prostaglandin E2,Inf_EV-A71,PD184352 (MEKi)
PKN1_S916	RPTOR_S863	2.81978e-06	10.6667	5	7	Dispase/2D Acetone,Hypoxia,Prostaglandin E2,Inf_EV-A71,A375R/A375S,Caffeine,HB-EGF,Lysophosphatidic acid,PD184352 (MEKi),RSK1/2-RNAi
PKN1_S916	PRRC2A_S383	4.11806e-06	10.5	3	4	Hypoxia,Inf_EV-A71,Metformin,BI-D1870 (RSKi) + PMA,RSK1/2-RNAi
PKN1_S916	PRRC2A_S1092	4.11806e-06	10.5	3	3	Hypoxia,Prostaglandin E2,Inf_EV-A71,Metformin,BI-D1870 (RSKi)
PKN1_S916	RNF113A_S85	4.11806e-06	10.5	4	4	Hypoxia,Prostaglandin E2,Inf_EV-A71,BI-D1870 (RSKi) + PMA,Caffeine,Lysophosphatidic acid
PKN1_S916	ARID3A_S77	1.32635e-05	10.5	4	4	Dispase/2D Acetone,Hypoxia,Prostaglandin E2,Inf_EV-A71,Caffeine
PKN1_S916	SMARCC2_S347	1.32635e-05	10.5	3	4	Gefitinib (EGFRi),Hypoxia,Inf_EV-A71,Metformin,HB-EGF,Lysophosphatidic acid
PKN1_S916	SRSF6_S314	4.37552e-07	10.3333	4	4	Hypoxia,Prostaglandin E2,Inf_EV-A71,Metformin,Osimertinib+(AZR3/H1975),Osimertinib+(AZR4/H1975),RSK1/2-RNAi
PKN1_S916	TJP1_S131	1.03577e-08	10	5	7	ARS 1620 (KRas-G12Ci),Caffeine,Hypoxia,Inf_EV-A71,Metformin,Dabra (BRAFi)+XL888 (HSP90i),Dabra (BRAFi)+XL888 (HSP90i)/Dabra,Osimertinib+(AZR3/H1975),Osimertinib+(AZR4/H1975)
PKN1_S916	BCLAF1_S290	2.15489e-06	10	5	5	GFP_FGF10/GFP_UT,Hypoxia,Inf_EV-A71,Metformin,Caffeine,Osimertinib+(AZR3/H1975),Osimertinib+(AZR4/H1975),SUM52/MFM223 cells
PKN1_S916	ARID3A_S88	5.65599e-06	10	3	3	Dispase/2D Acetone,Hypoxia,Prostaglandin E2,Inf_EV-A71
PKN1_S916	MYBBP1A_S11	6.86024e-06	10	4	6	GFP_FGF10/GFP_UT,Hypoxia,Prostaglandin E2,Inf_EV-A71,BI-D1870 (RSKi),Lysophosphatidic acid,Osimertinib+(AZR3/H1975),Osimertinib+(AZR4/H1975),PD184352 (MEKi)
PKN1_S916	SARM1_S54	2.07498e-05	10	3	5	Inf_EV-A71,BI-D1870 (RSKi),BI-D1870 (RSKi) + PMA,PD184352 (MEKi),TGNF
PKN1_S916	TJP1_S125	2.18299e-05	10	4	5	Caffeine,Hypoxia,Inf_EV-A71,Metformin,Dabra (BRAFi)+XL888 (HSP90i),Dabra (BRAFi)+XL888 (HSP90i)/Dabra,PD184352 (MEKi)
PKN1_S916	EIF2S2_S13	2.42667e-05	10	5	6	Prostaglandin E2,Inf_EV-A71,A375R/A375S,Dabra (BRAFi),Osimertinib+(AZR3/H1975),Osimertinib+(AZR4/H1975)
PKN1_S916	TTC28_S28	2.83111e-05	10	3	5	Inf_EV-A71,Metformin,BI-D1870 (RSKi),PD184352 (MEKi),RSK1/2-RNAi
PKN1_S916	STK4_S320	3.29523e-05	10	4	5	Prostaglandin E2,Inf_EV-A71,HB-EGF,Lysophosphatidic acid,RSK1/2-RNAi
PKN1_S916	LMO7_T932	3.29523e-05	10	6	6	Inf_Ad2 Virus,Gefitinib (EGFRi),GFP_FGF10/GFP_UT,Inf_EV-A71,Caffeine,RSK1/2-RNAi
PKN1_S916	DDX39B_T172	3.82672e-05	10	3	5	Inf_EV-A71,BI-D1870 (RSKi) + PMA,Caffeine,PD184352 (MEKi),Quercetin
PKN1_S916	KDM4B_S566	3.82672e-05	10	5	5	GFP_FGF10/GFP_UT,Inf_EV-A71,Caffeine,PD184352 (MEKi),TGNF
PKN1_S916	HMBS_S15	4.43413e-05	10	4	6	Inf_EV-A71,Metformin,BI-D1870 (RSKi),Osimertinib+(AZR3/H1975),PD184352 (MEKi),RSK1/2-RNAi
PKN1_S916	MED26_S361	5.12697e-05	10	4	4	GFP_FGF10/GFP_UT,Prostaglandin E2,Inf_EV-A71,Caffeine
PKN1_S916	CENPF_T144	5.12697e-05	10	3	3	Prostaglandin E2,Inf_EV-A71,Caffeine
PKN1_S916	ADD1_S431	5.91573e-05	10	4	4	Prostaglandin E2,Inf_EV-A71,Caffeine,TGNF
PKN1_S916	PROSER2_S179	6.81205e-05	10	4	6	Dispase/2D Acetone,Inf_EV-A71,BI-D1870 (RSKi) + PMA,A375R/A375S,PD184352 (MEKi),RSK1/2-RNAi
PKN1_S916	TP53BP1_S834	7.82878e-05	10	4	5	Prostaglandin E2,Inf_EV-A71,Metformin,BI-D1870 (RSKi),BI-D1870 (RSKi) + PMA
PKN1_S916	ELF2_S185	7.82878e-05	10	3	6	Inf_EV-A71,Metformin,BI-D1870 (RSKi),BI-D1870 (RSKi) + PMA,PD184352 (MEKi),RSK1/2-RNAi
PKN1_S916	CAMSAP1_S629	7.82878e-05	10	3	5	Inf_EV-A71,BI-D1870 (RSKi),BI-D1870 (RSKi) + PMA,PD184352 (MEKi),Quercetin
PKN1_S916	KCTD12_S187	7.82878e-05	10	4	6	Gefitinib (EGFRi),Inf_EV-A71,Metformin,BI-D1870 (RSKi) + PMA,PD184352 (MEKi),RSK1/2-RNAi
PKN1_S916	DENND4A_S1225	7.82878e-05	10	6	6	Inf_Ad2 Virus,Prostaglandin E2,Inf_EV-A71,Metformin,RSK1/2-RNAi,SUM52/MFM223 cells
PKN1_S916	ZC3H18_S6	7.82878e-05	10	5	5	Gefitinib (EGFRi),Prostaglandin E2,Inf_EV-A71,Metformin,Caffeine
PKN1_S916	TCP1_S551	8.98007e-05	10	3	5	Inf_EV-A71,BI-D1870 (RSKi),BI-D1870 (RSKi) + PMA,PD184352 (MEKi),TGNF
PKN1_S916	FBXW9_S18	8.98007e-05	10	4	7	Prostaglandin E2,Inf_EV-A71,Metformin,BI-D1870 (RSKi),BI-D1870 (RSKi) + PMA,PD184352 (MEKi),RSK1/2-RNAi
PKN1_S916	RBM15B_S113	8.98007e-05	10	4	6	Prostaglandin E2,Inf_EV-A71,Metformin,BI-D1870 (RSKi),BI-D1870 (RSKi) + PMA,PD184352 (MEKi)
PKN1_S916	MARK2_S571	0.000102815	10	3	6	Inf_EV-A71,Metformin,BI-D1870 (RSKi),BI-D1870 (RSKi) + PMA,PD184352 (MEKi),RSK1/2-RNAi
PKN1_S916	RBM14_S280	0.000102815	10	4	4	Dispase/2D Acetone,Inf_EV-A71,Metformin,Caffeine
PKN1_S916	GIGYF2_S139	0.000102815	10	3	3	Prostaglandin E2,Inf_EV-A71,Caffeine
PKN1_S916	AHCTF1_S1214	0.000117503	10	5	5	Inf_EV-A71,Metformin,A375R/A375S,Caffeine,Prostaglandin E2
PKN1_S916	MAP7D1_S273	0.000117503	10	5	5	Prostaglandin E2,Inf_EV-A71,Metformin,A375R/A375S,Caffeine
PKN1_S916	FAM53C_S273	0.000134053	10	4	6	Caffeine,Dasatinib_Res/Parental,Inf_EV-A71,BI-D1870 (RSKi) + PMA,PD184352 (MEKi),RSK1/2-RNAi
PKN1_S916	SRRM2_S778	0.000136044	10	6	11	Gefitinib (EGFRi),Hypoxia,Prostaglandin E2,Inf_EV-A71,Metformin,BI-D1870 (RSKi),BI-D1870 (RSKi) + PMA,Dabra (BRAFi),Dabra (BRAFi)+XL888 (HSP90i),Osimertinib+(AZR3/H1975),Osimertinib+(AZR4/H1975),PD184352 (MEKi),XL888 (HSP90i)
PKN1_S916	BABAM1_S8	0.000152671	10	5	7	Gefitinib (EGFRi),Prostaglandin E2,Metformin,BI-D1870 (RSKi),Osimertinib+(AZR3/H1975),Osimertinib+(AZR4/H1975),RSK1/2-RNAi
PKN1_S916	LARP1_T1071	0.000152671	10	3	6	Inf_EV-A71,Metformin,BI-D1870 (RSKi),BI-D1870 (RSKi) + PMA,PD184352 (MEKi),RSK1/2-RNAi
PKN1_S916	CPEB4_S97	0.000152671	10	5	5	GFP_FGF10/GFP_UT,Inf_EV-A71,A375R/A375S,Caffeine,PD184352 (MEKi)
PKN1_S916	PRRC2C_S779	0.000173585	10	4	6	ARS 1620 (KRas-G12Ci),Inf_EV-A71,BI-D1870 (RSKi),BI-D1870 (RSKi) + PMA,PD184352 (MEKi),SUM52/MFM223 cells
PKN1_S916	IRS2_S1203	0.000197043	10	5	5	Inf_EV-A71,Lysophosphatidic acid,PD184352 (MEKi),TGNF,XL888 (HSP90i)
PKN1_S916	IRS2_S388	0.000197043	10	5	5	GFP_FGF10/GFP_UT,Inf_EV-A71,A375R/A375S,Lysophosphatidic acid,PD184352 (MEKi)
PKN1_S916	ARFGAP2_S146	0.000223315	10	6	9	Inf_Ad2 Virus,GFP_FGF10/GFP_UT,Metformin,BI-D1870 (RSKi),BI-D1870 (RSKi) + PMA,Caffeine,Osimertinib+(AZR3/H1975),Osimertinib+(AZR4/H1975),PD184352 (MEKi)
PKN1_S916	USP42_S856	0.000223315	10	5	5	GFP_FGF10/GFP_UT,Inf_EV-A71,Metformin,BI-D1870 (RSKi),Caffeine
PKN1_S916	NUF2_S247	0.000252699	10	4	6	ARS 1620 (KRas-G12Ci),Inf_EV-A71,Metformin,BI-D1870 (RSKi),BI-D1870 (RSKi) + PMA,RSK1/2-RNAi
PKN1_S916	HDGFL2_S652	0.000252699	10	4	5	Prostaglandin E2,Inf_EV-A71,Caffeine,Quercetin,RSK1/2-RNAi
PKN1_S916	TBC1D4_S787	0.000252699	10	5	4	Caffeine,Inf_EV-A71,Metformin,RSK1/2-RNAi
PKN1_S916	ITSN1_S904	0.000252699	10	4	5	Inf_EV-A71,Metformin,Caffeine,HB-EGF,Lysophosphatidic acid
PKN1_S916	CCDC25_S204	0.000285517	10	4	4	ARS 1620 (KRas-G12Ci),Prostaglandin E2,Inf_EV-A71,Metformin
PKN1_S916	RB1CC1_S222	0.000322121	10	4	6	Caffeine,Inf_EV-A71,Metformin,BI-D1870 (RSKi),PD184352 (MEKi),RSK1/2-RNAi
PKN1_S916	ACIN1_T682	0.000322121	10	6	6	Dispase/2D Acetone,Prostaglandin E2,Inf_EV-A71,Metformin,Caffeine,PD184352 (MEKi)
PKN1_S916	PRPSAP2_T5	0.000333417	10	3	3	Prostaglandin E2,Inf_EV-A71,Caffeine,RSK1/2-RNAi
PKN1_S916	MPRIP_S224	0.000362896	10	6	10	Inf_Influenza A virus,Metformin,A375R/A375S,Caffeine,Dabra (BRAFi)+XL888 (HSP90i),Dabra (BRAFi)+XL888 (HSP90i)/Dabra,PD184352 (MEKi),Quercetin,XL888 (HSP90i),XL888 (HSP90i)/Dabra (BRAFi)
PKN1_S916	MAP7D1_S254	0.000382681	10	3	3	Prostaglandin E2,Inf_EV-A71,Metformin,A375R/A375S
PKN1_S916	RREB1_S1320	0.000382681	10	4	4	Dispase/2D Acetone,Inf_EV-A71,Metformin,Caffeine,TGNF
PKN1_S916	USP10_S576	0.000408258	10	3	5	Prostaglandin E2,Inf_EV-A71,BI-D1870 (RSKi) + PMA,PD184352 (MEKi),RSK1/2-RNAi
PKN1_S916	IRS2_S306	0.000408258	10	5	9	Dispase/2D Acetone,Metformin,BI-D1870 (RSKi),BI-D1870 (RSKi) + PMA,A375R/A375S,HB-EGF,Lysophosphatidic acid,PD184352 (MEKi),RSK1/2-RNAi
PKN1_S916	MDC1_T1466	0.000438287	10	3	4	Prostaglandin E2,Inf_EV-A71,Caffeine,PD184352 (MEKi),RSK1/2-RNAi
PKN1_S916	SRRT_S4	0.000438287	10	4	4	Gefitinib (EGFRi),Prostaglandin E2,Inf_EV-A71,Metformin,RSK1/2-RNAi
PKN1_S916	ABL2_S631	0.00050093	10	3	5	ARS 1620 (KRas-G12Ci),Inf_EV-A71,BI-D1870 (RSKi) + PMA,Lysophosphatidic acid,PD184352 (MEKi),RSK1/2-RNAi
PKN1_S916	USP9X_S1600	0.000514595	10	5	6	ARS 1620 (KRas-G12Ci),Inf_EV-A71,Metformin,HB-EGF,Lysophosphatidic acid,RSK1/2-RNAi
PKN1_S916	LEMD3_S187	0.000571371	10	3	4	Prostaglandin E2,Inf_EV-A71,BI-D1870 (RSKi),BI-D1870 (RSKi) + PMA,Caffeine
PKN1_S916	ATF7IP_S113	0.000576594	10	4	5	Prostaglandin E2,Inf_EV-A71,Caffeine,PD184352 (MEKi),RSK1/2-RNAi
PKN1_S916	CDV3_S107	0.000576594	10	4	5	Prostaglandin E2,Inf_EV-A71,BI-D1870 (RSKi) + PMA,Caffeine,PD184352 (MEKi)
PKN1_S916	HDAC4_S565	0.000650435	10	5	5	Inf_Ad2 Virus,Gefitinib (EGFRi),Prostaglandin E2,Inf_EV-A71,Metformin,RSK1/2-RNAi
PKN1_S916	SH3PXD2A_S1002	0.000650435	10	4	4	Inf_EV-A71,Metformin,Caffeine,RSK1/2-RNAi,SUM52/MFM223 cells
PKN1_S916	PRR12_S865	0.000650435	10	3	4	Prostaglandin E2,Inf_EV-A71,Caffeine,Osimertinib+(AZR3/H1975),Osimertinib+(AZR4/H1975)
PKN1_S916	SLK_S571	0.000721146	10	3	6	Inf_EV-A71,BI-D1870 (RSKi),BI-D1870 (RSKi) + PMA,HB-EGF,PD184352 (MEKi),RSK1/2-RNAi
PKN1_S916	R3HDM1_S381	0.000721146	10	6	9	ARS 1620 (KRas-G12Ci),Prostaglandin E2,Metformin,BI-D1870 (RSKi) + PMA,Caffeine,Osimertinib+(AZR3/H1975),Osimertinib+(AZR4/H1975),Quercetin,RSK1/2-RNAi
PKN1_S916	DCP1A_T531	0.000721146	10	5	6	Prostaglandin E2,Inf_EV-A71,Metformin,BI-D1870 (RSKi),Lysophosphatidic acid,PD184352 (MEKi)
PKN1_S916	VGLL4_S149	0.00073902	10	4	5	Gefitinib (EGFRi),Inf_EV-A71,BI-D1870 (RSKi),PD184352 (MEKi),SUM52/MFM223 cells,TGNF
PKN1_S916	RRN3_S44	0.00073902	10	3	4	ARS 1620 (KRas-G12Ci),Prostaglandin E2,Inf_EV-A71,BI-D1870 (RSKi) + PMA,PD184352 (MEKi)
PKN1_S916	BMP2K_S1032	0.00073902	10	3	3	Prostaglandin E2,Inf_EV-A71,Caffeine,TGNF
PKN1_S916	MPZL1_S260	0.00073902	10	3	5	Inf_EV-A71,Metformin,BI-D1870 (RSKi),Caffeine,PD184352 (MEKi),Quercetin
PKN1_S916	FKBP1A_S9	0.00073902	10	4	4	Prostaglandin E2,Inf_EV-A71,Metformin,Caffeine,Dabra (BRAFi)
PKN1_S916	DHX16_S107	0.000948739	10	3	3	Hypoxia,Prostaglandin E2,Inf_EV-A71,XL888 (HSP90i)
PKN1_S916	MCM6_S13	0.000948739	10	4	5	Dasatinib_Res/Parental,Inf_EV-A71,Metformin,Osimertinib+(AZR3/H1975),Osimertinib+(AZR4/H1975),Prostaglandin E2
PKN1_S916	MAP1B_S1016	0.000948739	10	5	6	Inf_Ad2 Virus,Inf_EV-A71,A375R/A375S,Dabra (BRAFi)+XL888 (HSP90i),HB-EGF,Lysophosphatidic acid,RSK1/2-RNAi
PKN1_S916	PIEZO1_S1391	0.000948739	10	3	5	Inf_EV-A71,Dabra (BRAFi),Dabra (BRAFi)+XL888 (HSP90i),PD184352 (MEKi),TGNF,XL888 (HSP90i)
PKN1_S916	APEH_S187	0.000948739	10	4	4	Dasatinib_Res/Parental,Inf_EV-A71,Metformin,Caffeine,PD184352 (MEKi)
PKN1_S916	BAIAP2_T340	0.000999521	10	5	6	Caffeine,Inf_Influenza A virus,Inf_EV-A71,Metformin,Osimertinib+(AZR3/H1975),Osimertinib+(AZR4/H1975)
PKN1_S916	CUEDC2_S110	0.00107207	10	3	4	GFP_FGF10/GFP_UT,Prostaglandin E2,Inf_EV-A71,PD184352 (MEKi),RSK1/2-RNAi
PKN1_S916	PSMD2_S361	0.00120934	10	3	4	Inf_EV-A71,Metformin,Caffeine,Quercetin,TGNF
PKN1_S916	SCRIB_S504	0.00120934	10	4	4	Prostaglandin E2,Inf_EV-A71,BI-D1870 (RSKi),Caffeine,TGNF
PKN1_S916	WDCP_S468	0.00120934	10	3	6	Dispase/2D Acetone,Prostaglandin E2,BI-D1870 (RSKi),BI-D1870 (RSKi) + PMA,Caffeine,PD184352 (MEKi),RSK1/2-RNAi
PKN1_S916	CTIF_S299	0.00136188	10	4	4	Inf_Ad2 Virus,Inf_EV-A71,Metformin,Caffeine,TGNF
PKN1_S916	TGS1_S85	0.00136188	10	3	4	Prostaglandin E2,Inf_EV-A71,Caffeine,HB-EGF,Lysophosphatidic acid
PKN1_S916	UBR1_T21	0.00136188	10	3	4	Inf_EV-A71,Caffeine,Dabra (BRAFi),PD184352 (MEKi),RSK1/2-RNAi
PKN1_S916	TP53BP1_S831	0.00153113	10	4	4	Prostaglandin E2,Inf_EV-A71,Metformin,BI-D1870 (RSKi),Caffeine
PKN1_S916	ITPRID2_S737	0.00153113	10	4	5	ARS 1620 (KRas-G12Ci),Inf_EV-A71,Caffeine,Osimertinib+(AZR3/H1975),Osimertinib+(AZR4/H1975),Prostaglandin E2
PKN1_S916	DTL_S512	0.00171863	10	3	5	Prostaglandin E2,Inf_EV-A71,BI-D1870 (RSKi),BI-D1870 (RSKi) + PMA,A375R/A375S,RSK1/2-RNAi
PKN1_S916	FAM122A_S147	0.00171863	10	4	5	Prostaglandin E2,A375R/A375S,Caffeine,Lysophosphatidic acid,Osimertinib+(AZR3/H1975),Osimertinib+(AZR4/H1975)
PKN1_S916	NAA10_S186	0.00186272	10	4	5	ARS 1620 (KRas-G12Ci),Inf_EV-A71,Metformin,BI-D1870 (RSKi) + PMA,PD184352 (MEKi)
PKN1_S916	SCRIB_S1220	0.00192605	10	3	4	Inf_EV-A71,Metformin,Caffeine,PD184352 (MEKi),RSK1/2-RNAi
PKN1_S916	WASHC2A_S498	0.00192605	10	3	5	Prostaglandin E2,Inf_EV-A71,BI-D1870 (RSKi),BI-D1870 (RSKi) + PMA,Caffeine,PD184352 (MEKi)
PKN1_S916	SCAF8_S617	0.00192605	10	4	4	Dispase/2D Acetone,GFP_FGF10/GFP_UT,Prostaglandin E2,Inf_EV-A71,Metformin
PKN1_S916	POP1_S730	0.00192605	10	4	5	Inf_EV-A71,Metformin,BI-D1870 (RSKi) + PMA,HB-EGF,Osimertinib+(AZR3/H1975),Osimertinib+(AZR4/H1975)
PKN1_S916	KMT2C_S4267	0.00215519	10	3	3	GFP_FGF10/GFP_UT,Inf_EV-A71,Caffeine,RSK1/2-RNAi
PKN1_S916	DCK_S74	0.00215519	10	3	3	Dasatinib_Res/Parental,Prostaglandin E2,Inf_EV-A71,Caffeine
PKN1_S916	IRS2_S391	0.00215519	10	4	5	Dispase/2D Acetone,Inf_EV-A71,BI-D1870 (RSKi),A375R/A375S,Dabra (BRAFi),XL888 (HSP90i)
PKN1_S916	PTGES3_S113	0.00240795	10	3	4	ARS 1620 (KRas-G12Ci),Prostaglandin E2,Inf_EV-A71,BI-D1870 (RSKi) + PMA,RSK1/2-RNAi
PKN1_S916	ZC3H4_S1104	0.00240795	10	3	4	Prostaglandin E2,Metformin,BI-D1870 (RSKi) + PMA,Caffeine,RSK1/2-RNAi
PKN1_S916	CHMP2B_S199	0.00240795	10	5	5	ARS 1620 (KRas-G12Ci),Dispase/2D Acetone,Prostaglandin E2,Inf_EV-A71,RSK1/2-RNAi,SUM52/MFM223 cells
PKN1_S916	NIPBL_S274	0.00240795	10	4	5	Prostaglandin E2,Inf_EV-A71,Metformin,Dabra (BRAFi)+XL888 (HSP90i)/Dabra,PD184352 (MEKi),XL888 (HSP90i)/Dabra (BRAFi)
PKN1_S916	RBBP6_S1328	0.00240795	10	3	3	GFP_FGF10/GFP_UT,Prostaglandin E2,Inf_EV-A71,Caffeine
PKN1_S916	WRAP53_S54	0.00240795	10	3	5	Caffeine,Inf_EV-A71,Metformin,BI-D1870 (RSKi) + PMA,PD184352 (MEKi),RSK1/2-RNAi
PKN1_S916	HTATSF1_S721	0.00240795	10	5	5	GFP_FGF10/GFP_UT,Inf_EV-A71,Metformin,HB-EGF,RSK1/2-RNAi,TGNF
PKN1_S916	PARG_S137	0.00268638	10	5	8	Dispase/2D Acetone,Prostaglandin E2,BI-D1870 (RSKi),BI-D1870 (RSKi) + PMA,A375R/A375S,Caffeine,PD184352 (MEKi),RSK1/2-RNAi,TGNF
PKN1_S916	TP53BP1_S398	0.00268638	10	3	4	Inf_EV-A71,Metformin,BI-D1870 (RSKi),Caffeine,PD184352 (MEKi)
PKN1_S916	BAG3_T406	0.00268638	10	3	5	Inf_EV-A71,BI-D1870 (RSKi),BI-D1870 (RSKi) + PMA,Caffeine,Osimertinib+(AZR3/H1975),PD184352 (MEKi)
PKN1_S916	NUP98_S1028	0.0029927	10	4	5	Prostaglandin E2,Inf_EV-A71,Metformin,PD184352 (MEKi),RSK1/2-RNAi,TGNF
PKN1_S916	LMNA_T19	0.0029927	10	4	5	Inf_EV-A71,Metformin,BI-D1870 (RSKi),Caffeine,Dabra (BRAFi)+XL888 (HSP90i)/Dabra,PD184352 (MEKi)
PKN1_S916	PGM3_S64	0.00369848	10	4	5	ARS 1620 (KRas-G12Ci),GFP_FGF10/GFP_UT,Prostaglandin E2,Inf_EV-A71,BI-D1870 (RSKi) + PMA,RSK1/2-RNAi
PKN1_S916	XPO4_S521	0.00369848	10	5	5	Prostaglandin E2,Inf_EV-A71,Caffeine,HB-EGF,PD184352 (MEKi),SUM52/MFM223 cells
PKN1_S916	UBA1_S46	0.00410313	10	3	5	Inf_EV-A71,Metformin,BI-D1870 (RSKi),A375R/A375S,PD184352 (MEKi),RSK1/2-RNAi
PKN1_S916	MAP1B_S992	0.00454601	10	4	5	Inf_Ad2 Virus,Inf_Influenza A virus,Inf_EV-A71,A375R/A375S,Dabra (BRAFi)+XL888 (HSP90i),Dabra (BRAFi)+XL888 (HSP90i)/Dabra
PKN1_S916	NCOA3_S857	0.00454601	10	4	4	Prostaglandin E2,Inf_EV-A71,Metformin,BI-D1870 (RSKi) + PMA,Caffeine
PKN1_S916	PPP4R2_S226	0.00454601	10	3	4	Inf_EV-A71,Metformin,BI-D1870 (RSKi) + PMA,Caffeine,Quercetin
PKN1_S916	SSRP1_S444	0.00503014	10	3	3	Prostaglandin E2,Inf_EV-A71,Metformin,HB-EGF
PKN1_S916	COPB2_S859	0.00503014	10	3	7	Inf_Ad2 Virus,BI-D1870 (RSKi),BI-D1870 (RSKi) + PMA,Caffeine,Lysophosphatidic acid,PD184352 (MEKi),Quercetin,RSK1/2-RNAi
PKN1_S916	C2orf49_T198	0.00555873	10	3	3	Prostaglandin E2,Inf_EV-A71,Caffeine,RSK1/2-RNAi
PKN1_S916	IRS2_S560	0.00613518	10	4	8	BI-D1870 (RSKi) + PMA,A375R/A375S,Dabra (BRAFi)+XL888 (HSP90i),Dabra (BRAFi)+XL888 (HSP90i)/Dabra,HB-EGF,Lysophosphatidic acid,PD184352 (MEKi),Quercetin,XL888 (HSP90i)
PKN1_S916	PPP1R12A_S871	0.0067631	10	3	3	Prostaglandin E2,Inf_EV-A71,Metformin,Caffeine
PKN1_S916	RCC1_S11	0.00818883	10	4	4	Dasatinib_Res/Parental,GFP_FGF10/GFP_UT,Prostaglandin E2,Inf_EV-A71,Metformin
PKN1_S916	CTTN_S405	0.00944891	10	7	11	Inf_Ad2 Virus,Dispase/2D Acetone,Prostaglandin E2,Inf_EV-A71,BI-D1870 (RSKi),BI-D1870 (RSKi) + PMA,A375R/A375S,Caffeine,Osimertinib+(AZR3/H1975),Osimertinib+(AZR4/H1975),PD184352 (MEKi),RSK1/2-RNAi,TGNF
PKN1_S916	TOR1AIP1_S315	0.00986911	10	4	5	Caffeine,Inf_EV-A71,BI-D1870 (RSKi),BI-D1870 (RSKi) + PMA,A375R/A375S,TGNF
PKN1_S916	DHX29_S200	0.0118409	10	3	7	BI-D1870 (RSKi),BI-D1870 (RSKi) + PMA,A375R/A375S,Caffeine,PD184352 (MEKi),Quercetin,RSK1/2-RNAi,XL888 (HSP90i)
PKN1_S916	RIF1_S2196	0.0118409	10	4	4	Prostaglandin E2,Inf_EV-A71,A375R/A375S,Caffeine,RSK1/2-RNAi
PKN1_S916	ARHGEF2_S645	0.0141451	10	4	5	Inf_Ad2 Virus,Inf_EV-A71,Metformin,BI-D1870 (RSKi) + PMA,A375R/A375S,PD184352 (MEKi)
PKN1_S916	ZC3H11A_S108	0.0255197	10	4	4	Dispase/2D Acetone,Inf_EV-A71,Metformin,BI-D1870 (RSKi),Caffeine
PKN1_S916	LMO7_S1026	7.72209e-10	9.66667	3	3	Hypoxia,Inf_EV-A71,Metformin,Caffeine,RSK1/2-RNAi
PKN1_S916	GTF3C4_S611	7.72209e-10	9.66667	6	7	Dasatinib_Res/Parental,Gefitinib (EGFRi),Hypoxia,Prostaglandin E2,Inf_EV-A71,Metformin,Caffeine,Dabra (BRAFi)+XL888 (HSP90i)/Dabra,RSK1/2-RNAi,XL888 (HSP90i)/Dabra (BRAFi)
PKN1_S916	RALGPS2_T326	1.18983e-08	9.66667	3	5	Hypoxia,Inf_EV-A71,BI-D1870 (RSKi),BI-D1870 (RSKi) + PMA,Caffeine,PD184352 (MEKi),SUM52/MFM223 cells
PKN1_S916	FAM53C_S234	1.9196e-07	9.66667	7	7	Hypoxia,Prostaglandin E2,Inf_EV-A71,Metformin,Caffeine,Lysophosphatidic acid,RSK1/2-RNAi,SUM52/MFM223 cells,XL888 (HSP90i)/Dabra (BRAFi)
PKN1_S916	GATAD2B_S135	2.65683e-07	9.66667	3	5	Hypoxia,Inf_EV-A71,Metformin,Dabra (BRAFi)+XL888 (HSP90i),Dabra (BRAFi)+XL888 (HSP90i)/Dabra,PD184352 (MEKi),SUM52/MFM223 cells,XL888 (HSP90i)
PKN1_S916	SRRM2_S1179	5.0195e-07	9.66667	3	3	GFP_FGF10/GFP_UT,Hypoxia,Inf_EV-A71,Osimertinib+(AZR3/H1975),Osimertinib+(AZR4/H1975),SUM52/MFM223 cells
PKN1_S916	SNTB2_S95	5.42061e-12	9.5	5	8	Gefitinib (EGFRi),Hypoxia,Prostaglandin E2,Inf_EV-A71,BI-D1870 (RSKi),Caffeine,Dabra (BRAFi),Dabra (BRAFi)+XL888 (HSP90i),Osimertinib+(AZR3/H1975),Osimertinib+(AZR4/H1975),TGNF,XL888 (HSP90i)
PKN1_S916	NES_T338	3.05592e-07	9.5	3	5	GFP_FGF10/GFP_UT,Hypoxia,BI-D1870 (RSKi),Dabra (BRAFi),Osimertinib+(AZR3/H1975),Osimertinib+(AZR4/H1975),PD184352 (MEKi)
PKN1_S916	SRRM2_S323	2.9566e-05	9.5	5	6	GFP_FGF10/GFP_UT,Hypoxia,Prostaglandin E2,Metformin,BI-D1870 (RSKi),Caffeine,Dabra (BRAFi)+XL888 (HSP90i),Dabra (BRAFi)+XL888 (HSP90i)/Dabra
PKN1_S916	ZC3H4_S1114	8.09518e-05	9.5	6	8	Caffeine,Prostaglandin E2,Inf_EV-A71,Metformin,BI-D1870 (RSKi) + PMA,Osimertinib+(AZR3/H1975),Osimertinib+(AZR4/H1975),RSK1/2-RNAi,XL888 (HSP90i),XL888 (HSP90i)/Dabra (BRAFi)
PKN1_S916	MARCKS_S118	9.82222e-05	9.5	6	12	Inf_Ad2 Virus,GFP_FGF10/GFP_UT,Inf_Influenza A virus,Inf_EV-A71,BI-D1870 (RSKi),BI-D1870 (RSKi) + PMA,A375R/A375S,Dabra (BRAFi),HB-EGF,Lysophosphatidic acid,PD184352 (MEKi),RSK1/2-RNAi,XL888 (HSP90i),XL888 (HSP90i)/Dabra (BRAFi)
PKN1_S916	DFFA_S315	0.00183813	9.5	4	7	Dispase/2D Acetone,Prostaglandin E2,Inf_EV-A71,BI-D1870 (RSKi),BI-D1870 (RSKi) + PMA,Dabra (BRAFi)+XL888 (HSP90i)/Dabra,Hypoxia,PD184352 (MEKi),RSK1/2-RNAi
PKN1_S916	MCRIP1_S21	9.76434e-09	9.33333	5	8	GFP_FGF10/GFP_UT,Hypoxia,Inf_EV-A71,BI-D1870 (RSKi),BI-D1870 (RSKi) + PMA,Caffeine,PD184352 (MEKi),Prostaglandin E2,RSK1/2-RNAi,SUM52/MFM223 cells,TGNF
PKN1_S916	OTUD4_S1023	2.88428e-08	9.33333	5	4	ARS 1620 (KRas-G12Ci),Hypoxia,Prostaglandin E2,Inf_EV-A71,Metformin,Caffeine,SUM52/MFM223 cells
PKN1_S916	TRIM25_S100	1.13274e-07	9.33333	3	6	Hypoxia,Prostaglandin E2,Inf_EV-A71,BI-D1870 (RSKi),BI-D1870 (RSKi) + PMA,Caffeine,PD184352 (MEKi),RSK1/2-RNAi,TGNF
PKN1_S916	NUP188_S1709	5.60409e-07	9.33333	6	6	GFP_FGF10/GFP_UT,Hypoxia,Prostaglandin E2,Metformin,A375R/A375S,Caffeine,PD184352 (MEKi),TGNF
PKN1_S916	PAICS_S27	7.01925e-07	9.25	4	6	Dispase/2D Acetone,Hypoxia,Prostaglandin E2,Inf_EV-A71,BI-D1870 (RSKi),BI-D1870 (RSKi) + PMA,Caffeine,Dabra (BRAFi)+XL888 (HSP90i),PD184352 (MEKi)
PKN1_S916	SCARF2_S651	2.32702e-11	9	5	5	Inf_Ad2 Virus,Hypoxia,Inf_EV-A71,A375R/A375S,Caffeine,RSK1/2-RNAi
PKN1_S916	THRAP3_S682	5.72055e-09	9	5	6	GFP_FGF10/GFP_UT,Hypoxia,Metformin,Caffeine,Dabra (BRAFi),Dabra (BRAFi)+XL888 (HSP90i),HB-EGF,Lysophosphatidic acid,XL888 (HSP90i)
PKN1_S916	OTUD4_S1024	1.33781e-07	9	4	3	Hypoxia,Prostaglandin E2,Inf_EV-A71,Metformin,Caffeine,SUM52/MFM223 cells
PKN1_S916	RABL6_S596	1.84905e-07	9	7	10	Gefitinib (EGFRi),Hypoxia,Prostaglandin E2,Inf_EV-A71,Metformin,BI-D1870 (RSKi),BI-D1870 (RSKi) + PMA,Caffeine,Dabra (BRAFi)+XL888 (HSP90i)/Dabra,Lysophosphatidic acid,Osimertinib+(AZR3/H1975),Osimertinib+(AZR4/H1975),PD184352 (MEKi)
PKN1_S916	CAMSAP1_S563	2.32365e-06	9	6	9	ARS 1620 (KRas-G12Ci),GFP_FGF10/GFP_UT,Prostaglandin E2,Inf_EV-A71,BI-D1870 (RSKi),BI-D1870 (RSKi) + PMA,A375R/A375S,Caffeine,PD184352 (MEKi),RSK1/2-RNAi,TGNF
PKN1_S916	RNF213_S1258	1.45704e-05	9	6	10	ARS 1620 (KRas-G12Ci),Dasatinib_Res/Parental,Prostaglandin E2,Inf_EV-A71,BI-D1870 (RSKi),Dabra (BRAFi),Dabra (BRAFi)+XL888 (HSP90i),HB-EGF,Osimertinib+(AZR3/H1975),Osimertinib+(AZR4/H1975),PD184352 (MEKi),XL888 (HSP90i)
PKN1_S916	FAM8A1_S81	3.57713e-05	9	3	5	Inf_EV-A71,BI-D1870 (RSKi),BI-D1870 (RSKi) + PMA,Caffeine,PD184352 (MEKi)
PKN1_S916	PABPN1_S19	6.40077e-05	9	3	4	Inf_EV-A71,BI-D1870 (RSKi) + PMA,Caffeine,PD184352 (MEKi)
PKN1_S916	SSX2IP_S536	6.40077e-05	9	3	3	Prostaglandin E2,Inf_EV-A71,Caffeine
PKN1_S916	USP47_S933	7.36089e-05	9	5	4	Caffeine,Inf_EV-A71,Metformin,BI-D1870 (RSKi)
PKN1_S916	EML4_T899	7.44138e-05	9	5	12	Dispase/2D Acetone,Inf_Influenza A virus,Inf_EV-A71,BI-D1870 (RSKi),BI-D1870 (RSKi) + PMA,Dabra (BRAFi)+XL888 (HSP90i),Dabra (BRAFi)+XL888 (HSP90i)/Dabra,HB-EGF,Lysophosphatidic acid,Osimertinib+(AZR3/H1975),Osimertinib+(AZR4/H1975),PD184352 (MEKi),XL888 (HSP90i),XL888 (HSP90i)/Dabra (BRAFi)
PKN1_S916	ZBTB7A_S525	8.44692e-05	9	4	4	Inf_EV-A71,Caffeine,Dabra (BRAFi)+XL888 (HSP90i),PD184352 (MEKi)
PKN1_S916	SETD2_S1845	9.67309e-05	9	4	3	Caffeine,Prostaglandin E2,Inf_EV-A71
PKN1_S916	NES_S1617	9.67309e-05	9	3	5	GFP_FGF10/GFP_UT,Inf_EV-A71,Dabra (BRAFi),Dabra (BRAFi)+XL888 (HSP90i),XL888 (HSP90i)
PKN1_S916	JMY_S974	9.67309e-05	9	3	5	ARS 1620 (KRas-G12Ci),Inf_EV-A71,BI-D1870 (RSKi),BI-D1870 (RSKi) + PMA,PD184352 (MEKi)
PKN1_S916	RREB1_S1174	9.67309e-05	9	3	3	Prostaglandin E2,Inf_EV-A71,Caffeine
PKN1_S916	TNS3_Y855	9.67309e-05	9	3	4	Inf_EV-A71,Caffeine,Osimertinib+(AZR3/H1975),Osimertinib+(AZR4/H1975)
PKN1_S916	MAP1A_T616	0.00011055	9	3	3	Prostaglandin E2,Inf_EV-A71,Metformin
PKN1_S916	PPP6R3_S579	0.000126096	9	4	4	Inf_EV-A71,Metformin,Caffeine,RSK1/2-RNAi
PKN1_S916	KCTD12_S176	0.000126096	9	4	5	Inf_EV-A71,Metformin,BI-D1870 (RSKi) + PMA,Osimertinib+(AZR3/H1975),Osimertinib+(AZR4/H1975)
PKN1_S916	RB1CC1_S266	0.000126096	9	3	5	Inf_EV-A71,BI-D1870 (RSKi),BI-D1870 (RSKi) + PMA,PD184352 (MEKi),TGNF
PKN1_S916	ATR_T1989	0.000126096	9	4	4	Prostaglandin E2,Inf_EV-A71,Metformin,Caffeine
PKN1_S916	WASHC2A_T287	0.000126096	9	3	4	Prostaglandin E2,Inf_EV-A71,BI-D1870 (RSKi),RSK1/2-RNAi
PKN1_S916	CCDC120_S360	0.000126096	9	4	4	Prostaglandin E2,Inf_EV-A71,Metformin,SUM52/MFM223 cells
PKN1_S916	NCOR2_S2223	0.000126096	9	4	4	GFP_FGF10/GFP_UT,Inf_EV-A71,Caffeine,SUM52/MFM223 cells
PKN1_S916	NOL4L_S295	0.000143555	9	4	5	Inf_EV-A71,Metformin,Caffeine,Quercetin,TGNF
PKN1_S916	VCL_S288	0.000143555	9	4	4	Inf_EV-A71,Metformin,Caffeine,SUM52/MFM223 cells
PKN1_S916	MLF2_S238	0.000158481	9	6	8	Caffeine,Hypoxia,Prostaglandin E2,Inf_EV-A71,Metformin,BI-D1870 (RSKi) + PMA,Dabra (BRAFi),Dabra (BRAFi)+XL888 (HSP90i),HB-EGF,Lysophosphatidic acid,SUM52/MFM223 cells
PKN1_S916	PACS2_S416	0.000163131	9	5	5	Dispase/2D Acetone,Inf_EV-A71,Metformin,Caffeine,RSK1/2-RNAi
PKN1_S916	OGFR_S577	0.000163131	9	3	5	Inf_EV-A71,Metformin,BI-D1870 (RSKi),PD184352 (MEKi),RSK1/2-RNAi
PKN1_S916	SSX2IP_S540	0.000163131	9	3	3	Prostaglandin E2,Inf_EV-A71,Caffeine
PKN1_S916	YIPF6_S7	0.000163131	9	3	4	Inf_EV-A71,Metformin,PD184352 (MEKi),RSK1/2-RNAi
PKN1_S916	G3BP2_T227	0.000163131	9	5	8	Inf_Ad2 Virus,Caffeine,BI-D1870 (RSKi),BI-D1870 (RSKi) + PMA,A375R/A375S,Osimertinib+(AZR3/H1975),Osimertinib+(AZR4/H1975),PD184352 (MEKi)
PKN1_S916	MAP4K2_S394	0.000163131	9	4	4	Prostaglandin E2,Inf_EV-A71,Metformin,Caffeine
PKN1_S916	SCAMP2_S320	0.000185044	9	3	3	Inf_EV-A71,Metformin,Caffeine
PKN1_S916	SLC39A10_S591	0.000185044	9	5	5	GFP_FGF10/GFP_UT,Inf_EV-A71,A375R/A375S,RSK1/2-RNAi,TGNF
PKN1_S916	BABAM1_S49	0.000185044	9	5	5	Prostaglandin E2,Inf_EV-A71,Metformin,RSK1/2-RNAi,TGNF
PKN1_S916	NCOA2_S29	0.000185044	9	3	4	Inf_EV-A71,Caffeine,Osimertinib+(AZR3/H1975),Osimertinib+(AZR4/H1975)
PKN1_S916	HDGFL2_S490	0.000185044	9	3	4	Prostaglandin E2,Inf_EV-A71,BI-D1870 (RSKi) + PMA,PD184352 (MEKi)
PKN1_S916	PPP1R12A_S695	0.000185044	9	4	4	Prostaglandin E2,Inf_EV-A71,Metformin,Caffeine
PKN1_S916	NCAPG_S680	0.000185044	9	3	4	ARS 1620 (KRas-G12Ci),Inf_EV-A71,BI-D1870 (RSKi) + PMA,PD184352 (MEKi)
PKN1_S916	MACF1_S280	0.000185044	9	4	4	Gefitinib (EGFRi),Inf_EV-A71,Metformin,Caffeine
PKN1_S916	ZNF446_S146	0.000209535	9	4	4	Inf_EV-A71,Metformin,Caffeine,Dabra (BRAFi)+XL888 (HSP90i)
PKN1_S916	JPT2_S69	0.000209535	9	3	3	Inf_EV-A71,Metformin,Caffeine
PKN1_S916	ZEB1_S679	0.000209535	9	3	4	Inf_EV-A71,Caffeine,PD184352 (MEKi),RSK1/2-RNAi
PKN1_S916	ANKZF1_T607	0.000209535	9	4	4	ARS 1620 (KRas-G12Ci),GFP_FGF10/GFP_UT,Inf_EV-A71,Caffeine
PKN1_S916	FSD1_S317	0.000236866	9	3	4	Inf_EV-A71,Metformin,PD184352 (MEKi),RSK1/2-RNAi
PKN1_S916	TRAFD1_S409	0.000236866	9	4	4	GFP_FGF10/GFP_UT,Inf_EV-A71,Metformin,Caffeine
PKN1_S916	BUB3_S211	0.000236866	9	4	5	Caffeine,Inf_EV-A71,Metformin,Osimertinib+(AZR3/H1975),Osimertinib+(AZR4/H1975)
PKN1_S916	MBD1_S399	0.00026732	9	4	3	Caffeine,Prostaglandin E2,Inf_EV-A71
PKN1_S916	SETD1A_S470	0.00026732	9	5	5	Prostaglandin E2,Inf_EV-A71,Metformin,Caffeine,RSK1/2-RNAi
PKN1_S916	PALD1_S406	0.00026732	9	3	4	Dasatinib_Res/Parental,Inf_EV-A71,BI-D1870 (RSKi) + PMA,PD184352 (MEKi)
PKN1_S916	MYCBP2_S3478	0.00026732	9	4	4	Inf_EV-A71,Metformin,A375R/A375S,Caffeine
PKN1_S916	SERBP1_S63	0.00026732	9	3	5	Inf_EV-A71,Metformin,BI-D1870 (RSKi) + PMA,PD184352 (MEKi),RSK1/2-RNAi
PKN1_S916	DPYSL2_T509	0.000269088	9	6	9	ARS 1620 (KRas-G12Ci),Dispase/2D Acetone,GFP_FGF10/GFP_UT,Prostaglandin E2,Inf_EV-A71,BI-D1870 (RSKi),BI-D1870 (RSKi) + PMA,Caffeine,Osimertinib+(AZR3/H1975),Osimertinib+(AZR4/H1975),RSK1/2-RNAi
PKN1_S916	OTUD5_S177	0.000301205	9	3	4	Inf_EV-A71,BI-D1870 (RSKi) + PMA,Caffeine,PD184352 (MEKi)
PKN1_S916	DBN1_S141	0.000301205	9	3	3	Prostaglandin E2,Inf_EV-A71,Metformin
PKN1_S916	WDR59_S564	0.000301205	9	4	5	Inf_EV-A71,Metformin,BI-D1870 (RSKi),Caffeine,PD184352 (MEKi)
PKN1_S916	TRAF7_S61	0.000338856	9	4	4	Inf_EV-A71,Metformin,Caffeine,RSK1/2-RNAi
PKN1_S916	DCAF15_S310	0.000338856	9	5	5	Dispase/2D Acetone,Inf_EV-A71,Metformin,Caffeine,Osimertinib+(AZR3/H1975)
PKN1_S916	RFC1_S108	0.000338856	9	4	4	ARS 1620 (KRas-G12Ci),Gefitinib (EGFRi),Prostaglandin E2,Inf_EV-A71
PKN1_S916	BAP1_S292	0.000338856	9	3	3	Hypoxia,Dabra (BRAFi),RSK1/2-RNAi
PKN1_S916	EIF3J_S127	0.000338856	9	4	4	Prostaglandin E2,Inf_EV-A71,Metformin,Osimertinib+(AZR3/H1975)
PKN1_S916	HSPA4_S415	0.000345249	9	3	3	Prostaglandin E2,Inf_EV-A71,Metformin,Caffeine
PKN1_S916	NUP98_S934	0.000380633	9	4	4	Prostaglandin E2,Inf_EV-A71,Metformin,TGNF
PKN1_S916	SCAF11_S338	0.000380633	9	3	3	Prostaglandin E2,Inf_EV-A71,RSK1/2-RNAi
PKN1_S916	GTF3C1_S1856	0.000380633	9	4	5	Inf_EV-A71,Metformin,Caffeine,Quercetin,RSK1/2-RNAi
PKN1_S916	MYO9B_S717	0.000380633	9	4	6	BI-D1870 (RSKi),A375R/A375S,Caffeine,PD184352 (MEKi),RSK1/2-RNAi,SUM52/MFM223 cells
PKN1_S916	MYCBP2_S3932	0.000426926	9	4	4	Prostaglandin E2,Inf_EV-A71,Metformin,A375R/A375S
PKN1_S916	EP400_S1732	0.000426926	9	4	4	Inf_EV-A71,Metformin,Caffeine,PD184352 (MEKi)
PKN1_S916	KMT2D_S2274	0.000426926	9	4	4	GFP_FGF10/GFP_UT,Inf_EV-A71,PD184352 (MEKi),TGNF
PKN1_S916	ARHGEF40_S262	0.000426926	9	4	5	Inf_EV-A71,BI-D1870 (RSKi),Dabra (BRAFi),Lysophosphatidic acid,XL888 (HSP90i)
PKN1_S916	DDX41_S66	0.000426926	9	5	5	GFP_FGF10/GFP_UT,Prostaglandin E2,Inf_EV-A71,A375R/A375S,Caffeine
PKN1_S916	TACC2_S2226	0.000478157	9	4	5	Inf_EV-A71,Metformin,Osimertinib+(AZR3/H1975),PD184352 (MEKi),RSK1/2-RNAi
PKN1_S916	TRAPPC12_S182	0.000478157	9	4	4	Inf_EV-A71,A375R/A375S,Caffeine,RSK1/2-RNAi
PKN1_S916	NOP2_T195	0.000478157	9	4	5	Caffeine,Inf_EV-A71,Metformin,Osimertinib+(AZR3/H1975),Osimertinib+(AZR4/H1975)
PKN1_S916	GPSM1_S492	0.000517689	9	3	4	Inf_Ad2 Virus,ARS 1620 (KRas-G12Ci),Inf_EV-A71,Osimertinib+(AZR3/H1975),Osimertinib+(AZR4/H1975)
PKN1_S916	SMG6_S484	0.000517689	9	4	4	Prostaglandin E2,Inf_EV-A71,BI-D1870 (RSKi),A375R/A375S,Caffeine
PKN1_S916	TMEM179B_S205	0.000517689	9	4	4	Dasatinib_Res/Parental,Gefitinib (EGFRi),Inf_EV-A71,Metformin,PD184352 (MEKi)
PKN1_S916	CCT3_S252	0.000534781	9	4	5	Inf_EV-A71,Metformin,BI-D1870 (RSKi),A375R/A375S,PD184352 (MEKi)
PKN1_S916	TRIM16_S60	0.000534781	9	4	5	ARS 1620 (KRas-G12Ci),Inf_EV-A71,Metformin,XL888 (HSP90i),XL888 (HSP90i)/Dabra (BRAFi)
PKN1_S916	EIF4B_S409	0.000534781	9	3	5	ARS 1620 (KRas-G12Ci),Inf_EV-A71,BI-D1870 (RSKi),BI-D1870 (RSKi) + PMA,PD184352 (MEKi)
PKN1_S916	MAP1A_T504	0.000589892	9	3	4	Prostaglandin E2,Inf_EV-A71,BI-D1870 (RSKi),PD184352 (MEKi),TGNF
PKN1_S916	CAMSAP2_S1313	0.000597288	9	4	5	Inf_EV-A71,Metformin,BI-D1870 (RSKi),PD184352 (MEKi),SUM52/MFM223 cells
PKN1_S916	SRRM2_T848	0.000597288	9	4	5	GFP_FGF10/GFP_UT,Prostaglandin E2,Inf_EV-A71,Dabra (BRAFi)+XL888 (HSP90i),Dabra (BRAFi)+XL888 (HSP90i)/Dabra
PKN1_S916	RPS8_T130	0.000597288	9	5	5	Dispase/2D Acetone,GFP_FGF10/GFP_UT,Inf_EV-A71,Metformin,PD184352 (MEKi)
PKN1_S916	PRKAA1_S496	0.000666205	9	5	5	Inf_Ad2 Virus,Inf_EV-A71,Metformin,A375R/A375S,Lysophosphatidic acid
PKN1_S916	PALLD_S1118	0.000666205	9	5	5	Inf_Ad2 Virus,Prostaglandin E2,Inf_EV-A71,Metformin,Quercetin
PKN1_S916	FNBP1_S497	0.000670738	9	3	4	Prostaglandin E2,Inf_EV-A71,BI-D1870 (RSKi),Caffeine,PD184352 (MEKi)
PKN1_S916	RERE_S600	0.000825589	9	5	5	GFP_FGF10/GFP_UT,Inf_EV-A71,Metformin,Dabra (BRAFi)+XL888 (HSP90i)/Dabra,RSK1/2-RNAi
PKN1_S916	SLK_S565	0.000825589	9	3	4	Inf_EV-A71,Caffeine,HB-EGF,Lysophosphatidic acid
PKN1_S916	WDR4_S391	0.000825589	9	3	5	Inf_EV-A71,Metformin,BI-D1870 (RSKi),BI-D1870 (RSKi) + PMA,PD184352 (MEKi)
PKN1_S916	TACC2_T2314	0.000861884	9	3	3	Inf_EV-A71,Metformin,BI-D1870 (RSKi) + PMA,Caffeine
PKN1_S916	ABRAXAS2_S280	0.000974123	9	3	3	Prostaglandin E2,Inf_EV-A71,Caffeine,RSK1/2-RNAi
PKN1_S916	ATG16L1_S287	0.001018	9	5	7	Metformin,BI-D1870 (RSKi),A375R/A375S,Caffeine,Osimertinib+(AZR3/H1975),PD184352 (MEKi),RSK1/2-RNAi
PKN1_S916	SYNJ1_S1565	0.00109889	9	3	3	Prostaglandin E2,Inf_EV-A71,Metformin,TGNF
PKN1_S916	MXRA7_S128	0.00109889	9	3	4	Inf_EV-A71,Caffeine,HB-EGF,Lysophosphatidic acid,TGNF
PKN1_S916	COG1_S7	0.00109889	9	3	4	Inf_EV-A71,Caffeine,Osimertinib+(AZR3/H1975),Osimertinib+(AZR4/H1975),PD184352 (MEKi)
PKN1_S916	GLE1_S88	0.00109889	9	3	4	Inf_EV-A71,Metformin,A375R/A375S,PD184352 (MEKi),RSK1/2-RNAi
PKN1_S916	NUP214_T437	0.00112839	9	3	4	Inf_EV-A71,Metformin,PD184352 (MEKi),RSK1/2-RNAi
PKN1_S916	RPLP2_S102	0.00123735	9	3	3	Dispase/2D Acetone,Prostaglandin E2,Inf_EV-A71,SUM52/MFM223 cells
PKN1_S916	DOT1L_S1009	0.00123735	9	3	3	Inf_EV-A71,Metformin,PD184352 (MEKi),Quercetin
PKN1_S916	KANSL1_S1045	0.00139076	9	3	3	Prostaglandin E2,Inf_EV-A71,Metformin,Caffeine
PKN1_S916	STK3_S385	0.00139076	9	4	4	Gefitinib (EGFRi),GFP_FGF10/GFP_UT,Prostaglandin E2,Inf_EV-A71,PD184352 (MEKi)
PKN1_S916	UBE4B_S31	0.00139076	9	3	3	Inf_EV-A71,Caffeine,RSK1/2-RNAi,TGNF
PKN1_S916	MINDY1_S103	0.00139076	9	3	5	Prostaglandin E2,BI-D1870 (RSKi),Caffeine,PD184352 (MEKi),RSK1/2-RNAi,TGNF
PKN1_S916	PPP1R3D_S25	0.00139076	9	3	3	Dispase/2D Acetone,Prostaglandin E2,Inf_EV-A71,Caffeine
PKN1_S916	PHLDB2_S204	0.00139076	9	3	4	Inf_EV-A71,Osimertinib+(AZR3/H1975),Osimertinib+(AZR4/H1975),PD184352 (MEKi),Quercetin
PKN1_S916	SLC4A7_S407	0.00152615	9	4	5	Prostaglandin E2,Inf_EV-A71,Metformin,BI-D1870 (RSKi),PD184352 (MEKi)
PKN1_S916	WDR44_S262	0.00152615	9	5	8	Inf_Ad2 Virus,GFP_FGF10/GFP_UT,Metformin,BI-D1870 (RSKi),BI-D1870 (RSKi) + PMA,HB-EGF,Lysophosphatidic acid,PD184352 (MEKi)
PKN1_S916	SEPTIN7_T228	0.00156045	9	3	4	Inf_EV-A71,Metformin,BI-D1870 (RSKi) + PMA,Osimertinib+(AZR3/H1975),Osimertinib+(AZR4/H1975)
PKN1_S916	EIF4G3_S495	0.00156045	9	6	8	Dispase/2D Acetone,GFP_FGF10/GFP_UT,Metformin,BI-D1870 (RSKi),BI-D1870 (RSKi) + PMA,A375R/A375S,Caffeine,Dabra (BRAFi)+XL888 (HSP90i),XL888 (HSP90i)
PKN1_S916	LMNB1_T5	0.00156045	9	4	3	Caffeine,Inf_EV-A71,BI-D1870 (RSKi),A375R/A375S
PKN1_S916	TXNL1_S113	0.00156045	9	3	4	Inf_EV-A71,BI-D1870 (RSKi),A375R/A375S,Osimertinib+(AZR3/H1975),PD184352 (MEKi)
PKN1_S916	WIZ_S1106	0.00156045	9	3	4	Prostaglandin E2,Inf_EV-A71,PD184352 (MEKi),Quercetin,RSK1/2-RNAi
PKN1_S916	ITPKB_S43	0.00174786	9	3	3	Prostaglandin E2,Inf_EV-A71,A375R/A375S,PD184352 (MEKi)
PKN1_S916	ZC3HAV1_T393	0.00174786	9	3	4	Prostaglandin E2,Inf_EV-A71,BI-D1870 (RSKi),Caffeine,PD184352 (MEKi)
PKN1_S916	TFIP11_S59	0.00174786	9	4	4	GFP_FGF10/GFP_UT,Prostaglandin E2,Inf_EV-A71,Metformin,Caffeine
PKN1_S916	ZNF148_S306	0.00174786	9	3	3	Prostaglandin E2,Inf_EV-A71,Metformin,Caffeine
PKN1_S916	PPFIA1_S666	0.00174786	9	3	3	Inf_EV-A71,A375R/A375S,Caffeine,SUM52/MFM223 cells
PKN1_S916	DAXX_S702	0.00174786	9	3	3	Inf_EV-A71,Metformin,Caffeine,RSK1/2-RNAi
PKN1_S916	MRTFA_S385	0.00195452	9	3	4	Dispase/2D Acetone,Inf_EV-A71,Caffeine,PD184352 (MEKi),RSK1/2-RNAi
PKN1_S916	SERINC1_S364	0.00195452	9	4	4	Dispase/2D Acetone,Gefitinib (EGFRi),Inf_EV-A71,Metformin,A375R/A375S
PKN1_S916	PDPK1_S241	0.00195452	9	5	7	ARS 1620 (KRas-G12Ci),Dispase/2D Acetone,Prostaglandin E2,Metformin,BI-D1870 (RSKi),BI-D1870 (RSKi) + PMA,Caffeine,RSK1/2-RNAi
PKN1_S916	DTX3L_S221	0.00218208	9	3	4	Dispase/2D Acetone,Inf_EV-A71,BI-D1870 (RSKi),PD184352 (MEKi),TGNF
PKN1_S916	INTS13_S626	0.00224836	9	4	5	GFP_FGF10/GFP_UT,Inf_EV-A71,Metformin,Osimertinib+(AZR3/H1975),Osimertinib+(AZR4/H1975)
PKN1_S916	GPS1_T479	0.00224836	9	4	5	Prostaglandin E2,Inf_EV-A71,Metformin,BI-D1870 (RSKi),BI-D1870 (RSKi) + PMA
PKN1_S916	MAP2K2_S23	0.00243228	9	5	7	Inf_Influenza A virus,Metformin,BI-D1870 (RSKi),BI-D1870 (RSKi) + PMA,A375R/A375S,Dabra (BRAFi)+XL888 (HSP90i)/Dabra,Lysophosphatidic acid,PD184352 (MEKi)
PKN1_S916	NUP98_S1023	0.00243228	9	3	4	Inf_EV-A71,Metformin,Caffeine,Quercetin,RSK1/2-RNAi
PKN1_S916	BIRC6_S480	0.00243228	9	4	4	Inf_Influenza A virus,Inf_EV-A71,Metformin,RSK1/2-RNAi,XL888 (HSP90i)
PKN1_S916	CDC42EP1_S353	0.00243228	9	3	3	Inf_Ad2 Virus,Inf_EV-A71,Caffeine,Lysophosphatidic acid
PKN1_S916	SLC9A3R1_S280	0.00243228	9	3	5	Prostaglandin E2,HB-EGF,Lysophosphatidic acid,Osimertinib+(AZR3/H1975),Osimertinib+(AZR4/H1975),SUM52/MFM223 cells
PKN1_S916	LMNA_S619	0.00243228	9	3	4	Inf_EV-A71,Metformin,Caffeine,Osimertinib+(AZR3/H1975),Osimertinib+(AZR4/H1975)
PKN1_S916	SIRT1_S14	0.00243228	9	3	4	Inf_EV-A71,Metformin,BI-D1870 (RSKi) + PMA,Caffeine,RSK1/2-RNAi
PKN1_S916	PHLDB1_S430	0.00243228	9	3	3	Inf_EV-A71,Caffeine,Osimertinib+(AZR3/H1975),RSK1/2-RNAi
PKN1_S916	CDV3_S8	0.00270699	9	3	3	Caffeine,Prostaglandin E2,Inf_EV-A71,Metformin
PKN1_S916	DDX1_S481	0.00270699	9	3	3	Inf_Influenza A virus,Inf_EV-A71,Caffeine,Prostaglandin E2
PKN1_S916	SRRM2_S1102	0.00270699	9	3	3	Prostaglandin E2,Inf_EV-A71,Metformin,Caffeine
PKN1_S916	NUP214_S1023	0.00270699	9	3	4	Prostaglandin E2,Osimertinib+(AZR3/H1975),Osimertinib+(AZR4/H1975),Quercetin,RSK1/2-RNAi
PKN1_S916	SCAF11_S776	0.00270699	9	4	4	GFP_FGF10/GFP_UT,Inf_EV-A71,Metformin,Caffeine,RSK1/2-RNAi
PKN1_S916	SON_S1556	0.00300818	9	4	4	Gefitinib (EGFRi),Inf_EV-A71,Metformin,Caffeine,RSK1/2-RNAi
PKN1_S916	EEPD1_S173	0.00300818	9	3	4	Gefitinib (EGFRi),Inf_EV-A71,Metformin,Osimertinib+(AZR3/H1975),Osimertinib+(AZR4/H1975)
PKN1_S916	DTX3L_S532	0.00300818	9	4	4	GFP_FGF10/GFP_UT,Prostaglandin E2,Inf_EV-A71,BI-D1870 (RSKi),Osimertinib+(AZR3/H1975)
PKN1_S916	NUFIP2_S212	0.00325975	9	5	5	Prostaglandin E2,Inf_EV-A71,Quercetin,RSK1/2-RNAi,XL888 (HSP90i)/Dabra (BRAFi)
PKN1_S916	NDRG1_T366	0.00333797	9	5	8	Inf_Ad2 Virus,Dispase/2D Acetone,GFP_FGF10/GFP_UT,BI-D1870 (RSKi),BI-D1870 (RSKi) + PMA,A375R/A375S,Caffeine,PD184352 (MEKi),RSK1/2-RNAi
PKN1_S916	UBR4_S181	0.00333797	9	4	6	Prostaglandin E2,Metformin,BI-D1870 (RSKi),BI-D1870 (RSKi) + PMA,Caffeine,PD184352 (MEKi),TGNF
PKN1_S916	TP53BP1_S380	0.00333797	9	3	3	Prostaglandin E2,Inf_EV-A71,A375R/A375S,Caffeine
PKN1_S916	PSIP1_S275	0.00356857	9	4	5	Prostaglandin E2,Inf_EV-A71,Metformin,XL888 (HSP90i),XL888 (HSP90i)/Dabra (BRAFi)
PKN1_S916	NUP88_S517	0.00369859	9	3	3	Prostaglandin E2,Inf_EV-A71,Metformin,Osimertinib+(AZR3/H1975)
PKN1_S916	PAFAH1B2_S2	0.00369859	9	3	6	Prostaglandin E2,BI-D1870 (RSKi),BI-D1870 (RSKi) + PMA,Caffeine,HB-EGF,PD184352 (MEKi),RSK1/2-RNAi
PKN1_S916	SCYL2_S677	0.0040924	9	3	4	Inf_EV-A71,BI-D1870 (RSKi) + PMA,Dabra (BRAFi)+XL888 (HSP90i)/Dabra,PD184352 (MEKi),TGNF
PKN1_S916	IMPDH2_S416	0.0040924	9	3	4	ARS 1620 (KRas-G12Ci),Inf_EV-A71,Metformin,BI-D1870 (RSKi) + PMA,RSK1/2-RNAi
PKN1_S916	YBX1_S167	0.0040924	9	3	5	Inf_EV-A71,Metformin,BI-D1870 (RSKi),BI-D1870 (RSKi) + PMA,XL888 (HSP90i),XL888 (HSP90i)/Dabra (BRAFi)
PKN1_S916	PANK2_S169	0.0040924	9	3	4	Prostaglandin E2,Inf_EV-A71,Caffeine,Osimertinib+(AZR3/H1975),Osimertinib+(AZR4/H1975)
PKN1_S916	SPINDOC_S148	0.00452193	9	3	3	Prostaglandin E2,Inf_EV-A71,Metformin,RSK1/2-RNAi
PKN1_S916	CHERP_T819	0.00452193	9	4	4	GFP_FGF10/GFP_UT,Prostaglandin E2,Inf_EV-A71,Metformin,Lysophosphatidic acid
PKN1_S916	VAPB_S156	0.00452193	9	3	3	Inf_EV-A71,Metformin,BI-D1870 (RSKi),Caffeine
PKN1_S916	SETX_S1366	0.00452193	9	3	3	Inf_EV-A71,Caffeine,PD184352 (MEKi),TGNF
PKN1_S916	GFPT2_S244	0.00452193	9	4	7	ARS 1620 (KRas-G12Ci),Dispase/2D Acetone,BI-D1870 (RSKi),BI-D1870 (RSKi) + PMA,A375R/A375S,Osimertinib+(AZR4/H1975),PD184352 (MEKi),RSK1/2-RNAi
PKN1_S916	EIF3G_S42	0.00498982	9	4	7	Inf_Ad2 Virus,Metformin,BI-D1870 (RSKi),BI-D1870 (RSKi) + PMA,Osimertinib+(AZR3/H1975),PD184352 (MEKi),RSK1/2-RNAi,TGNF
PKN1_S916	FHOD1_S367	0.00498982	9	3	4	ARS 1620 (KRas-G12Ci),Dispase/2D Acetone,Inf_EV-A71,BI-D1870 (RSKi),RSK1/2-RNAi
PKN1_S916	AKAP12_S283	0.00498982	9	5	7	Inf_Ad2 Virus,Dispase/2D Acetone,BI-D1870 (RSKi) + PMA,A375R/A375S,Dabra (BRAFi),PD184352 (MEKi),RSK1/2-RNAi,TGNF
PKN1_S916	AP3D1_S829	0.00549888	9	4	8	Inf_Ad2 Virus,ARS 1620 (KRas-G12Ci),Metformin,BI-D1870 (RSKi),BI-D1870 (RSKi) + PMA,Osimertinib+(AZR3/H1975),Osimertinib+(AZR4/H1975),PD184352 (MEKi),RSK1/2-RNAi
PKN1_S916	NIPBL_S2658	0.00549888	9	4	5	Prostaglandin E2,Metformin,A375R/A375S,Caffeine,Quercetin,SUM52/MFM223 cells
PKN1_S916	SRRM2_S1502	0.00605208	9	3	4	Prostaglandin E2,Inf_EV-A71,Dabra (BRAFi)+XL888 (HSP90i),Osimertinib+(AZR3/H1975),Osimertinib+(AZR4/H1975)
PKN1_S916	SART3_S8	0.00605208	9	3	4	Prostaglandin E2,Inf_EV-A71,BI-D1870 (RSKi) + PMA,HB-EGF,Lysophosphatidic acid
PKN1_S916	RABGAP1_T996	0.00665253	9	3	4	ARS 1620 (KRas-G12Ci),Dispase/2D Acetone,Inf_EV-A71,BI-D1870 (RSKi) + PMA,RSK1/2-RNAi
PKN1_S916	LIMD1_S277	0.00800852	9	3	4	Prostaglandin E2,Inf_EV-A71,Metformin,PD184352 (MEKi),RSK1/2-RNAi
PKN1_S916	RPS6KA4_S347	0.00800852	9	4	4	Inf_EV-A71,Metformin,Caffeine,HB-EGF,TGNF
PKN1_S916	TNKS1BP1_S1385	0.00877115	9	5	7	Inf_Ad2 Virus,Dispase/2D Acetone,Inf_Influenza A virus,Metformin,BI-D1870 (RSKi),BI-D1870 (RSKi) + PMA,PD184352 (MEKi),TGNF
PKN1_S916	CDC23_S588	0.00959523	9	3	3	Prostaglandin E2,Inf_EV-A71,Caffeine,RSK1/2-RNAi
PKN1_S916	NCAPH2_S284	0.00959523	9	3	4	Prostaglandin E2,Inf_EV-A71,BI-D1870 (RSKi) + PMA,Quercetin,RSK1/2-RNAi
PKN1_S916	KIF21A_S1212	0.00959523	9	3	5	ARS 1620 (KRas-G12Ci),BI-D1870 (RSKi),BI-D1870 (RSKi) + PMA,Caffeine,PD184352 (MEKi),TGNF
PKN1_S916	AKAP10_S281	0.0104848	9	4	4	ARS 1620 (KRas-G12Ci),Dispase/2D Acetone,Inf_EV-A71,A375R/A375S,TGNF
PKN1_S916	ACACA_S80	0.0104848	9	6	8	Dasatinib_Res/Parental,Gefitinib (EGFRi),Inf_Influenza A virus,Prostaglandin E2,Metformin,BI-D1870 (RSKi),A375R/A375S,PD184352 (MEKi),RSK1/2-RNAi
PKN1_S916	SH2D4A_S315	0.0104848	9	3	6	Dispase/2D Acetone,Metformin,BI-D1870 (RSKi),BI-D1870 (RSKi) + PMA,Caffeine,PD184352 (MEKi),RSK1/2-RNAi
PKN1_S916	BIN1_S298	0.011444	9	3	4	Inf_Ad2 Virus,Inf_EV-A71,HB-EGF,Osimertinib+(AZR3/H1975),Osimertinib+(AZR4/H1975)
PKN1_S916	KHSRP_S181	0.013589	9	3	4	Inf_EV-A71,Metformin,BI-D1870 (RSKi) + PMA,Osimertinib+(AZR3/H1975),Osimertinib+(AZR4/H1975)
PKN1_S916	LSM14A_S178	0.0160678	9	5	5	Inf_Ad2 Virus,Prostaglandin E2,Metformin,Caffeine,PD184352 (MEKi),TGNF
PKN1_S916	CAMK2D_T337	0.0160678	9	4	4	Inf_EV-A71,Metformin,Lysophosphatidic acid,Osimertinib+(AZR3/H1975),Quercetin
PKN1_S916	PYGO2_T302	0.0160678	9	3	3	Inf_EV-A71,Caffeine,Osimertinib+(AZR3/H1975),RSK1/2-RNAi
PKN1_S916	FCHO2_S403	0.0174451	9	4	4	Dispase/2D Acetone,Inf_EV-A71,Metformin,Caffeine,Lysophosphatidic acid
PKN1_S916	EPS15_S796	0.0189213	9	5	7	Inf_Ad2 Virus,Dispase/2D Acetone,Prostaglandin E2,Metformin,BI-D1870 (RSKi),BI-D1870 (RSKi) + PMA,Caffeine,PD184352 (MEKi)
PKN1_S916	PI4K2A_S462	0.0325274	9	4	4	Inf_EV-A71,Metformin,A375R/A375S,Osimertinib+(AZR4/H1975),TGNF
PKN1_S916	MAPK3_Y204	0.0434604	9	6	7	GFP_FGF10/GFP_UT,Prostaglandin E2,BI-D1870 (RSKi),A375R/A375S,Lysophosphatidic acid,Osimertinib+(AZR3/H1975),PD184352 (MEKi),SUM52/MFM223 cells
PKN1_S916	TRIM2_S428	2.66608e-09	8.75	4	11	ARS 1620 (KRas-G12Ci),Hypoxia,Inf_EV-A71,BI-D1870 (RSKi),BI-D1870 (RSKi) + PMA,Dabra (BRAFi)+XL888 (HSP90i),Dabra (BRAFi)+XL888 (HSP90i)/Dabra,Osimertinib+(AZR3/H1975),Osimertinib+(AZR4/H1975),PD184352 (MEKi),RSK1/2-RNAi,TGNF,XL888 (HSP90i),XL888 (HSP90i)/Dabra (BRAFi)
PKN1_S916	GYS1_S645	1.5211e-08	8.66667	4	4	Hypoxia,Inf_EV-A71,Metformin,SUM52/MFM223 cells,TGNF
PKN1_S916	BAG6_S113	8.49484e-08	8.66667	3	7	Hypoxia,Prostaglandin E2,Metformin,BI-D1870 (RSKi),BI-D1870 (RSKi) + PMA,Osimertinib+(AZR3/H1975),Osimertinib+(AZR4/H1975),PD184352 (MEKi),RSK1/2-RNAi
PKN1_S916	NRDC_S86	1.179e-07	8.66667	5	5	ARS 1620 (KRas-G12Ci),Dispase/2D Acetone,GFP_FGF10/GFP_UT,Hypoxia,Prostaglandin E2,Inf_EV-A71,PD184352 (MEKi)
PKN1_S916	ZC3H13_S372	1.62806e-07	8.66667	4	3	Hypoxia,Prostaglandin E2,Inf_EV-A71,Metformin,A375R/A375S,Caffeine
PKN1_S916	TJP2_S130	2.23704e-07	8.66667	4	5	ARS 1620 (KRas-G12Ci),Hypoxia,Inf_EV-A71,BI-D1870 (RSKi),Caffeine,PD184352 (MEKi),TGNF
PKN1_S916	ALG3_S13	2.41066e-06	8.66667	6	6	GFP_FGF10/GFP_UT,Hypoxia,Inf_EV-A71,Metformin,A375R/A375S,Caffeine,Dabra (BRAFi)+XL888 (HSP90i)/Dabra,PD184352 (MEKi),XL888 (HSP90i)/Dabra (BRAFi)
PKN1_S916	SEPTIN2_S218	2.41066e-06	8.66667	4	4	ARS 1620 (KRas-G12Ci),Dispase/2D Acetone,Hypoxia,Prostaglandin E2,Inf_EV-A71,Metformin,Caffeine
PKN1_S916	FLII_S856	5.48688e-06	8.66667	4	7	ARS 1620 (KRas-G12Ci),Hypoxia,Prostaglandin E2,BI-D1870 (RSKi),BI-D1870 (RSKi) + PMA,A375R/A375S,Caffeine,Lysophosphatidic acid,PD184352 (MEKi),RSK1/2-RNAi
PKN1_S916	VPS50_S559	6.22469e-09	8.5	5	6	ARS 1620 (KRas-G12Ci),Hypoxia,Inf_Influenza A virus,Prostaglandin E2,Inf_EV-A71,BI-D1870 (RSKi) + PMA,A375R/A375S,Lysophosphatidic acid,Osimertinib+(AZR3/H1975),Osimertinib+(AZR4/H1975)
PKN1_S916	EHBP1_S335	9.27134e-06	8.5	5	7	ARS 1620 (KRas-G12Ci),Hypoxia,Prostaglandin E2,BI-D1870 (RSKi),BI-D1870 (RSKi) + PMA,Caffeine,Osimertinib+(AZR3/H1975),Osimertinib+(AZR4/H1975),PD184352 (MEKi)
PKN1_S916	PKN2_S583	1.43179e-05	8.5	6	8	Dispase/2D Acetone,Prostaglandin E2,Inf_EV-A71,Metformin,BI-D1870 (RSKi),BI-D1870 (RSKi) + PMA,Caffeine,PD184352 (MEKi),RSK1/2-RNAi,TGNF
PKN1_S916	RPTOR_S877	2.68143e-05	8.5	3	4	GFP_FGF10/GFP_UT,Hypoxia,Caffeine,PD184352 (MEKi),RSK1/2-RNAi,TGNF
PKN1_S916	DCUN1D5_S9	4.88567e-05	8.5	6	8	ARS 1620 (KRas-G12Ci),Dispase/2D Acetone,Prostaglandin E2,Inf_EV-A71,BI-D1870 (RSKi),BI-D1870 (RSKi) + PMA,A375R/A375S,Caffeine,PD184352 (MEKi),TGNF
PKN1_S916	TRIM28_S19	5.93294e-05	8.5	5	9	Inf_EV-A71,Metformin,BI-D1870 (RSKi) + PMA,Caffeine,Lysophosphatidic acid,Osimertinib+(AZR3/H1975),Osimertinib+(AZR4/H1975),PD184352 (MEKi),Quercetin,RSK1/2-RNAi,SUM52/MFM223 cells
PKN1_S916	ARHGAP35_S589	7.18471e-05	8.5	5	10	Inf_Influenza A virus,Inf_EV-A71,BI-D1870 (RSKi),BI-D1870 (RSKi) + PMA,A375R/A375S,Caffeine,Dabra (BRAFi)+XL888 (HSP90i),Lysophosphatidic acid,PD184352 (MEKi),RSK1/2-RNAi,XL888 (HSP90i),XL888 (HSP90i)/Dabra (BRAFi)
PKN1_S916	RNF113A_S6	8.67698e-05	8.5	6	9	GFP_FGF10/GFP_UT,Inf_Influenza A virus,Inf_EV-A71,BI-D1870 (RSKi),BI-D1870 (RSKi) + PMA,Caffeine,Osimertinib+(AZR3/H1975),PD184352 (MEKi),RSK1/2-RNAi,TGNF,XL888 (HSP90i)/Dabra (BRAFi)
PKN1_S916	NIBAN2_S696	0.000358471	8.5	6	9	Inf_Ad2 Virus,Prostaglandin E2,Inf_EV-A71,BI-D1870 (RSKi),BI-D1870 (RSKi) + PMA,A375R/A375S,Caffeine,PD184352 (MEKi),RSK1/2-RNAi,SUM52/MFM223 cells,TGNF
PKN1_S916	RBL1_S1037	0.000807071	8.5	5	5	ARS 1620 (KRas-G12Ci),Hypoxia,Prostaglandin E2,Inf_EV-A71,Metformin,RSK1/2-RNAi
PKN1_S916	EIF4EBP1_T70	0.00172539	8.5	7	10	ARS 1620 (KRas-G12Ci),GFP_FGF10/GFP_UT,Inf_Influenza A virus,Inf_EV-A71,BI-D1870 (RSKi),BI-D1870 (RSKi) + PMA,A375R/A375S,Osimertinib+(AZR3/H1975),Osimertinib+(AZR4/H1975),PD184352 (MEKi),RSK1/2-RNAi,XL888 (HSP90i)/Dabra (BRAFi)
PKN1_S916	UBR4_S178	1.07899e-07	8.33333	4	4	ARS 1620 (KRas-G12Ci),Hypoxia,Prostaglandin E2,Inf_EV-A71,Metformin,Caffeine,PD184352 (MEKi)
PKN1_S916	SRRM2_S297	3.75921e-06	8.33333	3	3	Inf_Ad2 Virus,Hypoxia,Prostaglandin E2,Inf_EV-A71,Caffeine,HB-EGF
PKN1_S916	PPP1R18_S224	4.91564e-06	8.33333	5	7	GFP_FGF10/GFP_UT,Hypoxia,Inf_EV-A71,BI-D1870 (RSKi),Caffeine,Osimertinib+(AZR4/H1975),PD184352 (MEKi),Quercetin,TGNF,XL888 (HSP90i)
PKN1_S916	GPHN_S188	0.000180179	8.33333	5	9	Dispase/2D Acetone,Hypoxia,Prostaglandin E2,BI-D1870 (RSKi) + PMA,A375R/A375S,Caffeine,Dabra (BRAFi)+XL888 (HSP90i)/Dabra,PD184352 (MEKi),Quercetin,RSK1/2-RNAi,TGNF,XL888 (HSP90i)/Dabra (BRAFi)
PKN1_S916	BCLAF1_S397	0.000512133	8.33333	3	3	GFP_FGF10/GFP_UT,Hypoxia,Prostaglandin E2,Inf_EV-A71,Metformin
PKN1_S916	KHSRP_S480	3.50004e-06	8	3	3	Hypoxia,Prostaglandin E2,Inf_EV-A71,Metformin,BI-D1870 (RSKi) + PMA
PKN1_S916	CDK13_T1246	4.92707e-06	8	4	5	Prostaglandin E2,Inf_EV-A71,Caffeine,HB-EGF,Osimertinib+(AZR3/H1975),Osimertinib+(AZR4/H1975),RSK1/2-RNAi
PKN1_S916	PI4K2A_S51	7.18862e-06	8	7	10	Dasatinib_Res/Parental,Dispase/2D Acetone,GFP_FGF10/GFP_UT,Hypoxia,Prostaglandin E2,Inf_EV-A71,A375R/A375S,Dabra (BRAFi)+XL888 (HSP90i),Dabra (BRAFi)+XL888 (HSP90i)/Dabra,Osimertinib+(AZR3/H1975),Osimertinib+(AZR4/H1975),PD184352 (MEKi),XL888 (HSP90i),XL888 (HSP90i)/Dabra (BRAFi)
PKN1_S916	LARP1_S90	7.18862e-06	8	4	7	ARS 1620 (KRas-G12Ci),Hypoxia,Prostaglandin E2,Inf_EV-A71,BI-D1870 (RSKi),BI-D1870 (RSKi) + PMA,Caffeine,PD184352 (MEKi),RSK1/2-RNAi
PKN1_S916	EEF1B2_S95	1.19954e-05	8	5	9	GFP_FGF10/GFP_UT,Prostaglandin E2,Inf_EV-A71,BI-D1870 (RSKi),BI-D1870 (RSKi) + PMA,Caffeine,Dabra (BRAFi),Dabra (BRAFi)+XL888 (HSP90i),Lysophosphatidic acid,PD184352 (MEKi),XL888 (HSP90i)
PKN1_S916	PA2G4_S2	2.25309e-05	8	6	8	Inf_Ad2 Virus,Prostaglandin E2,Inf_EV-A71,Metformin,BI-D1870 (RSKi) + PMA,Caffeine,Lysophosphatidic acid,Osimertinib+(AZR3/H1975),Osimertinib+(AZR4/H1975),RSK1/2-RNAi
PKN1_S916	IRS2_S365	3.37474e-05	8	4	9	Inf_Influenza A virus,Inf_EV-A71,BI-D1870 (RSKi),BI-D1870 (RSKi) + PMA,A375R/A375S,Dabra (BRAFi),Dabra (BRAFi)+XL888 (HSP90i),Dabra (BRAFi)+XL888 (HSP90i)/Dabra,PD184352 (MEKi),RSK1/2-RNAi,XL888 (HSP90i)
PKN1_S916	NES_S965	0.000133302	8	3	4	Inf_EV-A71,Osimertinib+(AZR3/H1975),Osimertinib+(AZR4/H1975),PD184352 (MEKi)
PKN1_S916	CXXC1_S6	0.000133302	8	4	4	Inf_EV-A71,Metformin,A375R/A375S,RSK1/2-RNAi
PKN1_S916	MAGED2_S264	0.000133302	8	3	4	Inf_EV-A71,BI-D1870 (RSKi) + PMA,Caffeine,RSK1/2-RNAi
PKN1_S916	PKP4_S1190	0.000133302	8	3	3	Inf_EV-A71,Caffeine,TGNF
PKN1_S916	CCDC8_S261	0.000151688	8	3	3	Inf_EV-A71,Caffeine,RSK1/2-RNAi
PKN1_S916	PPP1R14B_S21	0.000151688	8	3	4	Inf_EV-A71,Osimertinib+(AZR3/H1975),Osimertinib+(AZR4/H1975),RSK1/2-RNAi
PKN1_S916	SLC35A5_S419	0.000172256	8	3	4	Inf_EV-A71,A375R/A375S,Dabra (BRAFi)+XL888 (HSP90i)/Dabra,XL888 (HSP90i)/Dabra (BRAFi)
PKN1_S916	AKAP13_S1411	0.000195224	8	3	3	Inf_EV-A71,Osimertinib+(AZR3/H1975),Quercetin
PKN1_S916	MARCKSL1_S71	0.000195224	8	3	4	Inf_EV-A71,Metformin,BI-D1870 (RSKi),PD184352 (MEKi)
PKN1_S916	KMT2B_S2348	0.000195224	8	3	3	Inf_EV-A71,Caffeine,RSK1/2-RNAi
PKN1_S916	MAP1A_S986	0.000220827	8	3	4	Prostaglandin E2,Inf_EV-A71,Dabra (BRAFi),Dabra (BRAFi)+XL888 (HSP90i)
PKN1_S916	RNF214_S15	0.000220827	8	3	3	Inf_EV-A71,Metformin,Caffeine
PKN1_S916	FARP1_S514	0.000220827	8	3	3	Inf_EV-A71,Caffeine,TGNF
PKN1_S916	NSUN5P2_S143	0.000220827	8	3	4	Prostaglandin E2,Inf_EV-A71,Osimertinib+(AZR3/H1975),Osimertinib+(AZR4/H1975)
PKN1_S916	ZNF512B_S63	0.00024932	8	3	3	ARS 1620 (KRas-G12Ci),Inf_EV-A71,Caffeine
PKN1_S916	EPS15L1_S593	0.00024932	8	3	3	Inf_EV-A71,Metformin,Caffeine
PKN1_S916	MADD_S156	0.00024932	8	3	4	Inf_EV-A71,BI-D1870 (RSKi),BI-D1870 (RSKi) + PMA,Caffeine
PKN1_S916	MARCKS_S63	0.00024932	8	3	4	Inf_EV-A71,Dabra (BRAFi)+XL888 (HSP90i)/Dabra,RSK1/2-RNAi,XL888 (HSP90i)/Dabra (BRAFi)
PKN1_S916	CBX5_S97	0.00024932	8	3	4	Inf_EV-A71,PD184352 (MEKi),RSK1/2-RNAi,TGNF
PKN1_S916	ARID1A_S1754	0.00028098	8	4	4	Inf_EV-A71,Metformin,Caffeine,Dabra (BRAFi)
PKN1_S916	SNTB1_T214	0.00028098	8	3	3	Inf_EV-A71,Metformin,Caffeine
PKN1_S916	ANK2_S3793	0.00028098	8	3	5	Gefitinib (EGFRi),BI-D1870 (RSKi),Caffeine,PD184352 (MEKi),RSK1/2-RNAi
PKN1_S916	MEX3A_S338	0.00028098	8	3	3	Prostaglandin E2,Inf_EV-A71,Caffeine
PKN1_S916	APC_S2674	0.000316103	8	3	3	Inf_EV-A71,PD184352 (MEKi),TGNF
PKN1_S916	MAP3K7_S455	0.000316103	8	3	3	Prostaglandin E2,Inf_EV-A71,Caffeine
PKN1_S916	DIP2B_S203	0.000316103	8	3	4	Prostaglandin E2,Inf_EV-A71,XL888 (HSP90i),XL888 (HSP90i)/Dabra (BRAFi)
PKN1_S916	BTBD9_S598	0.000355008	8	3	3	Inf_EV-A71,Metformin,PD184352 (MEKi)
PKN1_S916	HS1BP3_S3	0.000355008	8	3	3	Inf_EV-A71,Caffeine,RSK1/2-RNAi
PKN1_S916	DCAF8_S99	0.000355008	8	3	4	Prostaglandin E2,Inf_EV-A71,Osimertinib+(AZR3/H1975),Osimertinib+(AZR4/H1975)
PKN1_S916	LMO7_S865	0.000355008	8	4	4	Inf_Influenza A virus,Inf_EV-A71,Metformin,Quercetin
PKN1_S916	DBP_S86	0.000355008	8	3	3	Dispase/2D Acetone,Prostaglandin E2,Inf_EV-A71
PKN1_S916	CCDC97_S337	0.000355008	8	3	4	Inf_EV-A71,Metformin,BI-D1870 (RSKi) + PMA,PD184352 (MEKi)
PKN1_S916	EHBP1L1_S191	0.000355008	8	3	4	Inf_EV-A71,Metformin,Dabra (BRAFi)+XL888 (HSP90i),Dabra (BRAFi)+XL888 (HSP90i)/Dabra
PKN1_S916	EHBP1L1_S1168	0.000398039	8	4	4	ARS 1620 (KRas-G12Ci),Caffeine,Inf_EV-A71,Metformin
PKN1_S916	RREB1_S1175	0.000398039	8	3	3	Caffeine,Prostaglandin E2,Inf_EV-A71
PKN1_S916	RPS5_T14	0.000398039	8	4	4	Inf_EV-A71,Metformin,Caffeine,RSK1/2-RNAi
PKN1_S916	RRBP1_S1276	0.000398039	8	4	4	Inf_EV-A71,Metformin,Caffeine,PD184352 (MEKi)
PKN1_S916	ARFGEF3_S2097	0.000398039	8	3	3	Dispase/2D Acetone,Inf_EV-A71,Caffeine
PKN1_S916	CDK16_S95	0.000398039	8	3	4	Inf_EV-A71,BI-D1870 (RSKi) + PMA,Lysophosphatidic acid,PD184352 (MEKi)
PKN1_S916	RICTOR_S21	0.000417715	8	6	8	Inf_Ad2 Virus,Dasatinib_Res/Parental,Dispase/2D Acetone,Inf_Influenza A virus,Prostaglandin E2,Inf_EV-A71,BI-D1870 (RSKi),PD184352 (MEKi),RSK1/2-RNAi,TGNF
PKN1_S916	SNX2_T104	0.000445566	8	4	4	Inf_Influenza A virus,Inf_EV-A71,Metformin,RSK1/2-RNAi
PKN1_S916	MAP1B_S1620	0.000445566	8	4	8	Metformin,Dabra (BRAFi)+XL888 (HSP90i),Dabra (BRAFi)+XL888 (HSP90i)/Dabra,HB-EGF,Lysophosphatidic acid,RSK1/2-RNAi,XL888 (HSP90i),XL888 (HSP90i)/Dabra (BRAFi)
PKN1_S916	MAST3_S134	0.000445566	8	3	4	Inf_EV-A71,HB-EGF,Lysophosphatidic acid,SUM52/MFM223 cells
PKN1_S916	LIMCH1_S201	0.000445566	8	3	3	Inf_EV-A71,Metformin,Quercetin
PKN1_S916	GIGYF2_T382	0.000445566	8	5	8	Dispase/2D Acetone,GFP_FGF10/GFP_UT,BI-D1870 (RSKi) + PMA,Caffeine,Osimertinib+(AZR3/H1975),Osimertinib+(AZR4/H1975),PD184352 (MEKi),RSK1/2-RNAi
PKN1_S916	NUP35_T280	0.000445566	8	3	3	Inf_EV-A71,Caffeine,RSK1/2-RNAi
PKN1_S916	RTF1_S650	0.000445566	8	3	3	Prostaglandin E2,Inf_EV-A71,Metformin
PKN1_S916	GOLM2_S328	0.000445566	8	3	4	Gefitinib (EGFRi),Inf_EV-A71,Osimertinib+(AZR3/H1975),Osimertinib+(AZR4/H1975)
PKN1_S916	CCDC86_S47	0.00049083	8	4	6	Hypoxia,Inf_EV-A71,Dabra (BRAFi)+XL888 (HSP90i),Osimertinib+(AZR3/H1975),Osimertinib+(AZR4/H1975),PD184352 (MEKi),Quercetin,XL888 (HSP90i)
PKN1_S916	PPP2R3A_S562	0.000497985	8	4	4	Dispase/2D Acetone,Inf_EV-A71,PD184352 (MEKi),TGNF
PKN1_S916	SRRM2_T400	0.000497985	8	4	4	Prostaglandin E2,Inf_EV-A71,Metformin,PD184352 (MEKi)
PKN1_S916	OGFR_S537	0.000497985	8	4	4	Inf_EV-A71,Metformin,RSK1/2-RNAi,TGNF
PKN1_S916	NCOA5_S9	0.000497985	8	3	3	Prostaglandin E2,Inf_EV-A71,Quercetin
PKN1_S916	TEX2_S794	0.000497985	8	3	3	Inf_EV-A71,Metformin,Caffeine
PKN1_S916	THOC1_S2	0.000497985	8	3	3	Prostaglandin E2,Inf_EV-A71,Metformin
PKN1_S916	CDK13_S315	0.000497985	8	3	4	Prostaglandin E2,Inf_EV-A71,Osimertinib+(AZR3/H1975),Osimertinib+(AZR4/H1975)
PKN1_S916	PPFIA1_S741	0.000497985	8	3	4	Prostaglandin E2,Inf_EV-A71,Osimertinib+(AZR3/H1975),Osimertinib+(AZR4/H1975)
PKN1_S916	HPS4_S272	0.000497985	8	4	4	Metformin,Caffeine,PD184352 (MEKi),TGNF
PKN1_S916	PRDX6_T44	0.000555723	8	4	4	ARS 1620 (KRas-G12Ci),Dispase/2D Acetone,Inf_EV-A71,Metformin
PKN1_S916	DOCK10_T1440	0.000555723	8	3	4	Prostaglandin E2,Inf_EV-A71,Osimertinib+(AZR3/H1975),Osimertinib+(AZR4/H1975)
PKN1_S916	ARCN1_S493	0.000555723	8	4	4	Inf_EV-A71,Metformin,Caffeine,TGNF
PKN1_S916	PANK4_T406	0.000555723	8	4	4	GFP_FGF10/GFP_UT,Inf_EV-A71,Metformin,Caffeine
PKN1_S916	ARK2N_S67	0.000555723	8	3	4	Inf_EV-A71,Metformin,Dabra (BRAFi)+XL888 (HSP90i),Dabra (BRAFi)+XL888 (HSP90i)/Dabra
PKN1_S916	MTCL1_S549	0.000555723	8	4	4	Inf_EV-A71,A375R/A375S,Caffeine,RSK1/2-RNAi
PKN1_S916	ACTR8_S132	0.000555723	8	3	4	Inf_EV-A71,Metformin,Caffeine,Quercetin
PKN1_S916	AP1M1_T154	0.000555723	8	3	3	Inf_EV-A71,Metformin,Caffeine
PKN1_S916	TBCB_S110	0.000619234	8	3	3	Inf_EV-A71,Metformin,Caffeine
PKN1_S916	STK11_S31	0.000619234	8	3	3	Inf_EV-A71,Caffeine,RSK1/2-RNAi
PKN1_S916	UBE4B_S101	0.000619234	8	3	4	Inf_EV-A71,Metformin,Caffeine,Quercetin
PKN1_S916	RREB1_S1122	0.000619234	8	4	4	Inf_EV-A71,Metformin,Caffeine,Dabra (BRAFi)
PKN1_S916	BCLAF1_Y284	0.000619234	8	4	4	Inf_EV-A71,Metformin,Caffeine,PD184352 (MEKi)
PKN1_S916	HEATR6_S336	0.000619234	8	4	4	ARS 1620 (KRas-G12Ci),Inf_EV-A71,BI-D1870 (RSKi),Caffeine
PKN1_S916	RRP8_S106	0.000619234	8	4	4	Prostaglandin E2,Inf_EV-A71,Metformin,Dabra (BRAFi)+XL888 (HSP90i)/Dabra
PKN1_S916	SCAMP2_S319	0.000619234	8	4	4	Prostaglandin E2,Inf_EV-A71,Metformin,Dabra (BRAFi)+XL888 (HSP90i)/Dabra
PKN1_S916	DCAF5_S794	0.000619234	8	4	7	Metformin,BI-D1870 (RSKi) + PMA,Caffeine,Osimertinib+(AZR3/H1975),Osimertinib+(AZR4/H1975),PD184352 (MEKi),RSK1/2-RNAi
PKN1_S916	MYCBP2_S3931	0.000619234	8	3	3	Prostaglandin E2,Inf_EV-A71,A375R/A375S
PKN1_S916	DCP1A_S319	0.000619234	8	4	7	Dasatinib_Res/Parental,Metformin,BI-D1870 (RSKi),BI-D1870 (RSKi) + PMA,A375R/A375S,PD184352 (MEKi),RSK1/2-RNAi
PKN1_S916	INO80B_S130	0.000689007	8	3	3	Prostaglandin E2,Inf_EV-A71,Caffeine
PKN1_S916	EIF5B_S222	0.000689007	8	3	4	Inf_EV-A71,Metformin,BI-D1870 (RSKi) + PMA,PD184352 (MEKi)
PKN1_S916	TNRC6A_S991	0.000689007	8	3	3	Inf_EV-A71,Metformin,Caffeine
PKN1_S916	POLR2A_S1899	0.000689007	8	4	4	Dispase/2D Acetone,Inf_EV-A71,Metformin,Caffeine
PKN1_S916	DDX17_S672	0.000689007	8	4	4	Inf_EV-A71,Metformin,BI-D1870 (RSKi) + PMA,Caffeine
PKN1_S916	TOM1L1_S321	0.000689007	8	3	3	Inf_EV-A71,Caffeine,PD184352 (MEKi)
PKN1_S916	INO80B_S127	0.000689007	8	4	4	Dispase/2D Acetone,Prostaglandin E2,Inf_EV-A71,Caffeine
PKN1_S916	SETD2_S323	0.000765563	8	3	3	Inf_EV-A71,Metformin,Caffeine
PKN1_S916	SCD_S198	0.000765563	8	4	4	GFP_FGF10/GFP_UT,Inf_EV-A71,Metformin,Caffeine
PKN1_S916	MAGED2_S265	0.000765563	8	4	4	Inf_EV-A71,Metformin,RSK1/2-RNAi,SUM52/MFM223 cells
PKN1_S916	ABCA2_S1331	0.000765563	8	4	4	Inf_EV-A71,Metformin,A375R/A375S,TGNF
PKN1_S916	RERE_S1106	0.000765563	8	4	4	Inf_EV-A71,Metformin,A375R/A375S,Caffeine
PKN1_S916	HNRNPH1_S23	0.000765563	8	4	4	Dispase/2D Acetone,Inf_EV-A71,Metformin,Caffeine
PKN1_S916	RAI1_S1358	0.000765563	8	3	3	Inf_EV-A71,PD184352 (MEKi),TGNF
PKN1_S916	KIFBP_S178	0.000765563	8	4	4	Dispase/2D Acetone,Inf_EV-A71,Metformin,TGNF
PKN1_S916	ANKRD17_S2047	0.000786036	8	3	6	Prostaglandin E2,Inf_EV-A71,BI-D1870 (RSKi) + PMA,Caffeine,Osimertinib+(AZR3/H1975),Osimertinib+(AZR4/H1975),PD184352 (MEKi),RSK1/2-RNAi
PKN1_S916	PRAG1_S782	0.000849461	8	4	4	ARS 1620 (KRas-G12Ci),Inf_EV-A71,Metformin,Caffeine
PKN1_S916	PHC3_S263	0.000849461	8	4	4	Prostaglandin E2,Inf_EV-A71,Osimertinib+(AZR3/H1975),RSK1/2-RNAi
PKN1_S916	BRPF1_S460	0.000849461	8	3	3	Prostaglandin E2,Inf_EV-A71,Metformin
PKN1_S916	ARHGEF11_S1295	0.000849461	8	4	4	Inf_EV-A71,Metformin,Caffeine,RSK1/2-RNAi
PKN1_S916	WDR13_S70	0.000849461	8	4	5	ARS 1620 (KRas-G12Ci),Prostaglandin E2,A375R/A375S,Osimertinib+(AZR3/H1975),Osimertinib+(AZR4/H1975)
PKN1_S916	SRRM2_S357	0.000849461	8	3	3	Inf_EV-A71,Metformin,Caffeine
PKN1_S916	RRP8_S104	0.000849461	8	4	4	Prostaglandin E2,Inf_EV-A71,Metformin,Dabra (BRAFi)+XL888 (HSP90i)/Dabra
PKN1_S916	ATG2B_S240	0.000849461	8	4	4	Inf_EV-A71,Metformin,BI-D1870 (RSKi) + PMA,Caffeine
PKN1_S916	SLC20A1_S269	0.000849461	8	3	3	Prostaglandin E2,Inf_EV-A71,A375R/A375S
PKN1_S916	HS1BP3_S139	0.000941294	8	4	4	Inf_EV-A71,Metformin,Caffeine,Lysophosphatidic acid
PKN1_S916	MAP1B_S1618	0.000941294	8	4	8	Caffeine,Dabra (BRAFi)+XL888 (HSP90i),Dabra (BRAFi)+XL888 (HSP90i)/Dabra,HB-EGF,Lysophosphatidic acid,Osimertinib+(AZR3/H1975),Osimertinib+(AZR4/H1975),XL888 (HSP90i)/Dabra (BRAFi)
PKN1_S916	LMNB1_T19	0.000941294	8	3	3	Inf_EV-A71,Metformin,Caffeine
PKN1_S916	HNRNPM_S637	0.000941294	8	4	7	ARS 1620 (KRas-G12Ci),Prostaglandin E2,Metformin,BI-D1870 (RSKi),BI-D1870 (RSKi) + PMA,PD184352 (MEKi),RSK1/2-RNAi
PKN1_S916	ASPSCR1_S500	0.000941294	8	4	7	Prostaglandin E2,Metformin,BI-D1870 (RSKi),BI-D1870 (RSKi) + PMA,Caffeine,PD184352 (MEKi),RSK1/2-RNAi
PKN1_S916	ERCC6L_S820	0.000941294	8	4	4	ARS 1620 (KRas-G12Ci),Prostaglandin E2,Inf_EV-A71,Caffeine
PKN1_S916	THRAP3_S240	0.000941294	8	3	3	Prostaglandin E2,Inf_EV-A71,Metformin
PKN1_S916	ARHGEF12_S337	0.000941294	8	3	3	Inf_EV-A71,Metformin,Caffeine
PKN1_S916	SRRM2_S1600	0.000941294	8	3	4	Dispase/2D Acetone,Inf_EV-A71,Osimertinib+(AZR3/H1975),Osimertinib+(AZR4/H1975)
PKN1_S916	DYNC1I2_S101	0.000941294	8	3	3	Inf_EV-A71,Metformin,Caffeine
PKN1_S916	PHF23_S74	0.000941294	8	4	4	Inf_EV-A71,Metformin,Caffeine,RSK1/2-RNAi
PKN1_S916	MUS81_S95	0.0010417	8	3	4	Inf_EV-A71,Dabra (BRAFi)+XL888 (HSP90i),RSK1/2-RNAi,XL888 (HSP90i)
PKN1_S916	SPATS2L_S531	0.0010417	8	3	3	Inf_EV-A71,Metformin,Caffeine
PKN1_S916	TJP2_S415	0.0010417	8	4	4	ARS 1620 (KRas-G12Ci),Inf_EV-A71,Metformin,TGNF
PKN1_S916	BABAM1_S66	0.0010417	8	4	4	Prostaglandin E2,Inf_EV-A71,Metformin,RSK1/2-RNAi
PKN1_S916	DLGAP4_S665	0.0010417	8	5	7	Metformin,BI-D1870 (RSKi),Caffeine,Osimertinib+(AZR3/H1975),Osimertinib+(AZR4/H1975),PD184352 (MEKi),TGNF
PKN1_S916	IRF2BP1_S384	0.0010417	8	3	4	Inf_EV-A71,Metformin,Osimertinib+(AZR3/H1975),Osimertinib+(AZR4/H1975)
PKN1_S916	PDAP1_S178	0.00115135	8	5	7	Dispase/2D Acetone,BI-D1870 (RSKi) + PMA,A375R/A375S,Caffeine,Lysophosphatidic acid,PD184352 (MEKi),RSK1/2-RNAi
PKN1_S916	PNN_S417	0.00115135	8	3	3	Inf_EV-A71,Metformin,Caffeine
PKN1_S916	RRBP1_S1277	0.00115135	8	4	4	GFP_FGF10/GFP_UT,Inf_EV-A71,Metformin,PD184352 (MEKi)
PKN1_S916	EPS15_S790	0.00115135	8	5	7	Prostaglandin E2,Metformin,BI-D1870 (RSKi) + PMA,A375R/A375S,Caffeine,PD184352 (MEKi),RSK1/2-RNAi
PKN1_S916	SHB_Y246	0.00115135	8	3	4	Inf_EV-A71,Caffeine,Osimertinib+(AZR3/H1975),Osimertinib+(AZR4/H1975)
PKN1_S916	ATAD5_S817	0.00115135	8	3	3	Prostaglandin E2,Inf_EV-A71,Caffeine
PKN1_S916	NDRG1_T328	0.0012355	8	5	9	Inf_EV-A71,Metformin,BI-D1870 (RSKi) + PMA,A375R/A375S,Caffeine,Dabra (BRAFi)+XL888 (HSP90i),Lysophosphatidic acid,PD184352 (MEKi),RSK1/2-RNAi,XL888 (HSP90i),XL888 (HSP90i)/Dabra (BRAFi)
PKN1_S916	SMC3_S1065	0.00127097	8	3	3	Inf_Influenza A virus,Prostaglandin E2,Inf_EV-A71
PKN1_S916	PHF2_S1056	0.00127097	8	3	4	Inf_EV-A71,BI-D1870 (RSKi),PD184352 (MEKi),TGNF
PKN1_S916	FXR1_S420	0.00127097	8	4	4	Dispase/2D Acetone,Inf_EV-A71,Metformin,XL888 (HSP90i)
PKN1_S916	GAK_S829	0.00127097	8	4	4	Prostaglandin E2,Inf_EV-A71,Metformin,HB-EGF
PKN1_S916	DCAF6_S336	0.00127097	8	3	4	Prostaglandin E2,Inf_EV-A71,PD184352 (MEKi),RSK1/2-RNAi
PKN1_S916	LARP4B_S568	0.00139857	8	3	6	Dispase/2D Acetone,BI-D1870 (RSKi),BI-D1870 (RSKi) + PMA,A375R/A375S,Caffeine,PD184352 (MEKi),RSK1/2-RNAi
PKN1_S916	ARAF_S186	0.00140133	8	5	7	Dasatinib_Res/Parental,GFP_FGF10/GFP_UT,BI-D1870 (RSKi),BI-D1870 (RSKi) + PMA,A375R/A375S,Caffeine,PD184352 (MEKi)
PKN1_S916	PRKAR1B_S3	0.00140133	8	3	4	Prostaglandin E2,Inf_EV-A71,Osimertinib+(AZR3/H1975),Osimertinib+(AZR4/H1975)
PKN1_S916	SGTA_T303	0.00140133	8	4	4	ARS 1620 (KRas-G12Ci),Inf_EV-A71,Metformin,Dabra (BRAFi)
PKN1_S916	POLR2A_S1927	0.00140133	8	6	7	Inf_Influenza A virus,Prostaglandin E2,Metformin,A375R/A375S,Caffeine,Osimertinib+(AZR3/H1975),Osimertinib+(AZR4/H1975)
PKN1_S916	GPKOW_S42	0.00154324	8	3	4	Inf_EV-A71,BI-D1870 (RSKi) + PMA,PD184352 (MEKi),XL888 (HSP90i)/Dabra (BRAFi)
PKN1_S916	SH3BP5L_S30	0.00154324	8	3	4	Inf_EV-A71,BI-D1870 (RSKi),PD184352 (MEKi),TGNF
PKN1_S916	CHAF1A_T865	0.00154324	8	3	3	Prostaglandin E2,Inf_EV-A71,Caffeine
PKN1_S916	ILF3_S482	0.00154324	8	4	4	Inf_Ad2 Virus,Inf_EV-A71,Caffeine,PD184352 (MEKi)
PKN1_S916	MOV10_S969	0.00154324	8	4	6	GFP_FGF10/GFP_UT,Metformin,BI-D1870 (RSKi),BI-D1870 (RSKi) + PMA,Caffeine,PD184352 (MEKi)
PKN1_S916	LPIN1_S162	0.00154324	8	4	7	GFP_FGF10/GFP_UT,BI-D1870 (RSKi),BI-D1870 (RSKi) + PMA,Osimertinib+(AZR3/H1975),Osimertinib+(AZR4/H1975),PD184352 (MEKi),TGNF
PKN1_S916	FAM234B_S62	0.00169756	8	3	4	Inf_EV-A71,BI-D1870 (RSKi) + PMA,Dabra (BRAFi)+XL888 (HSP90i),PD184352 (MEKi)
PKN1_S916	PPFIBP1_S540	0.00169756	8	4	4	Inf_EV-A71,Metformin,Caffeine,TGNF
PKN1_S916	BAIAP2_S366	0.00169756	8	3	4	Inf_EV-A71,Metformin,HB-EGF,Lysophosphatidic acid
PKN1_S916	SNX27_S51	0.00169756	8	4	4	Inf_EV-A71,Metformin,Caffeine,RSK1/2-RNAi
PKN1_S916	MRTFA_S511	0.00169756	8	3	3	Inf_EV-A71,Caffeine,RSK1/2-RNAi
PKN1_S916	RO60_S19	0.00175497	8	3	3	Prostaglandin E2,Inf_EV-A71,Caffeine,PD184352 (MEKi)
PKN1_S916	PKN2_T958	0.00175497	8	4	6	Dispase/2D Acetone,Metformin,BI-D1870 (RSKi) + PMA,HB-EGF,PD184352 (MEKi),RSK1/2-RNAi,SUM52/MFM223 cells
PKN1_S916	FBXO4_S12	0.00175497	8	3	3	Inf_EV-A71,Metformin,Caffeine,RSK1/2-RNAi
PKN1_S916	CEP55_S436	0.00186522	8	3	3	Prostaglandin E2,Inf_EV-A71,Caffeine
PKN1_S916	BRD2_S633	0.00186522	8	3	4	Inf_EV-A71,Metformin,BI-D1870 (RSKi) + PMA,RSK1/2-RNAi
PKN1_S916	FTSJ3_S644	0.00186522	8	4	4	Inf_EV-A71,Metformin,BI-D1870 (RSKi) + PMA,Quercetin
PKN1_S916	CCNL2_S369	0.00186522	8	4	4	Inf_EV-A71,Metformin,Osimertinib+(AZR3/H1975),RSK1/2-RNAi
PKN1_S916	OGFR_S315	0.00186522	8	3	4	Inf_EV-A71,BI-D1870 (RSKi) + PMA,Osimertinib+(AZR3/H1975),Osimertinib+(AZR4/H1975)
PKN1_S916	PTPN14_S578	0.00196053	8	3	3	Inf_EV-A71,BI-D1870 (RSKi) + PMA,Dabra (BRAFi)+XL888 (HSP90i),Lysophosphatidic acid
PKN1_S916	RING1_S229	0.00204719	8	3	3	Inf_EV-A71,Metformin,Quercetin
PKN1_S916	HDLBP_S944	0.00204719	8	3	4	Inf_Ad2 Virus,Inf_EV-A71,Osimertinib+(AZR3/H1975),Osimertinib+(AZR4/H1975)
PKN1_S916	FIP1L1_T494	0.00204719	8	3	3	Prostaglandin E2,Inf_EV-A71,Metformin
PKN1_S916	SRRM2_S2398	0.00224451	8	4	4	GFP_FGF10/GFP_UT,Prostaglandin E2,Inf_EV-A71,Metformin
PKN1_S916	RRP1B_S392	0.00224451	8	3	3	Prostaglandin E2,Inf_EV-A71,Caffeine
PKN1_S916	AMOTL2_S759	0.00243391	8	3	3	ARS 1620 (KRas-G12Ci),Inf_EV-A71,Osimertinib+(AZR3/H1975),SUM52/MFM223 cells
PKN1_S916	NAA30_S152	0.00243391	8	3	3	ARS 1620 (KRas-G12Ci),Dispase/2D Acetone,Inf_EV-A71,Prostaglandin E2
PKN1_S916	HNRNPF_S104	0.00245827	8	4	4	Inf_EV-A71,Metformin,PD184352 (MEKi),TGNF
PKN1_S916	EIF4G1_S1187	0.00245827	8	4	5	Inf_EV-A71,Metformin,BI-D1870 (RSKi) + PMA,A375R/A375S,PD184352 (MEKi)
PKN1_S916	PALLD_S1121	0.00268964	8	4	4	Prostaglandin E2,Inf_EV-A71,Metformin,Quercetin
PKN1_S916	REPS1_S273	0.00268964	8	3	3	Inf_EV-A71,Metformin,Caffeine
PKN1_S916	LARP6_S58	0.00270505	8	3	3	Inf_EV-A71,A375R/A375S,Caffeine,Lysophosphatidic acid
PKN1_S916	CEP55_S428	0.00289689	8	5	7	Dispase/2D Acetone,Inf_Influenza A virus,Prostaglandin E2,Inf_EV-A71,BI-D1870 (RSKi),A375R/A375S,Caffeine,PD184352 (MEKi),RSK1/2-RNAi
PKN1_S916	GYS1_S727	0.00293984	8	3	3	Inf_EV-A71,Caffeine,PD184352 (MEKi)
PKN1_S916	IWS1_S248	0.00293984	8	3	3	Prostaglandin E2,Inf_EV-A71,Metformin
PKN1_S916	NUP35_T308	0.00321017	8	3	3	Inf_EV-A71,Caffeine,PD184352 (MEKi)
PKN1_S916	RAB3GAP1_S537	0.00321017	8	7	8	Dispase/2D Acetone,GFP_FGF10/GFP_UT,Inf_Influenza A virus,Metformin,BI-D1870 (RSKi) + PMA,A375R/A375S,Caffeine,PD184352 (MEKi)
PKN1_S916	DNAJC21_S370	0.00332523	8	5	7	ARS 1620 (KRas-G12Ci),Gefitinib (EGFRi),Prostaglandin E2,BI-D1870 (RSKi) + PMA,Caffeine,Dabra (BRAFi)+XL888 (HSP90i),PD184352 (MEKi),RSK1/2-RNAi
PKN1_S916	IRS1_S330	0.00332523	8	3	3	Inf_EV-A71,A375R/A375S,Caffeine,XL888 (HSP90i)/Dabra (BRAFi)
PKN1_S916	ABLIM1_S452	0.003502	8	3	3	Inf_EV-A71,Metformin,Quercetin
PKN1_S916	RPRD2_S1099	0.003502	8	6	7	Metformin,Caffeine,PD184352 (MEKi),Prostaglandin E2,RSK1/2-RNAi,SUM52/MFM223 cells,TGNF
PKN1_S916	FASN_S207	0.003502	8	6	7	ARS 1620 (KRas-G12Ci),Dispase/2D Acetone,Gefitinib (EGFRi),Prostaglandin E2,Metformin,PD184352 (MEKi),RSK1/2-RNAi
PKN1_S916	NUMA1_S169	0.00367818	8	3	3	Inf_EV-A71,A375R/A375S,PD184352 (MEKi),TGNF
PKN1_S916	MAP1B_S937	0.00367818	8	3	3	Inf_EV-A71,Metformin,A375R/A375S,RSK1/2-RNAi
PKN1_S916	ETV3_S139	0.00367818	8	3	3	Prostaglandin E2,Inf_EV-A71,A375R/A375S,PD184352 (MEKi)
PKN1_S916	AMOTL2_S540	0.00367818	8	3	3	Inf_EV-A71,A375R/A375S,Osimertinib+(AZR3/H1975),RSK1/2-RNAi
PKN1_S916	PRRC2C_S1249	0.00381679	8	4	4	Inf_EV-A71,Metformin,Caffeine,RSK1/2-RNAi
PKN1_S916	FOXK2_S30	0.00406251	8	3	3	Inf_EV-A71,Metformin,Caffeine,RSK1/2-RNAi
PKN1_S916	SCAF11_S533	0.00406251	8	3	3	GFP_FGF10/GFP_UT,Inf_EV-A71,Metformin,RSK1/2-RNAi
PKN1_S916	PTS_S19	0.00406251	8	4	5	ARS 1620 (KRas-G12Ci),Gefitinib (EGFRi),Metformin,BI-D1870 (RSKi) + PMA,Caffeine,PD184352 (MEKi)
PKN1_S916	UTP14A_S31	0.00415606	8	3	3	Prostaglandin E2,Inf_EV-A71,Metformin
PKN1_S916	PRKRA_S18	0.00432826	8	6	7	Dasatinib_Res/Parental,Inf_EV-A71,Metformin,Caffeine,Lysophosphatidic acid,Osimertinib+(AZR3/H1975),Osimertinib+(AZR4/H1975),PD184352 (MEKi),TGNF
PKN1_S916	MAP1A_S2106	0.00448043	8	3	3	Inf_Ad2 Virus,Prostaglandin E2,Inf_EV-A71,BI-D1870 (RSKi)
PKN1_S916	TP53BP1_S222	0.00448043	8	3	3	Inf_EV-A71,Metformin,BI-D1870 (RSKi),Caffeine
PKN1_S916	TFE3_S560	0.00452143	8	4	4	Caffeine,Inf_EV-A71,Metformin,PD184352 (MEKi)
PKN1_S916	NAA10_S205	0.00452143	8	4	4	ARS 1620 (KRas-G12Ci),Inf_EV-A71,Metformin,A375R/A375S
PKN1_S916	PRRC2B_S1132	0.0049146	8	3	4	Prostaglandin E2,Inf_EV-A71,PD184352 (MEKi),RSK1/2-RNAi
PKN1_S916	EIF5B_Y134	0.0049343	8	3	3	Inf_EV-A71,Metformin,BI-D1870 (RSKi) + PMA,Caffeine
PKN1_S916	SAAL1_S6	0.0049343	8	3	6	GFP_FGF10/GFP_UT,Metformin,BI-D1870 (RSKi),BI-D1870 (RSKi) + PMA,Caffeine,PD184352 (MEKi),RSK1/2-RNAi
PKN1_S916	ARHGAP10_S591	0.0049343	8	3	3	Dispase/2D Acetone,Inf_EV-A71,RSK1/2-RNAi,SUM52/MFM223 cells
PKN1_S916	SUPV3L1_S725	0.0049343	8	3	3	Inf_EV-A71,Metformin,Osimertinib+(AZR4/H1975),TGNF
PKN1_S916	RAPGEF6_S230	0.00542659	8	3	3	GFP_FGF10/GFP_UT,Inf_EV-A71,Lysophosphatidic acid,RSK1/2-RNAi
PKN1_S916	THOC5_T328	0.00542659	8	4	5	Inf_Influenza A virus,Metformin,Caffeine,PD184352 (MEKi),Quercetin,TGNF
PKN1_S916	KIAA1671_S774	0.00542659	8	3	6	Dasatinib_Res/Parental,Caffeine,Dabra (BRAFi),Dabra (BRAFi)+XL888 (HSP90i),Osimertinib+(AZR3/H1975),Osimertinib+(AZR4/H1975),XL888 (HSP90i)
PKN1_S916	FARP1_S889	0.00595988	8	3	3	Inf_EV-A71,Metformin,Dabra (BRAFi)+XL888 (HSP90i)/Dabra,PD184352 (MEKi)
PKN1_S916	ATG9A_S828	0.00595988	8	3	3	Inf_EV-A71,Dabra (BRAFi)+XL888 (HSP90i),PD184352 (MEKi),SUM52/MFM223 cells
PKN1_S916	FLNA_S2158	0.00595988	8	3	3	ARS 1620 (KRas-G12Ci),Inf_EV-A71,Metformin,TGNF
PKN1_S916	CENPB_S156	0.00595988	8	3	3	Inf_Influenza A virus,Inf_EV-A71,A375R/A375S,PD184352 (MEKi)
PKN1_S916	AMBRA1_S639	0.00595988	8	3	3	Inf_EV-A71,BI-D1870 (RSKi) + PMA,Caffeine,SUM52/MFM223 cells
PKN1_S916	WRAP53_S90	0.00595988	8	3	3	Inf_EV-A71,Metformin,Caffeine,RSK1/2-RNAi
PKN1_S916	DENND4C_S973	0.00653691	8	3	3	GFP_FGF10/GFP_UT,Prostaglandin E2,Metformin,Caffeine
PKN1_S916	YBX1_S209	0.00653691	8	3	3	Inf_EV-A71,BI-D1870 (RSKi) + PMA,A375R/A375S,Quercetin
PKN1_S916	SRRM2_T2316	0.00653691	8	3	4	ARS 1620 (KRas-G12Ci),Prostaglandin E2,Caffeine,Osimertinib+(AZR3/H1975),Osimertinib+(AZR4/H1975)
PKN1_S916	PPFIBP1_S794	0.00716051	8	3	3	Inf_Ad2 Virus,ARS 1620 (KRas-G12Ci),Inf_EV-A71,Caffeine
PKN1_S916	DENND1A_S520	0.00716051	8	3	3	Prostaglandin E2,Inf_EV-A71,PD184352 (MEKi),SUM52/MFM223 cells
PKN1_S916	SRSF2_S212	0.00736363	8	4	4	Prostaglandin E2,Inf_EV-A71,Metformin,RSK1/2-RNAi
PKN1_S916	CAMSAP2_S464	0.00783366	8	5	7	Inf_Ad2 Virus,ARS 1620 (KRas-G12Ci),Metformin,HB-EGF,Lysophosphatidic acid,PD184352 (MEKi),Quercetin,RSK1/2-RNAi
PKN1_S916	ATXN2L_S449	0.00783366	8	3	5	Prostaglandin E2,HB-EGF,Osimertinib+(AZR3/H1975),Osimertinib+(AZR4/H1975),PD184352 (MEKi),RSK1/2-RNAi
PKN1_S916	MYO1C_S408	0.00783366	8	3	3	Inf_EV-A71,Metformin,Lysophosphatidic acid,TGNF
PKN1_S916	MAP3K2_S153	0.00783366	8	3	6	Prostaglandin E2,BI-D1870 (RSKi),BI-D1870 (RSKi) + PMA,Lysophosphatidic acid,Osimertinib+(AZR3/H1975),Osimertinib+(AZR4/H1975),PD184352 (MEKi)
PKN1_S916	AKAP13_S2709	0.00783366	8	3	6	Prostaglandin E2,Metformin,BI-D1870 (RSKi),BI-D1870 (RSKi) + PMA,PD184352 (MEKi),Quercetin,RSK1/2-RNAi
PKN1_S916	EIF3G_T41	0.00783366	8	3	6	Prostaglandin E2,Metformin,BI-D1870 (RSKi),BI-D1870 (RSKi) + PMA,Osimertinib+(AZR3/H1975),PD184352 (MEKi),RSK1/2-RNAi
PKN1_S916	TOMM20_S135	0.00855947	8	3	3	Prostaglandin E2,Inf_EV-A71,Metformin,Dabra (BRAFi)+XL888 (HSP90i)
PKN1_S916	PRRC2C_S878	0.00855947	8	3	6	Metformin,BI-D1870 (RSKi),BI-D1870 (RSKi) + PMA,Osimertinib+(AZR3/H1975),Osimertinib+(AZR4/H1975),PD184352 (MEKi),Quercetin
PKN1_S916	LIMD1_S272	0.00934121	8	3	3	Dasatinib_Res/Parental,Inf_EV-A71,Metformin,PD184352 (MEKi)
PKN1_S916	DSP_S2821	0.00934121	8	5	5	Metformin,A375R/A375S,Caffeine,HB-EGF,Osimertinib+(AZR3/H1975),SUM52/MFM223 cells
PKN1_S916	CCNE2_S21	0.00934121	8	3	3	ARS 1620 (KRas-G12Ci),Prostaglandin E2,Inf_EV-A71,BI-D1870 (RSKi)
PKN1_S916	ZC3H18_S46	0.0101823	8	3	3	Caffeine,Inf_EV-A71,Metformin,RSK1/2-RNAi
PKN1_S916	SND1_S426	0.0101823	8	7	7	Inf_Ad2 Virus,Dispase/2D Acetone,GFP_FGF10/GFP_UT,Metformin,BI-D1870 (RSKi) + PMA,Caffeine,SUM52/MFM223 cells,TGNF
PKN1_S916	PKP2_S151	0.0101823	8	3	3	Inf_EV-A71,Metformin,PD184352 (MEKi),SUM52/MFM223 cells
PKN1_S916	NUP98_S608	0.0101823	8	3	3	Prostaglandin E2,Inf_EV-A71,Metformin,Caffeine
PKN1_S916	LRRC47_S518	0.0101823	8	3	3	Inf_EV-A71,Metformin,Caffeine,HB-EGF
PKN1_S916	SLC39A6_S478	0.0110862	8	3	3	Inf_EV-A71,Metformin,A375R/A375S,TGNF
PKN1_S916	EGFR_S1166	0.0110862	8	4	7	Inf_Ad2 Virus,GFP_FGF10/GFP_UT,BI-D1870 (RSKi) + PMA,Dabra (BRAFi)+XL888 (HSP90i),Dabra (BRAFi)+XL888 (HSP90i)/Dabra,HB-EGF,Lysophosphatidic acid,XL888 (HSP90i)
PKN1_S916	CASC3_S117	0.0110862	8	3	4	ARS 1620 (KRas-G12Ci),Inf_EV-A71,Dabra (BRAFi)+XL888 (HSP90i)/Dabra,RSK1/2-RNAi,XL888 (HSP90i)/Dabra (BRAFi)
PKN1_S916	CAAP1_S89	0.0120566	8	3	3	Inf_Influenza A virus,Inf_EV-A71,Metformin,Caffeine
PKN1_S916	RSF1_T1305	0.0120566	8	3	3	Prostaglandin E2,Inf_EV-A71,Metformin,Caffeine
PKN1_S916	THRAP3_S377	0.0130974	8	3	3	Inf_EV-A71,Metformin,BI-D1870 (RSKi) + PMA,Caffeine
PKN1_S916	NSMCE3_S64	0.0130974	8	3	3	Inf_Influenza A virus,Prostaglandin E2,Inf_EV-A71,RSK1/2-RNAi
PKN1_S916	BCLAF1_S512	0.0142125	8	4	5	GFP_FGF10/GFP_UT,Prostaglandin E2,Metformin,Caffeine,HB-EGF,Lysophosphatidic acid
PKN1_S916	FXR1_S423	0.0142125	8	3	3	Caffeine,Dispase/2D Acetone,Inf_EV-A71,Metformin
PKN1_S916	EIF5B_S164	0.015406	8	3	3	Inf_Ad2 Virus,ARS 1620 (KRas-G12Ci),Inf_EV-A71,SUM52/MFM223 cells
PKN1_S916	CHD3_S1605	0.0166824	8	3	3	Gefitinib (EGFRi),Prostaglandin E2,Inf_EV-A71,Metformin
PKN1_S916	TNKS1BP1_S221	0.0166824	8	5	6	Inf_Ad2 Virus,ARS 1620 (KRas-G12Ci),Inf_Influenza A virus,Metformin,Caffeine,Dabra (BRAFi)+XL888 (HSP90i),XL888 (HSP90i)
PKN1_S916	FAM83H_S523	0.0166824	8	4	6	Dasatinib_Res/Parental,Metformin,BI-D1870 (RSKi) + PMA,Caffeine,Osimertinib+(AZR3/H1975),Osimertinib+(AZR4/H1975),Quercetin
PKN1_S916	POLA2_S141	0.0180458	8	4	7	GFP_FGF10/GFP_UT,Prostaglandin E2,Metformin,BI-D1870 (RSKi) + PMA,Caffeine,PD184352 (MEKi),Quercetin,RSK1/2-RNAi
PKN1_S916	MCM6_S762	0.0210528	8	3	3	GFP_FGF10/GFP_UT,Inf_Influenza A virus,Inf_EV-A71,Metformin
PKN1_S916	NF1_S2543	0.0326747	8	5	7	Inf_Ad2 Virus,Prostaglandin E2,Metformin,BI-D1870 (RSKi) + PMA,Caffeine,Lysophosphatidic acid,PD184352 (MEKi),RSK1/2-RNAi
PKN1_S916	LARP1_S143	0.0375605	8	4	7	ARS 1620 (KRas-G12Ci),GFP_FGF10/GFP_UT,Prostaglandin E2,BI-D1870 (RSKi),BI-D1870 (RSKi) + PMA,HB-EGF,Lysophosphatidic acid,PD184352 (MEKi)
PKN1_S916	SLC16A1_S467	0.0402194	8	4	4	GFP_FGF10/GFP_UT,Prostaglandin E2,Inf_EV-A71,Metformin,Caffeine
PKN1_S916	MORC2_S743	0.0430305	8	3	3	GFP_FGF10/GFP_UT,Inf_EV-A71,Metformin,Dabra (BRAFi)+XL888 (HSP90i)/Dabra
PKN1_S916	HCFC1_S1507	5.07779e-08	7.75	6	8	Dispase/2D Acetone,Hypoxia,Inf_EV-A71,A375R/A375S,Dabra (BRAFi),PD184352 (MEKi),Quercetin,RSK1/2-RNAi,TGNF,XL888 (HSP90i)
PKN1_S916	SCRIB_S1306	2.90981e-06	7.75	8	8	Dasatinib_Res/Parental,Gefitinib (EGFRi),Hypoxia,Prostaglandin E2,Inf_EV-A71,Metformin,BI-D1870 (RSKi) + PMA,A375R/A375S,Caffeine
PKN1_S916	CD2BP2_S49	1.97404e-06	7.66667	3	3	Hypoxia,Inf_EV-A71,Metformin,Caffeine
PKN1_S916	ITSN2_S884	2.58984e-06	7.66667	3	3	Hypoxia,Prostaglandin E2,Metformin,BI-D1870 (RSKi),BI-D1870 (RSKi) + PMA,Caffeine
PKN1_S916	PXN_S126	7.37007e-06	7.66667	5	5	Hypoxia,Inf_EV-A71,Metformin,BI-D1870 (RSKi),A375R/A375S,Caffeine
PKN1_S916	PXN_S126	7.37007e-06	7.66667	5	5	Hypoxia,Inf_EV-A71,Metformin,BI-D1870 (RSKi),A375R/A375S,Caffeine
PKN1_S916	OSBPL8_S808	9.48085e-06	7.66667	3	3	Dispase/2D Acetone,Hypoxia,Prostaglandin E2,Inf_EV-A71,Metformin,PD184352 (MEKi)
PKN1_S916	PTPN12_S571	2.50436e-05	7.66667	3	3	Gefitinib (EGFRi),Hypoxia,Metformin,Dabra (BRAFi),Lysophosphatidic acid
PKN1_S916	STIP1_S481	3.16521e-05	7.66667	4	3	ARS 1620 (KRas-G12Ci),Dispase/2D Acetone,Hypoxia,Prostaglandin E2,Inf_EV-A71,TGNF
PKN1_S916	GATAD2B_T120	4.08522e-06	7.5	5	3	Caffeine,Hypoxia,Prostaglandin E2,Inf_EV-A71,Metformin,A375R/A375S,SUM52/MFM223 cells
PKN1_S916	MAP1A_S1069	6.85521e-06	7.5	4	6	Inf_Ad2 Virus,Hypoxia,Metformin,BI-D1870 (RSKi),PD184352 (MEKi),RSK1/2-RNAi,TGNF
PKN1_S916	DIS3L2_S875	7.83417e-05	7.5	4	7	ARS 1620 (KRas-G12Ci),Prostaglandin E2,Inf_EV-A71,BI-D1870 (RSKi),BI-D1870 (RSKi) + PMA,Caffeine,Osimertinib+(AZR3/H1975),Osimertinib+(AZR4/H1975),PD184352 (MEKi)
PKN1_S916	AKAP11_T1100	0.000134416	7.5	5	6	Dispase/2D Acetone,Prostaglandin E2,Inf_EV-A71,A375R/A375S,Caffeine,Osimertinib+(AZR3/H1975),Osimertinib+(AZR4/H1975),PD184352 (MEKi)
PKN1_S916	RRP1B_S245	0.000507199	7.5	4	6	ARS 1620 (KRas-G12Ci),Prostaglandin E2,Inf_EV-A71,Metformin,BI-D1870 (RSKi) + PMA,Caffeine,PD184352 (MEKi),Quercetin
PKN1_S916	SENP3_S169	0.00059256	7.5	5	8	Prostaglandin E2,Inf_EV-A71,A375R/A375S,Caffeine,Dabra (BRAFi)+XL888 (HSP90i),Dabra (BRAFi)+XL888 (HSP90i)/Dabra,RSK1/2-RNAi,TGNF,XL888 (HSP90i),XL888 (HSP90i)/Dabra (BRAFi)
PKN1_S916	SCRIB_S1448	0.000803602	7.5	4	6	GFP_FGF10/GFP_UT,Prostaglandin E2,Inf_EV-A71,BI-D1870 (RSKi),A375R/A375S,Caffeine,PD184352 (MEKi),RSK1/2-RNAi
PKN1_S916	MAP1B_S1915	0.00108077	7.5	4	8	Inf_Ad2 Virus,Inf_Influenza A virus,Inf_EV-A71,BI-D1870 (RSKi),BI-D1870 (RSKi) + PMA,HB-EGF,Lysophosphatidic acid,PD184352 (MEKi),RSK1/2-RNAi,TGNF
PKN1_S916	SF1_S82	0.00124959	7.5	3	3	Hypoxia,Prostaglandin E2,Inf_EV-A71,Metformin,RSK1/2-RNAi
PKN1_S916	AKAP10_S187	0.00124959	7.5	5	6	GFP_FGF10/GFP_UT,Prostaglandin E2,Inf_EV-A71,BI-D1870 (RSKi),A375R/A375S,Caffeine,Lysophosphatidic acid,PD184352 (MEKi)
PKN1_S916	HSP90AB1_S226	0.001909	7.5	6	7	Inf_Ad2 Virus,Dispase/2D Acetone,GFP_FGF10/GFP_UT,Prostaglandin E2,Inf_EV-A71,Metformin,Dabra (BRAFi)+XL888 (HSP90i),TGNF,XL888 (HSP90i)
PKN1_S916	EPS15L1_S255	0.00327265	7.5	4	6	Prostaglandin E2,Inf_EV-A71,Caffeine,Dabra (BRAFi)+XL888 (HSP90i),RSK1/2-RNAi,SUM52/MFM223 cells,XL888 (HSP90i),XL888 (HSP90i)/Dabra (BRAFi)
PKN1_S916	DYNC1LI1_S516	0.00545548	7.5	8	12	Inf_Ad2 Virus,Dispase/2D Acetone,Inf_Influenza A virus,Prostaglandin E2,Metformin,BI-D1870 (RSKi) + PMA,A375R/A375S,Caffeine,Dabra (BRAFi)+XL888 (HSP90i),HB-EGF,Lysophosphatidic acid,PD184352 (MEKi),RSK1/2-RNAi,XL888 (HSP90i)
PKN1_S916	BAG3_S377	0.00786553	7.5	6	11	Inf_Ad2 Virus,Dasatinib_Res/Parental,Dispase/2D Acetone,BI-D1870 (RSKi) + PMA,A375R/A375S,Caffeine,Dabra (BRAFi),Dabra (BRAFi)+XL888 (HSP90i),HB-EGF,Lysophosphatidic acid,PD184352 (MEKi),RSK1/2-RNAi,XL888 (HSP90i)
PKN1_S916	CARHSP1_S41	1.1633e-05	7.4	6	11	Inf_Ad2 Virus,ARS 1620 (KRas-G12Ci),Hypoxia,Prostaglandin E2,Inf_EV-A71,BI-D1870 (RSKi),BI-D1870 (RSKi) + PMA,Caffeine,Dabra (BRAFi),Dabra (BRAFi)+XL888 (HSP90i),Dabra (BRAFi)+XL888 (HSP90i)/Dabra,Lysophosphatidic acid,PD184352 (MEKi),XL888 (HSP90i)
PKN1_S916	PXN_S130	5.70455e-06	7.33333	5	5	Hypoxia,Inf_EV-A71,Metformin,BI-D1870 (RSKi),A375R/A375S,Caffeine
PKN1_S916	PXN_S130	5.70455e-06	7.33333	5	5	Hypoxia,Inf_EV-A71,Metformin,BI-D1870 (RSKi),A375R/A375S,Caffeine
PKN1_S916	JPT1_S87	0.000569027	7.33333	8	11	Inf_Ad2 Virus,ARS 1620 (KRas-G12Ci),Dispase/2D Acetone,Hypoxia,Inf_EV-A71,Metformin,BI-D1870 (RSKi),BI-D1870 (RSKi) + PMA,Caffeine,HB-EGF,Lysophosphatidic acid,RSK1/2-RNAi
PKN1_S916	MAP1B_S2209	4.38691e-08	7.25	4	7	Hypoxia,Inf_EV-A71,BI-D1870 (RSKi),BI-D1870 (RSKi) + PMA,A375R/A375S,Caffeine,PD184352 (MEKi),RSK1/2-RNAi
PKN1_S916	MAP1B_S2211	5.25988e-09	7	4	6	Hypoxia,Inf_EV-A71,BI-D1870 (RSKi),BI-D1870 (RSKi) + PMA,A375R/A375S,Caffeine,PD184352 (MEKi)
PKN1_S916	JUND_S255	2.46486e-08	7	4	4	Gefitinib (EGFRi),Hypoxia,Inf_EV-A71,Dabra (BRAFi),Osimertinib+(AZR3/H1975),Osimertinib+(AZR4/H1975),PD184352 (MEKi),XL888 (HSP90i)
PKN1_S916	CASC3_S363	8.34253e-06	7	7	5	GFP_FGF10/GFP_UT,Hypoxia,Inf_Influenza A virus,Inf_EV-A71,Metformin,Caffeine,Osimertinib+(AZR3/H1975),Osimertinib+(AZR4/H1975),RSK1/2-RNAi
PKN1_S916	SPAG7_S114	4.21758e-05	7	3	5	ARS 1620 (KRas-G12Ci),Prostaglandin E2,Inf_EV-A71,Caffeine,Osimertinib+(AZR3/H1975),Osimertinib+(AZR4/H1975),Quercetin
PKN1_S916	HIRIP3_S291	0.00010637	7	3	6	GFP_FGF10/GFP_UT,Prostaglandin E2,Inf_EV-A71,Dabra (BRAFi),Dabra (BRAFi)+XL888 (HSP90i),Dabra (BRAFi)+XL888 (HSP90i)/Dabra,HB-EGF,XL888 (HSP90i)
PKN1_S916	WASHC2A_S333	0.000150912	7	6	9	Inf_Ad2 Virus,Prostaglandin E2,Inf_EV-A71,BI-D1870 (RSKi) + PMA,Caffeine,Osimertinib+(AZR3/H1975),Osimertinib+(AZR4/H1975),PD184352 (MEKi),RSK1/2-RNAi,TGNF
PKN1_S916	UNC45A_T15	0.000150912	7	4	7	Inf_Ad2 Virus,ARS 1620 (KRas-G12Ci),Dispase/2D Acetone,Inf_EV-A71,BI-D1870 (RSKi),BI-D1870 (RSKi) + PMA,Caffeine,PD184352 (MEKi),RSK1/2-RNAi
PKN1_S916	FOXK1_S213	0.000230558	7	3	6	Dispase/2D Acetone,Hypoxia,Prostaglandin E2,BI-D1870 (RSKi) + PMA,Caffeine,Dabra (BRAFi)+XL888 (HSP90i),Osimertinib+(AZR3/H1975),Osimertinib+(AZR4/H1975),PD184352 (MEKi),RSK1/2-RNAi
PKN1_S916	CTTN_T401	0.000235678	7	3	6	Dispase/2D Acetone,Hypoxia,Prostaglandin E2,Inf_EV-A71,BI-D1870 (RSKi),BI-D1870 (RSKi) + PMA,Caffeine,PD184352 (MEKi),RSK1/2-RNAi,TGNF
PKN1_S916	EPB41_S92	0.000377347	7	3	3	Prostaglandin E2,Inf_EV-A71,TGNF
PKN1_S916	NES_S1441	0.000377347	7	3	3	Inf_EV-A71,Dabra (BRAFi)+XL888 (HSP90i),PD184352 (MEKi)
PKN1_S916	RBL2_S982	0.000377347	7	3	3	Caffeine,Inf_EV-A71,RSK1/2-RNAi
PKN1_S916	RBM20_S1080	0.000377347	7	3	3	Dispase/2D Acetone,Inf_EV-A71,Metformin
PKN1_S916	HERC1_S1328	0.000422888	7	3	3	GFP_FGF10/GFP_UT,Inf_EV-A71,Caffeine
PKN1_S916	DNMBP_S684	0.000422888	7	3	3	Caffeine,Inf_EV-A71,XL888 (HSP90i)
PKN1_S916	CARMIL2_S1315	0.000422888	7	3	3	Dispase/2D Acetone,Inf_EV-A71,Caffeine
PKN1_S916	MCRIP1_S18	0.000422888	7	3	3	Inf_EV-A71,BI-D1870 (RSKi) + PMA,Caffeine
PKN1_S916	PSMA3_S16	0.000422888	7	3	3	Prostaglandin E2,Inf_EV-A71,Caffeine
PKN1_S916	RMI2_S7	0.000473062	7	3	3	Inf_EV-A71,Caffeine,PD184352 (MEKi)
PKN1_S916	H1-3_T18	0.00047335	7	3	5	Prostaglandin E2,Inf_EV-A71,BI-D1870 (RSKi),BI-D1870 (RSKi) + PMA,A375R/A375S,Quercetin,RSK1/2-RNAi
PKN1_S916	PCF11_T1530	0.000528252	7	3	3	Inf_EV-A71,Metformin,Caffeine
PKN1_S916	C5orf22_S197	0.000528252	7	3	3	Prostaglandin E2,Inf_EV-A71,Caffeine
PKN1_S916	SENP3_S181	0.000552043	7	3	7	Prostaglandin E2,Inf_EV-A71,Caffeine,Dabra (BRAFi)+XL888 (HSP90i),Dabra (BRAFi)+XL888 (HSP90i)/Dabra,PD184352 (MEKi),RSK1/2-RNAi,XL888 (HSP90i),XL888 (HSP90i)/Dabra (BRAFi)
PKN1_S916	GAPVD1_S740	0.000588871	7	3	3	Inf_EV-A71,Metformin,Caffeine
PKN1_S916	CCM2_S164	0.000588871	7	3	3	Prostaglandin E2,Inf_EV-A71,TGNF
PKN1_S916	KMT2D_S373	0.000588871	7	3	3	Inf_EV-A71,Metformin,Caffeine
PKN1_S916	DGCR8_S8	0.000588871	7	3	3	Prostaglandin E2,Inf_EV-A71,RSK1/2-RNAi
PKN1_S916	FLVCR1_T69	0.000588871	7	3	3	Inf_EV-A71,Metformin,Caffeine
PKN1_S916	PAGR1_S237	0.000642391	7	4	8	Inf_Influenza A virus,Inf_EV-A71,Caffeine,Dabra (BRAFi),Dabra (BRAFi)+XL888 (HSP90i),Osimertinib+(AZR3/H1975),Osimertinib+(AZR4/H1975),PD184352 (MEKi),RSK1/2-RNAi,XL888 (HSP90i)
PKN1_S916	RGS3_S806	0.000655357	7	3	3	Inf_EV-A71,Metformin,TGNF
PKN1_S916	NUP153_T102	0.000655357	7	3	3	Inf_EV-A71,Metformin,RSK1/2-RNAi
PKN1_S916	SUGP2_S757	0.000655357	7	3	3	Inf_EV-A71,Metformin,RSK1/2-RNAi
PKN1_S916	C19orf47_S126	0.000728174	7	3	3	Prostaglandin E2,Inf_EV-A71,Caffeine
PKN1_S916	TP53BP1_S301	0.000728174	7	3	3	Inf_EV-A71,Caffeine,Dabra (BRAFi)
PKN1_S916	TNS2_S120	0.000728174	7	3	3	Inf_Ad2 Virus,Inf_EV-A71,Caffeine
PKN1_S916	NCOA1_S395	0.000728174	7	3	3	Inf_EV-A71,Metformin,RSK1/2-RNAi
PKN1_S916	TTF1_S481	0.000728174	7	3	3	Inf_EV-A71,A375R/A375S,Caffeine
PKN1_S916	DTNBP1_S321	0.000728174	7	3	3	Inf_EV-A71,Metformin,Caffeine
PKN1_S916	NBEAL2_S2742	0.000728174	7	3	3	Inf_EV-A71,Metformin,SUM52/MFM223 cells
PKN1_S916	NEK1_S837	0.000728174	7	3	3	ARS 1620 (KRas-G12Ci),Inf_EV-A71,BI-D1870 (RSKi) + PMA
PKN1_S916	PIEZO1_S1619	0.000807818	7	3	3	Inf_EV-A71,Metformin,Dabra (BRAFi)
PKN1_S916	DYNC1I2_S97	0.000807818	7	3	3	Inf_EV-A71,Metformin,RSK1/2-RNAi
PKN1_S916	CLTC_S1494	0.000807818	7	3	3	Inf_EV-A71,Metformin,Caffeine
PKN1_S916	SMC1A_S956	0.000807818	7	3	3	ARS 1620 (KRas-G12Ci),Inf_EV-A71,Metformin
PKN1_S916	HOMEZ_T451	0.000807818	7	3	3	Inf_EV-A71,Caffeine,RSK1/2-RNAi
PKN1_S916	SLC19A1_S5	0.000807818	7	3	3	GFP_FGF10/GFP_UT,Inf_EV-A71,TGNF
PKN1_S916	PDE4D_S715	0.000807818	7	3	3	Inf_EV-A71,Metformin,TGNF
PKN1_S916	MAP1B_S1881	0.000807818	7	3	3	Inf_EV-A71,Metformin,PD184352 (MEKi)
PKN1_S916	XRCC6_S6	0.000807818	7	3	3	GFP_FGF10/GFP_UT,Inf_EV-A71,Caffeine
PKN1_S916	SLF2_S317	0.000807818	7	3	3	Caffeine,Inf_EV-A71,RSK1/2-RNAi
PKN1_S916	PBX2_S395	0.000807818	7	3	3	Inf_EV-A71,Caffeine,PD184352 (MEKi)
PKN1_S916	SASH1_S821	0.000894814	7	3	3	Inf_EV-A71,Metformin,BI-D1870 (RSKi)
PKN1_S916	MYPOP_S202	0.000894814	7	3	3	Inf_EV-A71,Metformin,Caffeine
PKN1_S916	GTPBP1_S12	0.000894814	7	3	5	ARS 1620 (KRas-G12Ci),Prostaglandin E2,BI-D1870 (RSKi),BI-D1870 (RSKi) + PMA,PD184352 (MEKi)
PKN1_S916	CCDC120_S358	0.000894814	7	3	3	Inf_EV-A71,Caffeine,RSK1/2-RNAi
PKN1_S916	LAS1L_S617	0.000894814	7	3	3	Inf_EV-A71,Metformin,TGNF
PKN1_S916	HDLBP_S35	0.000894814	7	3	3	ARS 1620 (KRas-G12Ci),Inf_EV-A71,Metformin
PKN1_S916	FAM117A_S67	0.000894814	7	3	3	Prostaglandin E2,Inf_EV-A71,Caffeine
PKN1_S916	ATG2B_S239	0.000894814	7	3	3	Inf_EV-A71,Metformin,BI-D1870 (RSKi) + PMA
PKN1_S916	KMT2D_T2229	0.000894814	7	3	3	Inf_EV-A71,Metformin,RSK1/2-RNAi
PKN1_S916	MAP1B_S1899	0.000894814	7	3	3	Inf_EV-A71,BI-D1870 (RSKi) + PMA,Caffeine
PKN1_S916	IKBKG_S387	0.000989718	7	3	3	Inf_EV-A71,Metformin,Caffeine
PKN1_S916	UBXN2B_S235	0.000989718	7	5	6	Metformin,A375R/A375S,Caffeine,RSK1/2-RNAi,XL888 (HSP90i),XL888 (HSP90i)/Dabra (BRAFi)
PKN1_S916	DMAP1_T409	0.000989718	7	3	3	Inf_EV-A71,Metformin,PD184352 (MEKi)
PKN1_S916	SLC30A1_S466	0.000989718	7	3	3	ARS 1620 (KRas-G12Ci),Inf_EV-A71,Metformin
PKN1_S916	KMT2A_S153	0.000989718	7	3	3	Prostaglandin E2,Inf_EV-A71,Caffeine
PKN1_S916	SLC23A2_S78	0.000989718	7	3	3	Gefitinib (EGFRi),Inf_EV-A71,Caffeine
PKN1_S916	EPB41L1_S578	0.000989718	7	3	3	Gefitinib (EGFRi),Inf_EV-A71,Osimertinib+(AZR3/H1975)
PKN1_S916	CASKIN2_S695	0.000989718	7	3	3	Inf_EV-A71,Metformin,TGNF
PKN1_S916	TRMT1_S625	0.000989718	7	3	3	Inf_EV-A71,Metformin,BI-D1870 (RSKi) + PMA
PKN1_S916	ASPM_S425	0.000989718	7	3	3	Prostaglandin E2,Inf_EV-A71,A375R/A375S
PKN1_S916	KIF1B_S1605	0.000989718	7	4	3	Caffeine,Metformin,PD184352 (MEKi)
PKN1_S916	MAP1B_T1788	0.000999283	7	5	7	Dasatinib_Res/Parental,Inf_Influenza A virus,Inf_EV-A71,A375R/A375S,Caffeine,HB-EGF,Lysophosphatidic acid,PD184352 (MEKi),RSK1/2-RNAi
PKN1_S916	NIFK_S230	0.00109312	7	4	5	ARS 1620 (KRas-G12Ci),Prostaglandin E2,Caffeine,Osimertinib+(AZR3/H1975),Osimertinib+(AZR4/H1975)
PKN1_S916	EML4_S978	0.00109312	7	3	3	ARS 1620 (KRas-G12Ci),Inf_EV-A71,Caffeine
PKN1_S916	IFNAR2_S384	0.00109312	7	3	3	Inf_EV-A71,Caffeine,XL888 (HSP90i)
PKN1_S916	TRMT1_T646	0.00109312	7	3	3	Caffeine,Inf_EV-A71,Metformin
PKN1_S916	DUS3L_S236	0.00109312	7	3	3	Prostaglandin E2,Inf_EV-A71,BI-D1870 (RSKi) + PMA
PKN1_S916	MARCKSL1_S120	0.00109312	7	3	3	Inf_EV-A71,Metformin,RSK1/2-RNAi
PKN1_S916	LIN54_S264	0.00109312	7	3	3	Dispase/2D Acetone,Inf_EV-A71,Metformin
PKN1_S916	LIMCH1_S192	0.00109312	7	3	3	Inf_EV-A71,Metformin,TGNF
PKN1_S916	NCOA3_S1033	0.00109312	7	3	3	Caffeine,Inf_EV-A71,TGNF
PKN1_S916	KANSL1_T1003	0.00109312	7	3	3	Caffeine,Prostaglandin E2,Inf_EV-A71
PKN1_S916	KMT2C_S4034	0.00109312	7	4	5	GFP_FGF10/GFP_UT,Prostaglandin E2,Caffeine,XL888 (HSP90i),XL888 (HSP90i)/Dabra (BRAFi)
PKN1_S916	ZC3H18_S13	0.00109312	7	3	3	Inf_EV-A71,Metformin,RSK1/2-RNAi
PKN1_S916	OGFR_S585	0.00109312	7	3	3	Inf_EV-A71,Metformin,RSK1/2-RNAi
PKN1_S916	PACSIN3_S276	0.00109312	7	3	3	Inf_EV-A71,Metformin,Caffeine
PKN1_S916	ABL1_S569	0.00115306	7	4	7	ARS 1620 (KRas-G12Ci),Prostaglandin E2,Inf_EV-A71,BI-D1870 (RSKi),BI-D1870 (RSKi) + PMA,Caffeine,Lysophosphatidic acid,PD184352 (MEKi),RSK1/2-RNAi
PKN1_S916	ARHGEF12_S1327	0.00120565	7	3	3	Inf_EV-A71,RSK1/2-RNAi,TGNF
PKN1_S916	ARPC5L_S64	0.00120565	7	3	3	Dispase/2D Acetone,Inf_EV-A71,BI-D1870 (RSKi)
PKN1_S916	SRCAP_S1859	0.00120565	7	3	3	Inf_EV-A71,Metformin,Caffeine
PKN1_S916	ATG9A_S761	0.00120565	7	3	3	Dispase/2D Acetone,Inf_EV-A71,Metformin
PKN1_S916	SNX29_S810	0.00120565	7	3	3	Prostaglandin E2,Inf_EV-A71,Metformin
PKN1_S916	NUMA1_S1887	0.00120565	7	3	3	Inf_EV-A71,Caffeine,RSK1/2-RNAi
PKN1_S916	LARP1_T865	0.00120565	7	3	3	Inf_EV-A71,Metformin,BI-D1870 (RSKi)
PKN1_S916	ADAR_S605	0.00120565	7	3	3	Inf_EV-A71,Metformin,Caffeine
PKN1_S916	DNAJC21_S423	0.00120565	7	3	3	GFP_FGF10/GFP_UT,Inf_EV-A71,Caffeine
PKN1_S916	WWC2_T1004	0.00120565	7	3	3	Inf_EV-A71,Metformin,Quercetin
PKN1_S916	MAP1B_S1801	0.00120565	7	3	3	Inf_EV-A71,A375R/A375S,Caffeine
PKN1_S916	JPH2_T490	0.00120565	7	3	3	Inf_EV-A71,Metformin,TGNF
PKN1_S916	OGFR_T581	0.00120565	7	3	3	Inf_EV-A71,Metformin,RSK1/2-RNAi
PKN1_S916	MPZL1_S208	0.00120565	7	3	3	Inf_EV-A71,Metformin,BI-D1870 (RSKi) + PMA
PKN1_S916	EIF5B_S1168	0.00132784	7	4	6	Inf_EV-A71,Metformin,BI-D1870 (RSKi),BI-D1870 (RSKi) + PMA,Caffeine,Osimertinib+(AZR3/H1975),Osimertinib+(AZR4/H1975),PD184352 (MEKi)
PKN1_S916	MFAP1_S116	0.00132784	7	4	6	Prostaglandin E2,Inf_EV-A71,Metformin,Caffeine,Dabra (BRAFi)+XL888 (HSP90i),Dabra (BRAFi)+XL888 (HSP90i)/Dabra,TGNF,XL888 (HSP90i)
PKN1_S916	PPM1G_S183	0.00132796	7	3	3	Inf_EV-A71,Metformin,BI-D1870 (RSKi) + PMA
PKN1_S916	RELCH_S56	0.00132796	7	3	3	Inf_EV-A71,Metformin,TGNF
PKN1_S916	HSP90AB1_S445	0.00132796	7	3	3	Caffeine,Inf_EV-A71,Metformin
PKN1_S916	AGO2_S387	0.00132796	7	3	3	Inf_EV-A71,Metformin,A375R/A375S
PKN1_S916	EEF1B2_S112	0.00132796	7	3	3	Inf_EV-A71,Metformin,BI-D1870 (RSKi) + PMA
PKN1_S916	RELCH_S186	0.00132796	7	3	3	Inf_EV-A71,Metformin,Caffeine
PKN1_S916	STK17A_S28	0.00132796	7	5	7	BI-D1870 (RSKi),A375R/A375S,Osimertinib+(AZR3/H1975),Osimertinib+(AZR4/H1975),PD184352 (MEKi),Quercetin,TGNF
PKN1_S916	AHCTF1_S1898	0.00132796	7	3	3	ARS 1620 (KRas-G12Ci),Inf_EV-A71,BI-D1870 (RSKi)
PKN1_S916	USP10_S226	0.00132796	7	3	3	Inf_EV-A71,Metformin,Caffeine
PKN1_S916	RAD23A_S133	0.00132796	7	3	3	Inf_EV-A71,Metformin,BI-D1870 (RSKi) + PMA
PKN1_S916	TJAP1_S491	0.00132796	7	3	3	Inf_EV-A71,Metformin,RSK1/2-RNAi
PKN1_S916	PTDSS2_S24	0.00132796	7	3	3	GFP_FGF10/GFP_UT,Inf_EV-A71,Metformin
PKN1_S916	TMEM245_T329	0.00132796	7	3	3	Inf_EV-A71,Metformin,PD184352 (MEKi)
PKN1_S916	EPS15L1_S377	0.00146076	7	3	3	Inf_EV-A71,Metformin,TGNF
PKN1_S916	ITPKB_S49	0.00146076	7	3	3	Inf_EV-A71,A375R/A375S,PD184352 (MEKi)
PKN1_S916	EPB41L1_T580	0.00146076	7	3	3	Gefitinib (EGFRi),Inf_EV-A71,Osimertinib+(AZR4/H1975)
PKN1_S916	MAP1B_S1819	0.00146076	7	3	6	BI-D1870 (RSKi),BI-D1870 (RSKi) + PMA,A375R/A375S,Caffeine,PD184352 (MEKi),RSK1/2-RNAi
PKN1_S916	ANK2_S3823	0.00146076	7	4	6	Caffeine,Metformin,BI-D1870 (RSKi) + PMA,Lysophosphatidic acid,PD184352 (MEKi),RSK1/2-RNAi
PKN1_S916	YBX1_S314	0.00146076	7	3	3	Inf_EV-A71,Metformin,Quercetin
PKN1_S916	NELFB_S557	0.0015261	7	7	12	Gefitinib (EGFRi),GFP_FGF10/GFP_UT,Metformin,BI-D1870 (RSKi) + PMA,A375R/A375S,Caffeine,Dabra (BRAFi),Dabra (BRAFi)+XL888 (HSP90i),Osimertinib+(AZR3/H1975),Osimertinib+(AZR4/H1975),PD184352 (MEKi),RSK1/2-RNAi,XL888 (HSP90i),XL888 (HSP90i)/Dabra (BRAFi)
PKN1_S916	JUN_T239	0.00160478	7	3	3	Gefitinib (EGFRi),Inf_EV-A71,A375R/A375S
PKN1_S916	RIN2_S366	0.00160478	7	3	3	Inf_Ad2 Virus,Inf_EV-A71,Lysophosphatidic acid
PKN1_S916	GSS_S415	0.00160478	7	6	7	ARS 1620 (KRas-G12Ci),Dispase/2D Acetone,Metformin,BI-D1870 (RSKi),Caffeine,Osimertinib+(AZR3/H1975),Osimertinib+(AZR4/H1975)
PKN1_S916	PSEN1_S365	0.00160478	7	3	3	Gefitinib (EGFRi),Inf_EV-A71,Metformin
PKN1_S916	DCUN1D4_S71	0.00160478	7	3	3	Inf_EV-A71,PD184352 (MEKi),TGNF
PKN1_S916	RALY_T286	0.00160478	7	3	3	Prostaglandin E2,Inf_EV-A71,Metformin
PKN1_S916	NCL_S184	0.00160478	7	3	3	Inf_EV-A71,Metformin,BI-D1870 (RSKi) + PMA
PKN1_S916	PPP4R2_S364	0.00160478	7	3	3	Inf_EV-A71,Metformin,Caffeine
PKN1_S916	XRCC4_S327	0.00160478	7	3	3	Inf_EV-A71,Metformin,SUM52/MFM223 cells
PKN1_S916	ZC3H4_S1108	0.00160478	7	4	6	Prostaglandin E2,Metformin,BI-D1870 (RSKi) + PMA,Osimertinib+(AZR3/H1975),Osimertinib+(AZR4/H1975),PD184352 (MEKi)
PKN1_S916	XRCC4_S328	0.00160478	7	3	3	Inf_EV-A71,Metformin,SUM52/MFM223 cells
PKN1_S916	BACH1_S445	0.0017608	7	3	3	Inf_EV-A71,Dabra (BRAFi),RSK1/2-RNAi
PKN1_S916	MARCKSL1_S41	0.0017608	7	3	3	Prostaglandin E2,Inf_EV-A71,TGNF
PKN1_S916	PPP6R1_S759	0.0017608	7	3	6	BI-D1870 (RSKi),BI-D1870 (RSKi) + PMA,Caffeine,PD184352 (MEKi),RSK1/2-RNAi,TGNF
PKN1_S916	FKBP4_S451	0.0017608	7	3	3	Prostaglandin E2,Inf_EV-A71,Metformin
PKN1_S916	RELCH_S182	0.0017608	7	3	3	Inf_EV-A71,Metformin,Caffeine
PKN1_S916	TJP1_Y132	0.0017608	7	3	3	Caffeine,Inf_EV-A71,Metformin
PKN1_S916	PHF8_S854	0.0017608	7	3	3	Inf_EV-A71,Caffeine,Osimertinib+(AZR3/H1975)
PKN1_S916	RABGAP1_S42	0.0017608	7	3	3	ARS 1620 (KRas-G12Ci),Inf_EV-A71,Metformin
PKN1_S916	RABEP1_T408	0.0017608	7	3	3	Inf_EV-A71,Metformin,Lysophosphatidic acid
PKN1_S916	TP53BP1_S1701	0.0017608	7	3	3	Inf_EV-A71,Metformin,Caffeine
PKN1_S916	CHD3_S713	0.0017608	7	3	3	Prostaglandin E2,Inf_EV-A71,Metformin
PKN1_S916	DCP1A_T528	0.00192964	7	3	3	Inf_EV-A71,Metformin,Caffeine
PKN1_S916	BRD4_S470	0.00192964	7	3	3	Gefitinib (EGFRi),Inf_EV-A71,BI-D1870 (RSKi) + PMA
PKN1_S916	MDC1_S1086	0.00192964	7	3	3	Inf_EV-A71,Metformin,PD184352 (MEKi)
PKN1_S916	CPSF4_S212	0.00192964	7	3	3	Prostaglandin E2,Inf_EV-A71,BI-D1870 (RSKi) + PMA
PKN1_S916	ACIN1_S898	0.00192964	7	3	3	GFP_FGF10/GFP_UT,Inf_EV-A71,Metformin
PKN1_S916	ITSN1_S902	0.00192964	7	3	3	Inf_EV-A71,Metformin,Caffeine
PKN1_S916	HNRNPC_S299	0.00192964	7	3	3	Prostaglandin E2,Inf_EV-A71,Metformin
PKN1_S916	USP28_S1053	0.00192964	7	3	3	Inf_EV-A71,Metformin,Osimertinib+(AZR3/H1975)
PKN1_S916	ASAP1_S1008	0.00192964	7	3	3	Dispase/2D Acetone,Inf_EV-A71,TGNF
PKN1_S916	ABLIM1_S706	0.00211217	7	4	5	Prostaglandin E2,Caffeine,Osimertinib+(AZR3/H1975),Osimertinib+(AZR4/H1975),RSK1/2-RNAi
PKN1_S916	SFSWAP_S283	0.00211217	7	3	3	Prostaglandin E2,Inf_EV-A71,Metformin
PKN1_S916	CCDC86_S160	0.00211217	7	3	3	Inf_Influenza A virus,Inf_EV-A71,A375R/A375S
PKN1_S916	CTDP1_S869	0.00211217	7	3	3	Prostaglandin E2,Inf_EV-A71,Metformin
PKN1_S916	CLIP2_S207	0.00211217	7	3	3	Inf_EV-A71,Metformin,PD184352 (MEKi)
PKN1_S916	SCRIB_S1547	0.00211217	7	3	3	Dasatinib_Res/Parental,Inf_EV-A71,Metformin
PKN1_S916	TUBA1C_S439	0.00211217	7	3	3	ARS 1620 (KRas-G12Ci),Inf_EV-A71,Metformin
PKN1_S916	MYO9B_S1972	0.00211217	7	3	6	Dispase/2D Acetone,BI-D1870 (RSKi),BI-D1870 (RSKi) + PMA,A375R/A375S,PD184352 (MEKi),RSK1/2-RNAi
PKN1_S916	WNK1_S2372	0.00230931	7	3	3	Inf_EV-A71,Caffeine,RSK1/2-RNAi
PKN1_S916	RPLP2_S17	0.00230931	7	5	7	ARS 1620 (KRas-G12Ci),Metformin,BI-D1870 (RSKi),Dabra (BRAFi)+XL888 (HSP90i),PD184352 (MEKi),SUM52/MFM223 cells,XL888 (HSP90i)
PKN1_S916	DDA1_S95	0.00230931	7	3	3	Prostaglandin E2,Inf_EV-A71,Dabra (BRAFi)+XL888 (HSP90i)/Dabra
PKN1_S916	VDAC1_S57	0.00230931	7	3	3	Inf_EV-A71,Metformin,TGNF
PKN1_S916	SHROOM3_S1441	0.00230931	7	3	3	Inf_Ad2 Virus,ARS 1620 (KRas-G12Ci),Inf_EV-A71
PKN1_S916	GORASP2_T433	0.00230931	7	3	3	Inf_EV-A71,Metformin,TGNF
PKN1_S916	GAK_S826	0.00230931	7	3	3	Inf_EV-A71,Metformin,HB-EGF
PKN1_S916	SNUPN_S350	0.00230931	7	4	6	GFP_FGF10/GFP_UT,Prostaglandin E2,BI-D1870 (RSKi),BI-D1870 (RSKi) + PMA,Caffeine,PD184352 (MEKi)
PKN1_S916	MAP7D1_S313	0.00230931	7	3	3	Inf_EV-A71,Metformin,PD184352 (MEKi)
PKN1_S916	DBN1_T346	0.00230931	7	3	3	Inf_EV-A71,Metformin,Caffeine
PKN1_S916	ARFGAP1_S343	0.00252201	7	3	3	Inf_EV-A71,Caffeine,PD184352 (MEKi)
PKN1_S916	MAP1B_S1852	0.00252201	7	5	7	Metformin,A375R/A375S,Dabra (BRAFi),Dabra (BRAFi)+XL888 (HSP90i),RSK1/2-RNAi,TGNF,XL888 (HSP90i)
PKN1_S916	SETD2_T1853	0.00252201	7	3	3	Inf_EV-A71,Metformin,TGNF
PKN1_S916	MDC1_S453	0.00252201	7	3	3	Gefitinib (EGFRi),Inf_EV-A71,Metformin
PKN1_S916	MON1A_S153	0.00252201	7	3	3	Dasatinib_Res/Parental,Inf_EV-A71,Metformin
PKN1_S916	EIF4EBP1_T68	0.00252201	7	4	6	ARS 1620 (KRas-G12Ci),BI-D1870 (RSKi) + PMA,A375R/A375S,PD184352 (MEKi),RSK1/2-RNAi,SUM52/MFM223 cells
PKN1_S916	UBA1_S810	0.00252201	7	3	3	Inf_EV-A71,Metformin,BI-D1870 (RSKi)
PKN1_S916	CDK13_S317	0.00252201	7	3	3	Prostaglandin E2,Inf_EV-A71,Metformin
PKN1_S916	CTDP1_S872	0.00252201	7	3	3	Prostaglandin E2,Inf_EV-A71,Metformin
PKN1_S916	CAP1_S34	0.00252201	7	3	3	ARS 1620 (KRas-G12Ci),Inf_EV-A71,TGNF
PKN1_S916	PHACTR4_S590	0.00252201	7	4	6	ARS 1620 (KRas-G12Ci),Metformin,BI-D1870 (RSKi),BI-D1870 (RSKi) + PMA,Caffeine,PD184352 (MEKi)
PKN1_S916	EPRS1_S886	0.00261289	7	5	7	Prostaglandin E2,Inf_EV-A71,BI-D1870 (RSKi) + PMA,A375R/A375S,Dabra (BRAFi)+XL888 (HSP90i)/Dabra,HB-EGF,Osimertinib+(AZR3/H1975),Osimertinib+(AZR4/H1975),PD184352 (MEKi)
PKN1_S916	SURF6_S206	0.00275128	7	3	3	ARS 1620 (KRas-G12Ci),Inf_EV-A71,Quercetin
PKN1_S916	FKBP15_S356	0.00275128	7	3	3	Prostaglandin E2,Inf_EV-A71,Caffeine
PKN1_S916	RPS28_S23	0.00275128	7	3	4	Inf_EV-A71,Metformin,PD184352 (MEKi),RSK1/2-RNAi
PKN1_S916	EEF2_T59	0.00275128	7	3	4	Inf_EV-A71,Metformin,BI-D1870 (RSKi),PD184352 (MEKi)
PKN1_S916	USP5_T623	0.00275128	7	3	3	Inf_EV-A71,Metformin,TGNF
PKN1_S916	RBM39_S136	0.00275128	7	3	3	Inf_EV-A71,Metformin,Caffeine
PKN1_S916	MAP1B_S1260	0.00297525	7	4	7	Inf_EV-A71,A375R/A375S,Caffeine,Dabra (BRAFi)+XL888 (HSP90i),Dabra (BRAFi)+XL888 (HSP90i)/Dabra,PD184352 (MEKi),TGNF,XL888 (HSP90i),XL888 (HSP90i)/Dabra (BRAFi)
PKN1_S916	FXR1_S587	0.00299819	7	3	3	Inf_EV-A71,Metformin,RSK1/2-RNAi
PKN1_S916	UBR5_S2486	0.00299819	7	3	3	Dispase/2D Acetone,Prostaglandin E2,Inf_EV-A71
PKN1_S916	HNRNPM_S633	0.00299819	7	4	7	Metformin,BI-D1870 (RSKi),BI-D1870 (RSKi) + PMA,Caffeine,Osimertinib+(AZR3/H1975),PD184352 (MEKi),RSK1/2-RNAi
PKN1_S916	WDHD1_S407	0.00299819	7	3	3	GFP_FGF10/GFP_UT,Inf_EV-A71,BI-D1870 (RSKi) + PMA
PKN1_S916	TJP2_S1067	0.00299819	7	5	7	ARS 1620 (KRas-G12Ci),Metformin,Caffeine,Osimertinib+(AZR3/H1975),Osimertinib+(AZR4/H1975),PD184352 (MEKi),RSK1/2-RNAi
PKN1_S916	MIER1_S377	0.00299819	7	3	3	Inf_EV-A71,Metformin,TGNF
PKN1_S916	CDC6_S45	0.00326385	7	3	3	Prostaglandin E2,Inf_EV-A71,PD184352 (MEKi)
PKN1_S916	SF3A1_S359	0.00326385	7	3	3	Prostaglandin E2,Inf_EV-A71,Metformin
PKN1_S916	RERE_S675	0.00326385	7	3	3	Inf_EV-A71,Metformin,PD184352 (MEKi)
PKN1_S916	LARP4B_S498	0.00326385	7	4	6	Inf_Ad2 Virus,ARS 1620 (KRas-G12Ci),BI-D1870 (RSKi) + PMA,PD184352 (MEKi),RSK1/2-RNAi,TGNF
PKN1_S916	MICALL1_S486	0.0033819	7	3	5	Dispase/2D Acetone,Hypoxia,Prostaglandin E2,BI-D1870 (RSKi),BI-D1870 (RSKi) + PMA,Lysophosphatidic acid,PD184352 (MEKi)
PKN1_S916	USP14_S143	0.00354944	7	3	3	Inf_EV-A71,A375R/A375S,RSK1/2-RNAi
PKN1_S916	YEATS2_S465	0.00354944	7	4	5	Prostaglandin E2,Metformin,Osimertinib+(AZR3/H1975),Osimertinib+(AZR4/H1975),RSK1/2-RNAi
PKN1_S916	ANKZF1_S361	0.00354944	7	3	5	Dispase/2D Acetone,BI-D1870 (RSKi),BI-D1870 (RSKi) + PMA,Caffeine,PD184352 (MEKi)
PKN1_S916	NOP2_T185	0.00354944	7	3	3	Inf_EV-A71,BI-D1870 (RSKi) + PMA,Caffeine
PKN1_S916	PALLD_S1104	0.00354944	7	3	3	Inf_EV-A71,BI-D1870 (RSKi) + PMA,A375R/A375S
PKN1_S916	BAP1_S597	0.00354944	7	3	3	Inf_EV-A71,Metformin,Caffeine
PKN1_S916	ARHGAP35_S1179	0.00383747	7	6	7	Inf_Ad2 Virus,ARS 1620 (KRas-G12Ci),Prostaglandin E2,Inf_EV-A71,BI-D1870 (RSKi) + PMA,Caffeine,Lysophosphatidic acid,PD184352 (MEKi),XL888 (HSP90i)
PKN1_S916	PLA2G4A_S437	0.00385618	7	4	6	Metformin,BI-D1870 (RSKi),BI-D1870 (RSKi) + PMA,A375R/A375S,PD184352 (MEKi),XL888 (HSP90i)/Dabra (BRAFi)
PKN1_S916	CTNNBL1_S545	0.00385618	7	3	3	Inf_EV-A71,Metformin,A375R/A375S
PKN1_S916	MAGED2_S190	0.00385618	7	3	3	Inf_EV-A71,Metformin,Quercetin
PKN1_S916	PLEKHG3_S647	0.00385618	7	3	3	ARS 1620 (KRas-G12Ci),Inf_EV-A71,Metformin
PKN1_S916	DMXL1_S1896	0.00385618	7	4	7	GFP_FGF10/GFP_UT,Metformin,Dabra (BRAFi)+XL888 (HSP90i),Dabra (BRAFi)+XL888 (HSP90i)/Dabra,TGNF,XL888 (HSP90i),XL888 (HSP90i)/Dabra (BRAFi)
PKN1_S916	ZNF800_S426	0.00385618	7	3	3	GFP_FGF10/GFP_UT,Inf_EV-A71,A375R/A375S
PKN1_S916	ABI1_S323	0.00418537	7	3	3	Inf_EV-A71,Metformin,BI-D1870 (RSKi)
PKN1_S916	TRIM3_S7	0.00418537	7	3	3	Gefitinib (EGFRi),Inf_EV-A71,Metformin
PKN1_S916	MYH9_S1714	0.00418537	7	3	3	ARS 1620 (KRas-G12Ci),Inf_EV-A71,Metformin
PKN1_S916	LRBA_S1135	0.00418537	7	3	3	Inf_EV-A71,Metformin,Caffeine
PKN1_S916	EHBP1L1_T284	0.00449568	7	3	3	Caffeine,Prostaglandin E2,BI-D1870 (RSKi),PD184352 (MEKi)
PKN1_S916	TSC2_S1452	0.00449568	7	3	4	Prostaglandin E2,BI-D1870 (RSKi),A375R/A375S,Caffeine,PD184352 (MEKi)
PKN1_S916	THRAP3_S55	0.00453835	7	3	3	Inf_Ad2 Virus,Inf_EV-A71,Metformin
PKN1_S916	MKI67_S1098	0.00453835	7	3	3	GFP_FGF10/GFP_UT,Inf_EV-A71,Caffeine
PKN1_S916	BOD1L1_S2954	0.00453835	7	3	6	Metformin,BI-D1870 (RSKi),BI-D1870 (RSKi) + PMA,PD184352 (MEKi),RSK1/2-RNAi,SUM52/MFM223 cells
PKN1_S916	BUD13_S235	0.00491655	7	3	3	Inf_EV-A71,Metformin,BI-D1870 (RSKi) + PMA
PKN1_S916	PPP1R12A_S862	0.00532144	7	3	3	ARS 1620 (KRas-G12Ci),Inf_EV-A71,Metformin
PKN1_S916	SRRM1_S551	0.00532144	7	3	3	Prostaglandin E2,Inf_EV-A71,Metformin
PKN1_S916	DLGAP4_T915	0.00532144	7	5	5	GFP_FGF10/GFP_UT,Prostaglandin E2,BI-D1870 (RSKi),Caffeine,Osimertinib+(AZR3/H1975)
PKN1_S916	NFIC_S343	0.00575458	7	3	3	Inf_EV-A71,Caffeine,RSK1/2-RNAi
PKN1_S916	SRRM2_S1541	0.00575458	7	3	3	Inf_EV-A71,Metformin,RSK1/2-RNAi
PKN1_S916	KLC4_S590	0.00575458	7	6	7	Inf_Ad2 Virus,ARS 1620 (KRas-G12Ci),Dispase/2D Acetone,Metformin,BI-D1870 (RSKi) + PMA,Caffeine,RSK1/2-RNAi
PKN1_S916	PAICS_S107	0.0059587	7	5	6	ARS 1620 (KRas-G12Ci),Dispase/2D Acetone,Metformin,Caffeine,HB-EGF,Lysophosphatidic acid,Osimertinib+(AZR3/H1975)
PKN1_S916	HELZ_S1738	0.0059587	7	3	3	Prostaglandin E2,Metformin,A375R/A375S,Caffeine
PKN1_S916	TLE3_S267	0.00621759	7	3	3	Inf_EV-A71,Metformin,RSK1/2-RNAi
PKN1_S916	H1-5_T11	0.0072401	7	3	3	Inf_Influenza A virus,Prostaglandin E2,Inf_EV-A71
PKN1_S916	MISP_S394	0.0072401	7	6	7	GFP_FGF10/GFP_UT,Inf_Influenza A virus,Metformin,A375R/A375S,Osimertinib+(AZR3/H1975),Osimertinib+(AZR4/H1975),SUM52/MFM223 cells
PKN1_S916	PEX14_S232	0.007796	7	3	3	Metformin,Caffeine,PD184352 (MEKi),TGNF
PKN1_S916	SCRIB_S1566	0.007796	7	4	6	Metformin,BI-D1870 (RSKi),BI-D1870 (RSKi) + PMA,A375R/A375S,Caffeine,Prostaglandin E2,RSK1/2-RNAi
PKN1_S916	TP53BP1_S809	0.00780322	7	3	3	Inf_EV-A71,Metformin,BI-D1870 (RSKi)
PKN1_S916	CDK17_S137	0.00780322	7	4	7	Prostaglandin E2,BI-D1870 (RSKi),BI-D1870 (RSKi) + PMA,A375R/A375S,HB-EGF,Lysophosphatidic acid,PD184352 (MEKi)
PKN1_S916	MCM3AP_S527	0.00840346	7	6	7	GFP_FGF10/GFP_UT,Inf_Influenza A virus,Metformin,A375R/A375S,PD184352 (MEKi),RSK1/2-RNAi,TGNF
PKN1_S916	GIGYF2_S160	0.00840346	7	6	6	Inf_Ad2 Virus,Dasatinib_Res/Parental,Prostaglandin E2,Metformin,RSK1/2-RNAi,TGNF
PKN1_S916	PHKA2_S729	0.00850357	7	4	6	Metformin,Caffeine,Dabra (BRAFi),Osimertinib+(AZR3/H1975),Osimertinib+(AZR4/H1975),Prostaglandin E2,XL888 (HSP90i)
PKN1_S916	E2F8_S71	0.00850357	7	3	3	ARS 1620 (KRas-G12Ci),GFP_FGF10/GFP_UT,Prostaglandin E2,SUM52/MFM223 cells
PKN1_S916	ACLY_S455	0.00887456	7	5	8	Inf_Ad2 Virus,Dispase/2D Acetone,GFP_FGF10/GFP_UT,Inf_EV-A71,Metformin,BI-D1870 (RSKi),BI-D1870 (RSKi) + PMA,HB-EGF,PD184352 (MEKi),RSK1/2-RNAi
PKN1_S916	RAF1_S259	0.00926332	7	5	6	Inf_Ad2 Virus,Gefitinib (EGFRi),GFP_FGF10/GFP_UT,Inf_Influenza A virus,A375R/A375S,PD184352 (MEKi),RSK1/2-RNAi
PKN1_S916	SMCR8_S417	0.00926332	7	4	5	Dispase/2D Acetone,Metformin,A375R/A375S,Caffeine,PD184352 (MEKi),RSK1/2-RNAi
PKN1_S916	PRKCA_T497	0.0100782	7	4	4	ARS 1620 (KRas-G12Ci),Dispase/2D Acetone,Prostaglandin E2,Metformin,Caffeine
PKN1_S916	MED1_T1215	0.0104476	7	4	7	GFP_FGF10/GFP_UT,Metformin,BI-D1870 (RSKi),BI-D1870 (RSKi) + PMA,Caffeine,PD184352 (MEKi),RSK1/2-RNAi
PKN1_S916	SKA3_S152	0.0109512	7	3	5	Prostaglandin E2,BI-D1870 (RSKi) + PMA,Caffeine,PD184352 (MEKi),RSK1/2-RNAi,SUM52/MFM223 cells
PKN1_S916	KIAA1217_S1044	0.0109512	7	3	5	Dispase/2D Acetone,BI-D1870 (RSKi),PD184352 (MEKi),RSK1/2-RNAi,SUM52/MFM223 cells,TGNF
PKN1_S916	IRS2_S577	0.0109512	7	4	6	ARS 1620 (KRas-G12Ci),GFP_FGF10/GFP_UT,Inf_Influenza A virus,BI-D1870 (RSKi),A375R/A375S,PD184352 (MEKi),RSK1/2-RNAi
PKN1_S916	CHAMP1_S542	0.0112174	7	3	3	Inf_Influenza A virus,Inf_EV-A71,TGNF
PKN1_S916	PRRC2B_S416	0.0112174	7	3	3	Caffeine,Inf_EV-A71,Dabra (BRAFi)+XL888 (HSP90i)
PKN1_S916	PRPF40A_T373	0.0128842	7	3	3	Inf_EV-A71,Metformin,Osimertinib+(AZR3/H1975),RSK1/2-RNAi
PKN1_S916	IFI16_S106	0.0128842	7	4	5	Gefitinib (EGFRi),Prostaglandin E2,BI-D1870 (RSKi),HB-EGF,PD184352 (MEKi),Quercetin
PKN1_S916	NUCKS1_S54	0.0138256	7	3	3	Inf_EV-A71,Metformin,BI-D1870 (RSKi)
PKN1_S916	HMGA1_S49	0.0139508	7	4	6	Dispase/2D Acetone,Prostaglandin E2,Metformin,BI-D1870 (RSKi),Dabra (BRAFi),Dabra (BRAFi)+XL888 (HSP90i),RSK1/2-RNAi
PKN1_S916	PDS5B_S1383	0.0148032	7	3	3	Prostaglandin E2,Inf_EV-A71,Metformin
PKN1_S916	ZNF592_S368	0.0163015	7	5	5	GFP_FGF10/GFP_UT,Prostaglandin E2,A375R/A375S,Caffeine,Dabra (BRAFi)+XL888 (HSP90i),RSK1/2-RNAi
PKN1_S916	AAK1_T606	0.0175929	7	4	5	ARS 1620 (KRas-G12Ci),Prostaglandin E2,Metformin,BI-D1870 (RSKi) + PMA,PD184352 (MEKi),Quercetin
PKN1_S916	HTT_S432	0.0175929	7	3	6	Inf_Influenza A virus,Metformin,Caffeine,Dabra (BRAFi)+XL888 (HSP90i),Dabra (BRAFi)+XL888 (HSP90i)/Dabra,XL888 (HSP90i),XL888 (HSP90i)/Dabra (BRAFi)
PKN1_S916	PSMA5_S56	0.0175929	7	3	4	GFP_FGF10/GFP_UT,Metformin,BI-D1870 (RSKi),Caffeine,PD184352 (MEKi)
PKN1_S916	FAM117B_S273	0.0175929	7	4	5	ARS 1620 (KRas-G12Ci),Dispase/2D Acetone,Prostaglandin E2,Caffeine,HB-EGF,Lysophosphatidic acid
PKN1_S916	HNRNPDL_S241	0.0189666	7	4	5	Hypoxia,Prostaglandin E2,Metformin,A375R/A375S,Osimertinib+(AZR3/H1975),Osimertinib+(AZR4/H1975)
PKN1_S916	RPL4_S295	0.0204264	7	3	5	Prostaglandin E2,BI-D1870 (RSKi) + PMA,Caffeine,PD184352 (MEKi),Quercetin,TGNF
PKN1_S916	PGM2_S165	0.0236208	7	4	5	ARS 1620 (KRas-G12Ci),Gefitinib (EGFRi),Prostaglandin E2,Metformin,BI-D1870 (RSKi),RSK1/2-RNAi
PKN1_S916	TRIP11_S1891	0.0236208	7	4	3	Caffeine,Osimertinib+(AZR3/H1975),RSK1/2-RNAi,TGNF
PKN1_S916	ARHGAP12_T231	0.0236208	7	5	6	Metformin,Caffeine,Osimertinib+(AZR3/H1975),Osimertinib+(AZR4/H1975),RSK1/2-RNAi,SUM52/MFM223 cells,TGNF
PKN1_S916	ORC6_T195	0.0253636	7	3	6	Prostaglandin E2,BI-D1870 (RSKi),BI-D1870 (RSKi) + PMA,Osimertinib+(AZR3/H1975),Osimertinib+(AZR4/H1975),Quercetin,RSK1/2-RNAi
PKN1_S916	PRP4K_S366	0.0291619	7	3	5	Prostaglandin E2,Metformin,Caffeine,Dabra (BRAFi)+XL888 (HSP90i),Dabra (BRAFi)+XL888 (HSP90i)/Dabra,XL888 (HSP90i)
PKN1_S916	WIZ_S1134	0.0291619	7	3	5	GFP_FGF10/GFP_UT,Prostaglandin E2,BI-D1870 (RSKi),Caffeine,PD184352 (MEKi),RSK1/2-RNAi
PKN1_S916	MAP4K5_S335	0.0312262	7	4	5	Prostaglandin E2,Caffeine,Lysophosphatidic acid,RSK1/2-RNAi,XL888 (HSP90i),XL888 (HSP90i)/Dabra (BRAFi)
PKN1_S916	FAM83H_S914	0.0334068	7	4	6	Dasatinib_Res/Parental,BI-D1870 (RSKi) + PMA,Caffeine,Osimertinib+(AZR3/H1975),Osimertinib+(AZR4/H1975),PD184352 (MEKi),SUM52/MFM223 cells
PKN1_S916	CLASP1_S646	0.0334068	7	3	5	Prostaglandin E2,BI-D1870 (RSKi),BI-D1870 (RSKi) + PMA,PD184352 (MEKi),Quercetin,TGNF
PKN1_S916	GIGYF2_S26	0.0380952	7	7	11	Dasatinib_Res/Parental,GFP_FGF10/GFP_UT,Inf_Influenza A virus,Prostaglandin E2,BI-D1870 (RSKi),BI-D1870 (RSKi) + PMA,Caffeine,Lysophosphatidic acid,Osimertinib+(AZR3/H1975),Osimertinib+(AZR4/H1975),PD184352 (MEKi),RSK1/2-RNAi,SUM52/MFM223 cells
PKN1_S916	CDC42BPB_S1690	0.0381353	7	5	6	Metformin,Caffeine,Dabra (BRAFi)+XL888 (HSP90i)/Dabra,Lysophosphatidic acid,Osimertinib+(AZR3/H1975),Osimertinib+(AZR4/H1975),RSK1/2-RNAi
PKN1_S916	SSH3_S37	0.0381353	7	4	6	Inf_Ad2 Virus,Metformin,BI-D1870 (RSKi),Caffeine,Osimertinib+(AZR3/H1975),Osimertinib+(AZR4/H1975),RSK1/2-RNAi
PKN1_S916	SMARCA5_S116	0.0433859	7	3	3	Prostaglandin E2,Inf_EV-A71,Metformin,A375R/A375S
PKN1_S916	RALGPS2_S329	3.03883e-07	6.8	4	8	Dispase/2D Acetone,Hypoxia,Prostaglandin E2,Inf_EV-A71,BI-D1870 (RSKi),BI-D1870 (RSKi) + PMA,Caffeine,Osimertinib+(AZR4/H1975),PD184352 (MEKi),Quercetin,RSK1/2-RNAi,SUM52/MFM223 cells
PKN1_S916	SRRM2_T866	3.03883e-07	6.8	5	6	GFP_FGF10/GFP_UT,Hypoxia,Prostaglandin E2,Inf_EV-A71,Metformin,Caffeine,Dabra (BRAFi)+XL888 (HSP90i)/Dabra,HB-EGF,Osimertinib+(AZR3/H1975),Osimertinib+(AZR4/H1975),XL888 (HSP90i)/Dabra (BRAFi)
PKN1_S916	RETREG3_S320	8.86924e-07	6.8	3	3	Hypoxia,Prostaglandin E2,Inf_EV-A71,Dabra (BRAFi)+XL888 (HSP90i),Dabra (BRAFi)+XL888 (HSP90i)/Dabra,HB-EGF,Lysophosphatidic acid,RSK1/2-RNAi
PKN1_S916	SCARF2_S653	4.39604e-09	6.75	3	3	Hypoxia,Inf_EV-A71,A375R/A375S,Caffeine,RSK1/2-RNAi
PKN1_S916	DKC1_S455	6.46931e-07	6.75	3	4	Hypoxia,Inf_Influenza A virus,Inf_EV-A71,Caffeine,Dabra (BRAFi),Dabra (BRAFi)+XL888 (HSP90i),Dabra (BRAFi)+XL888 (HSP90i)/Dabra,XL888 (HSP90i)
PKN1_S916	SLC9A1_S785	8.85644e-07	6.75	3	3	Hypoxia,Prostaglandin E2,Inf_EV-A71,Metformin,Dabra (BRAFi)+XL888 (HSP90i),Dabra (BRAFi)+XL888 (HSP90i)/Dabra
PKN1_S916	PPID_S198	5.27602e-06	6.75	7	9	Dispase/2D Acetone,Hypoxia,Inf_EV-A71,Metformin,A375R/A375S,Caffeine,Dabra (BRAFi),PD184352 (MEKi),XL888 (HSP90i),XL888 (HSP90i)/Dabra (BRAFi)
PKN1_S916	LARP4B_S601	4.4819e-05	6.75	4	7	Hypoxia,Inf_EV-A71,BI-D1870 (RSKi) + PMA,Osimertinib+(AZR3/H1975),Osimertinib+(AZR4/H1975),PD184352 (MEKi),Prostaglandin E2,RSK1/2-RNAi,SUM52/MFM223 cells,XL888 (HSP90i)/Dabra (BRAFi)
PKN1_S916	AHCTF1_S1218	6.42607e-06	6.66667	4	3	Hypoxia,Inf_EV-A71,Metformin,A375R/A375S,Caffeine,RSK1/2-RNAi
PKN1_S916	TNKS1BP1_S601	1.0469e-05	6.66667	6	11	Inf_Ad2 Virus,Dasatinib_Res/Parental,Dispase/2D Acetone,Inf_EV-A71,Metformin,BI-D1870 (RSKi),BI-D1870 (RSKi) + PMA,Caffeine,Dabra (BRAFi),Dabra (BRAFi)+XL888 (HSP90i),Dabra (BRAFi)+XL888 (HSP90i)/Dabra,PD184352 (MEKi),XL888 (HSP90i),XL888 (HSP90i)/Dabra (BRAFi)
PKN1_S916	NSUN2_S743	0.00011895	6.66667	8	10	GFP_FGF10/GFP_UT,Prostaglandin E2,Inf_EV-A71,Metformin,BI-D1870 (RSKi) + PMA,A375R/A375S,Caffeine,HB-EGF,Lysophosphatidic acid,Osimertinib+(AZR3/H1975),PD184352 (MEKi),SUM52/MFM223 cells
PKN1_S916	NOP2_S732	0.000459894	6.66667	3	4	Hypoxia,Prostaglandin E2,Inf_EV-A71,A375R/A375S,Caffeine,Quercetin,TGNF
PKN1_S916	SRRM1_S391	9.96099e-08	6.6	4	5	Hypoxia,Inf_Influenza A virus,Prostaglandin E2,Inf_EV-A71,Metformin,Dabra (BRAFi)+XL888 (HSP90i),SUM52/MFM223 cells,XL888 (HSP90i)
PKN1_S916	EIF5B_S135	1.45163e-07	6.6	6	6	ARS 1620 (KRas-G12Ci),Gefitinib (EGFRi),Hypoxia,Prostaglandin E2,Inf_EV-A71,Metformin,BI-D1870 (RSKi) + PMA,Caffeine,HB-EGF,SUM52/MFM223 cells
PKN1_S916	EML4_S146	0.000197303	6.6	3	6	Hypoxia,Inf_EV-A71,BI-D1870 (RSKi) + PMA,Dabra (BRAFi)+XL888 (HSP90i)/Dabra,Lysophosphatidic acid,Osimertinib+(AZR3/H1975),Osimertinib+(AZR4/H1975),Quercetin,RSK1/2-RNAi,XL888 (HSP90i)/Dabra (BRAFi)
PKN1_S916	DHX34_S749	7.68988e-08	6.5	4	4	Hypoxia,Prostaglandin E2,Inf_EV-A71,A375R/A375S,Caffeine
PKN1_S916	DHX34_S750	1.08744e-07	6.5	4	4	Hypoxia,Prostaglandin E2,Inf_EV-A71,A375R/A375S,Caffeine
PKN1_S916	FAM53C_S232	2.1369e-07	6.5	4	4	Hypoxia,Prostaglandin E2,Inf_EV-A71,Metformin,Caffeine,Lysophosphatidic acid,XL888 (HSP90i)/Dabra (BRAFi)
PKN1_S916	NCOR2_S152	2.98813e-05	6.5	3	3	Hypoxia,Inf_Influenza A virus,Inf_EV-A71,Caffeine,RSK1/2-RNAi,SUM52/MFM223 cells,TGNF
PKN1_S916	MAP1B_S1792	0.000293646	6.5	3	7	Dasatinib_Res/Parental,Inf_EV-A71,BI-D1870 (RSKi),Caffeine,Dabra (BRAFi)+XL888 (HSP90i),Dabra (BRAFi)+XL888 (HSP90i)/Dabra,RSK1/2-RNAi,XL888 (HSP90i),XL888 (HSP90i)/Dabra (BRAFi)
PKN1_S916	HNRNPK_S379	0.000293646	6.5	5	9	Inf_Ad2 Virus,Dispase/2D Acetone,Prostaglandin E2,Metformin,BI-D1870 (RSKi),BI-D1870 (RSKi) + PMA,Caffeine,Dabra (BRAFi),Dabra (BRAFi)+XL888 (HSP90i),RSK1/2-RNAi,XL888 (HSP90i)
PKN1_S916	BAIAP2_S325	0.000344199	6.5	3	4	ARS 1620 (KRas-G12Ci),Hypoxia,Caffeine,Osimertinib+(AZR3/H1975),Osimertinib+(AZR4/H1975),TGNF
PKN1_S916	SNTB1_S219	0.000344199	6.5	4	7	Dispase/2D Acetone,Inf_EV-A71,Caffeine,Dabra (BRAFi),Dabra (BRAFi)+XL888 (HSP90i),Dabra (BRAFi)+XL888 (HSP90i)/Dabra,RSK1/2-RNAi,XL888 (HSP90i)
PKN1_S916	LARP1_S631	0.000402466	6.5	3	5	Dispase/2D Acetone,Prostaglandin E2,Inf_EV-A71,Metformin,BI-D1870 (RSKi),BI-D1870 (RSKi) + PMA,PD184352 (MEKi)
PKN1_S916	PARVA_S8	0.000469468	6.5	3	7	GFP_FGF10/GFP_UT,Inf_EV-A71,BI-D1870 (RSKi) + PMA,HB-EGF,Lysophosphatidic acid,Osimertinib+(AZR3/H1975),Osimertinib+(AZR4/H1975),PD184352 (MEKi),RSK1/2-RNAi
PKN1_S916	PAK1_S174	0.000469468	6.5	4	8	ARS 1620 (KRas-G12Ci),Gefitinib (EGFRi),Prostaglandin E2,Metformin,BI-D1870 (RSKi),BI-D1870 (RSKi) + PMA,Osimertinib+(AZR3/H1975),Osimertinib+(AZR4/H1975),PD184352 (MEKi),RSK1/2-RNAi
PKN1_S916	SMG9_S7	0.000469468	6.5	3	6	Inf_EV-A71,Metformin,BI-D1870 (RSKi),Caffeine,HB-EGF,Lysophosphatidic acid,PD184352 (MEKi),RSK1/2-RNAi
PKN1_S916	BAG6_S1081	0.000546345	6.5	4	6	Prostaglandin E2,Inf_EV-A71,Metformin,BI-D1870 (RSKi) + PMA,PD184352 (MEKi),RSK1/2-RNAi,SUM52/MFM223 cells,TGNF
PKN1_S916	HTT_S1199	0.00112801	6.5	3	6	Dispase/2D Acetone,Prostaglandin E2,Inf_EV-A71,BI-D1870 (RSKi),BI-D1870 (RSKi) + PMA,Caffeine,PD184352 (MEKi),RSK1/2-RNAi
PKN1_S916	GIGYF1_S638	0.00169978	6.5	6	7	Dispase/2D Acetone,GFP_FGF10/GFP_UT,Inf_EV-A71,Metformin,A375R/A375S,Dabra (BRAFi),Dabra (BRAFi)+XL888 (HSP90i),Lysophosphatidic acid,Osimertinib+(AZR4/H1975)
PKN1_S916	WDR44_S96	0.00221264	6.5	3	5	Gefitinib (EGFRi),Prostaglandin E2,Inf_EV-A71,BI-D1870 (RSKi),BI-D1870 (RSKi) + PMA,Caffeine,PD184352 (MEKi)
PKN1_S916	APPL1_S401	0.00251744	6.5	3	6	Caffeine,Inf_EV-A71,BI-D1870 (RSKi),BI-D1870 (RSKi) + PMA,PD184352 (MEKi),Prostaglandin E2,RSK1/2-RNAi,SUM52/MFM223 cells
PKN1_S916	WASHC2A_S284	0.00285903	6.5	5	8	Prostaglandin E2,BI-D1870 (RSKi),BI-D1870 (RSKi) + PMA,A375R/A375S,Caffeine,PD184352 (MEKi),RSK1/2-RNAi,SUM52/MFM223 cells,TGNF
PKN1_S916	ABLIM1_S431	0.0032412	6.5	4	6	Prostaglandin E2,Inf_EV-A71,BI-D1870 (RSKi),Caffeine,Osimertinib+(AZR3/H1975),Osimertinib+(AZR4/H1975),RSK1/2-RNAi,SUM52/MFM223 cells
PKN1_S916	RANBP10_S369	0.00366805	6.5	4	5	Prostaglandin E2,Inf_EV-A71,A375R/A375S,Caffeine,PD184352 (MEKi),RSK1/2-RNAi,TGNF
PKN1_S916	BAIAP2L1_T257	0.00366805	6.5	5	6	Inf_Influenza A virus,Inf_EV-A71,Metformin,Lysophosphatidic acid,Osimertinib+(AZR4/H1975),PD184352 (MEKi),Quercetin,RSK1/2-RNAi
PKN1_S916	DBN1_S337	0.004144	6.5	5	8	Dasatinib_Res/Parental,Prostaglandin E2,Inf_EV-A71,Metformin,BI-D1870 (RSKi),BI-D1870 (RSKi) + PMA,PD184352 (MEKi),RSK1/2-RNAi,TGNF
PKN1_S916	MTDH_S308	0.00663989	6.5	6	8	Dasatinib_Res/Parental,GFP_FGF10/GFP_UT,Prostaglandin E2,BI-D1870 (RSKi),A375R/A375S,Dabra (BRAFi)+XL888 (HSP90i)/Dabra,Osimertinib+(AZR4/H1975),PD184352 (MEKi),RSK1/2-RNAi,TGNF
PKN1_S916	MKI67_S1861	0.00663989	6.5	3	5	Inf_Influenza A virus,Inf_EV-A71,BI-D1870 (RSKi),Caffeine,Dabra (BRAFi),Dabra (BRAFi)+XL888 (HSP90i),PD184352 (MEKi)
PKN1_S916	CTTN_S418	0.0260071	6.5	4	6	Inf_Ad2 Virus,Dispase/2D Acetone,GFP_FGF10/GFP_UT,Inf_EV-A71,BI-D1870 (RSKi),BI-D1870 (RSKi) + PMA,Osimertinib+(AZR3/H1975),PD184352 (MEKi)
PKN1_S916	DKC1_S453	1.54563e-05	6.4	3	6	Hypoxia,Inf_Influenza A virus,Prostaglandin E2,Inf_EV-A71,Caffeine,Dabra (BRAFi)+XL888 (HSP90i),Dabra (BRAFi)+XL888 (HSP90i)/Dabra,XL888 (HSP90i),XL888 (HSP90i)/Dabra (BRAFi)

## Sheet: S916_UDDU
PKN1 site	Coregulated_POp	FET p-Value	UDDU Freq	UDDU_PMID_confidence	UDDU_Code_confidence	EXP_code
PKN1_S916	TBX2_S710	8.91545e-10	19	3	3	Inf_Ad2 Virus,Hypoxia,RSK1/2-RNAi
PKN1_S916	TBX2_S705	8.91545e-10	19	3	3	Inf_Ad2 Virus,Hypoxia,RSK1/2-RNAi
PKN1_S916	ZNF316_S112	0.000380633	9	3	3	Metformin,Hypoxia,RSK1/2-RNAi
PKN1_S916	EI24_S326	0.000660485	6.66667	3	4	Hypoxia,Prostaglandin E2,Metformin,BI-D1870 (RSKi) + PMA,Caffeine,Osimertinib+(AZR3/H1975),Osimertinib+(AZR4/H1975)
PKN1_S916	RAI14_S296	0.000917321	9	3	3	ARS 1620 (KRas-G12Ci),Metformin,Hypoxia
PKN1_S916	CLSPN_S1289	0.00154324	8	3	4	Prostaglandin E2,Metformin,BI-D1870 (RSKi),PD184352 (MEKi)
PKN1_S916	HSPB1_S78	0.00230931	7	3	7	GFP_FGF10/GFP_UT,Dabra (BRAFi)+XL888 (HSP90i),Dabra (BRAFi)+XL888 (HSP90i)/Dabra,Osimertinib+(AZR3/H1975),Osimertinib+(AZR4/H1975),XL888 (HSP90i),XL888 (HSP90i)/Dabra (BRAFi)
PKN1_S916	TMCC1_S414	0.00332523	8	4	5	ARS 1620 (KRas-G12Ci),Caffeine,Metformin,BI-D1870 (RSKi) + PMA,PD184352 (MEKi),RSK1/2-RNAi
PKN1_S916	C1orf226_S223	0.0150887	7	3	5	ARS 1620 (KRas-G12Ci),Metformin,BI-D1870 (RSKi) + PMA,Osimertinib+(AZR3/H1975),Osimertinib+(AZR4/H1975),PD184352 (MEKi)
PKN1_S916	ESYT2_S755	0.0219765	7	3	5	ARS 1620 (KRas-G12Ci),Prostaglandin E2,Caffeine,Osimertinib+(AZR3/H1975),Osimertinib+(AZR4/H1975),Quercetin
