# Supplementary material for: Dissecting the Phospho-Regulatory Landscape of Protein Kinase N1 (PKN1) and Its Downstream Signaling: Functional Insights into the Activity-Dependent and Disease-Relevant Phosphosites
Source: Int J Mol Sci. 2026 Feb 25;27(5):2137. doi: 10.3390/ijms27052137 (PMC12984926; doi:10.3390/ijms27052137)
Supplement: Supplementary file 1 [file ijms-27-02137-s001.zip › Supplementary Table S3.xlsx]

## Sheet: Supplementary Information
Title
Dissecting the Phospho-Regulatory Landscape of Protein Kinase N1 (PKN1) and Its Downstream Signaling: Functional Insights into the Activity-Dependent and Disease-Relevant Phosphosites
Supplementary file description
Co-regulated POp in upstream kinases and downstream substrates of PKN1

## Sheet: PKN1 Upstream Kinase
PKN1 site	Co-regulated_POp	FET p-Value	Co-regulation Freq	Kinase Source	Co-regulation Type
PKN1_S562	CDK2_Y15	4.25005e-05	22	Johnson et al, Predicted	UUDD
PKN1_S562	CDK2_T14	0.000104969	12	Johnson et al, Predicted	UUDD
PKN1_S562	CSNK1A1_T321	2.52283e-05	14	Predicted	UUDD
PKN1_S916	SRPK1_S51	3.63209e-12	32	Johnson et al	UUDD
PKN1_S916	CDK13_T1246	4.92707e-06	8	Johnson et al	UUDD
PKN1_S916	CDK13_S315	0.000497985	8	Johnson et al	UUDD
PKN1_S916	CDK13_S317	0.00252201	7	Johnson et al	UUDD
PKN1_S916	MAP2K2_S295	8.76348e-06	16	Predicted	UUDD
PKN1_S916	MAP2K2_T394	1.29986e-05	11	Predicted	UUDD
PKN1_S916	MAPK3_Y204	0.0434604	9	Predicted	UUDD
PKN1_S916	MAP2K2_S23	0.00243228	9	Predicted	UUDD

## Sheet: PKN1 Downstream Substrate
PKN1 site	Co-regulated_POp	FET p-Value	Co-regulation Freq	Kinase Source	Co-regulation Type
PKN1_S562	EIF4A3_S12	1.26538e-05	28	Johnson et al	UUDD
PKN1_S562	CIAPIN1_S183	4.92122e-05	12.5	Johnson et al	UUDD
PKN1_S562	POLR1G_T287	0.000293186	13	Johnson et al	UUDD
PKN1_S562	SCYL2_S677	0.000739094	18	Johnson et al	UUDD
PKN1_S562	CWC22_S93	0.000806313	12	Johnson et al	UUDD
PKN1_S562	ARHGEF6_S684	0.00130065	15	Johnson et al	UUDD
PKN1_S562	LARP4B_S498	0.00131931	16	Johnson et al	UUDD
PKN1_S562	ABI2_S242	0.00271397	13	Johnson et al	UUDD
PKN1_S562	BAIAP2L2_S478	0.00305377	13	Johnson et al	UUDD
PKN1_S562	LBR_S84	0.0061106	11	Johnson et al	UUDD
PKN1_S562	PARP4_S1335	0.00653954	12	Johnson et al	UUDD
PKN1_S562	PPP2R5C_S497	0.0100037	11	Johnson et al	UUDD
PKN1_S562	TBC1D4_S566	0.015923	11	Johnson et al	UUDD
PKN1_S562	NES_S768	0.0299329	10.5	Johnson et al	UUDD
PKN1_S562	TOM1_S376	0.00108058	11	Johnson et al	UDDU
PKN1_S562	LMNA_S301	0.00198231	14	Johnson et al	UDDU
PKN1_S916	EIF5B_S222	0.000689007	8	htp	UUDD
PKN1_S916	SRRM1_S597	1.47011e-12	28	Johnson et al	UUDD
PKN1_S916	SRRM1_S713	1.41699e-10	16.5	Johnson et al	UUDD
PKN1_S916	FKBP15_S956	5.35634e-10	16	Johnson et al	UUDD
PKN1_S916	NDRG3_S331	8.0093e-10	16	Johnson et al	UUDD
PKN1_S916	MAP1B_S2211	5.25988e-09	7	Johnson et al	UUDD
PKN1_S916	WASHC2C_S288	3.98933e-08	21	Johnson et al	UUDD
PKN1_S916	SPECC1L_S384	8.29214e-08	24	Johnson et al	UUDD
PKN1_S916	EHBP1L1_S1257	1.06291e-07	20	Johnson et al	UUDD
PKN1_S916	ZC3H13_S372	1.62806e-07	8.66667	Johnson et al	UUDD
PKN1_S916	FAM53C_S232	2.1369e-07	6.5	Johnson et al	UUDD
PKN1_S916	SRSF6_S314	4.37552e-07	10.3333	Johnson et al	UUDD
PKN1_S916	PI4KB_S511	5.58724e-07	22	Johnson et al	UUDD
PKN1_S916	PHLDB1_S520	6.54943e-07	20	Johnson et al	UUDD
PKN1_S916	SRRM2_S297	3.75921e-06	8.33333	Johnson et al	UUDD
PKN1_S916	BAIAP2L2_S465	5.54225e-06	13	Johnson et al	UUDD
PKN1_S916	TNS3_S776	1.27764e-05	18	Johnson et al	UUDD
PKN1_S916	UBE4B_S105	2.41346e-05	16	Johnson et al	UUDD
PKN1_S916	CDC42EP1_S101	2.92121e-05	14	Johnson et al	UUDD
PKN1_S916	TJAP1_S545	3.63405e-05	15	Johnson et al	UUDD
PKN1_S916	PNPLA2_S404	3.80417e-05	12	Johnson et al	UUDD
PKN1_S916	DCUN1D5_S9	4.88567e-05	8.5	Johnson et al	UUDD
PKN1_S916	MVD_S96	5.66281e-05	11	Johnson et al	UUDD
PKN1_S916	DCP1A_S522	6.02649e-05	13	Johnson et al	UUDD
PKN1_S916	VIPAS39_S121	6.32537e-05	13	Johnson et al	UUDD
PKN1_S916	PAXX_S152	6.86579e-05	16	Johnson et al	UUDD
PKN1_S916	CAMSAP1_S629	7.82878e-05	10	Johnson et al	UUDD
PKN1_S916	DENND4A_S1225	7.82878e-05	10	Johnson et al	UUDD
PKN1_S916	DBNL_S269	9.06444e-05	20	Johnson et al	UUDD
PKN1_S916	CDK11B_S752	9.25339e-05	11	Johnson et al	UUDD
PKN1_S916	SCAF1_S498	9.68187e-05	16	Johnson et al	UUDD
PKN1_S916	PWP1_S485	0.000121463	11	Johnson et al	UUDD
PKN1_S916	CCDC120_S360	0.000126096	9	Johnson et al	UUDD
PKN1_S916	SRRM2_S778	0.000136044	10	Johnson et al	UUDD
PKN1_S916	GTF2F1_S385	0.000149316	13	Johnson et al	UUDD
PKN1_S916	PACS2_S416	0.000163131	9	Johnson et al	UUDD
PKN1_S916	SRRM2_T2034	0.000180446	11	Johnson et al	UUDD
PKN1_S916	NOP2_S58	0.000183757	14	Johnson et al	UUDD
PKN1_S916	PANK2_S168	0.000184699	13	Johnson et al	UUDD
PKN1_S916	CHERP_S815	0.000184699	13	Johnson et al	UUDD
PKN1_S916	USP8_S718	0.000205257	11	Johnson et al	UUDD
PKN1_S916	GFPT1_S261	0.000249624	14	Johnson et al	UUDD
PKN1_S916	MEX3A_S338	0.00028098	8	Johnson et al	UUDD
PKN1_S916	SRRM2_S1101	0.000299447	11	Johnson et al	UUDD
PKN1_S916	TACC2_S2072	0.00033866	11	Johnson et al	UUDD
PKN1_S916	TRAF7_S61	0.000338856	9	Johnson et al	UUDD
PKN1_S916	EPB41_S92	0.000377347	7	Johnson et al	UUDD
PKN1_S916	MBD3_S85	0.000382486	11	Johnson et al	UUDD
PKN1_S916	ARFGEF3_S2097	0.000398039	8	Johnson et al	UUDD
PKN1_S916	IRS2_S306	0.000408258	10	Johnson et al	UUDD
PKN1_S916	MCRIP1_S18	0.000422888	7	Johnson et al	UUDD
PKN1_S916	HDAC7_S486	0.000465268	11	Johnson et al	UUDD
PKN1_S916	CDK13_S315	0.000497985	8	Johnson et al	UUDD
PKN1_S916	CHERP_S817	0.00051136	13	Johnson et al	UUDD
PKN1_S916	PANK4_T406	0.000555723	8	Johnson et al	UUDD
PKN1_S916	JPT1_S87	0.000569027	7.33333	Johnson et al	UUDD
PKN1_S916	SCAMP2_S319	0.000619234	8	Johnson et al	UUDD
PKN1_S916	SH3PXD2A_S1002	0.000650435	10	Johnson et al	UUDD
PKN1_S916	PRKAA1_S496	0.000666205	9	Johnson et al	UUDD
PKN1_S916	PALLD_S1118	0.000666205	9	Johnson et al	UUDD
PKN1_S916	FNBP1_S497	0.000670738	9	Johnson et al	UUDD
PKN1_S916	RPS14_S139	0.000691948	11	Johnson et al	UUDD
PKN1_S916	R3HDM1_S381	0.000721146	10	Johnson et al	UUDD
PKN1_S916	SLF2_S317	0.000807818	7	Johnson et al	UUDD
PKN1_S916	WDR4_S391	0.000825589	9	Johnson et al	UUDD
PKN1_S916	EIF4G1_S1185	0.000893427	11	Johnson et al	UUDD
PKN1_S916	FAM117A_S67	0.000894814	7	Johnson et al	UUDD
PKN1_S916	ATG16L1_S287	0.001018	9	Johnson et al	UUDD
PKN1_S916	DLGAP4_S665	0.0010417	8	Johnson et al	UUDD
PKN1_S916	DUS3L_S236	0.00109312	7	Johnson et al	UUDD
PKN1_S916	NCK1_S85	0.00114028	12	Johnson et al	UUDD
PKN1_S916	ATG9A_S761	0.00120565	7	Johnson et al	UUDD
PKN1_S916	WWC2_T1004	0.00120565	7	Johnson et al	UUDD
PKN1_S916	NDRG1_T328	0.0012355	8	Johnson et al	UUDD
PKN1_S916	PHF2_S1056	0.00127097	8	Johnson et al	UUDD
PKN1_S916	AGO2_S387	0.00132796	7	Johnson et al	UUDD
PKN1_S916	STK17A_S28	0.00132796	7	Johnson et al	UUDD
PKN1_S916	PPP1R3D_S25	0.00139076	9	Johnson et al	UUDD
PKN1_S916	RIN2_S366	0.00160478	7	Johnson et al	UUDD
PKN1_S916	GSS_S415	0.00160478	7	Johnson et al	UUDD
PKN1_S916	BAIAP2_S366	0.00169756	8	Johnson et al	UUDD
PKN1_S916	PDPK1_S241	0.00195452	9	Johnson et al	UUDD
PKN1_S916	MYO9B_S1972	0.00211217	7	Johnson et al	UUDD
PKN1_S916	MAP7D1_S313	0.00230931	7	Johnson et al	UUDD
PKN1_S916	CDK13_S317	0.00252201	7	Johnson et al	UUDD
PKN1_S916	PHACTR4_S590	0.00252201	7	Johnson et al	UUDD
PKN1_S916	REPS1_S273	0.00268964	8	Johnson et al	UUDD
PKN1_S916	RPS28_S23	0.00275128	7	Johnson et al	UUDD
PKN1_S916	LARP4B_S498	0.00326385	7	Johnson et al	UUDD
PKN1_S916	ABLIM1_S452	0.003502	8	Johnson et al	UUDD
PKN1_S916	DMXL1_S1896	0.00385618	7	Johnson et al	UUDD
PKN1_S916	PTS_S19	0.00406251	8	Johnson et al	UUDD
PKN1_S916	SCYL2_S677	0.0040924	9	Johnson et al	UUDD
PKN1_S916	PANK2_S169	0.0040924	9	Johnson et al	UUDD
PKN1_S916	ABI1_S323	0.00418537	7	Johnson et al	UUDD
PKN1_S916	SETX_S1366	0.00452193	9	Johnson et al	UUDD
PKN1_S916	GFPT2_S244	0.00452193	9	Johnson et al	UUDD
PKN1_S916	THRAP3_S55	0.00453835	7	Johnson et al	UUDD
PKN1_S916	BOD1L1_S2954	0.00453835	7	Johnson et al	UUDD
PKN1_S916	MAP1B_S992	0.00454601	10	Johnson et al	UUDD
PKN1_S916	PRRC2B_S1132	0.0049146	8	Johnson et al	UUDD
PKN1_S916	BUD13_S235	0.00491655	7	Johnson et al	UUDD
PKN1_S916	EIF4B_S422	0.00497516	11	Johnson et al	UUDD
PKN1_S916	THOC5_T328	0.00542659	8	Johnson et al	UUDD
PKN1_S916	SRRM2_S1541	0.00575458	7	Johnson et al	UUDD
PKN1_S916	KLC4_S590	0.00575458	7	Johnson et al	UUDD
PKN1_S916	PAICS_S107	0.0059587	7	Johnson et al	UUDD
PKN1_S916	HELZ_S1738	0.0059587	7	Johnson et al	UUDD
PKN1_S916	PTPN12_S435	0.00675964	11	Johnson et al	UUDD
PKN1_S916	PPFIBP1_S794	0.00716051	8	Johnson et al	UUDD
PKN1_S916	DENND1A_S520	0.00716051	8	Johnson et al	UUDD
PKN1_S916	MISP_S394	0.0072401	7	Johnson et al	UUDD
PKN1_S916	CDK17_S137	0.00780322	7	Johnson et al	UUDD
PKN1_S916	MAP3K2_S153	0.00783366	8	Johnson et al	UUDD
PKN1_S916	PHKA2_S729	0.00850357	7	Johnson et al	UUDD
PKN1_S916	ACLY_S455	0.00887456	7	Johnson et al	UUDD
PKN1_S916	CDC23_S588	0.00959523	9	Johnson et al	UUDD
PKN1_S916	SH2D4A_S315	0.0104848	9	Johnson et al	UUDD
PKN1_S916	IRS2_S577	0.0109512	7	Johnson et al	UUDD
PKN1_S916	PRRC2B_S416	0.0112174	7	Johnson et al	UUDD
PKN1_S916	CAAP1_S89	0.0120566	8	Johnson et al	UUDD
PKN1_S916	PLEC_S4386	0.0132095	12	Johnson et al	UUDD
PKN1_S916	ARHGEF2_S645	0.0141451	10	Johnson et al	UUDD
PKN1_S916	FAM117B_S273	0.0175929	7	Johnson et al	UUDD
PKN1_S916	NF1_S2543	0.0326747	8	Johnson et al	UUDD
PKN1_S916	FAM83H_S914	0.0334068	7	Johnson et al	UUDD
PKN1_S916	CLASP1_S646	0.0334068	7	Johnson et al	UUDD
PKN1_S916	SSH3_S37	0.0381353	7	Johnson et al	UUDD
PKN1_S916	HSPB1_S78	0.00230931	7	Johnson et al	UDDU
PKN1_S916	C1orf226_S223	0.0150887	7	Johnson et al	UDDU
