# Supplementary material for: Dissecting the Phospho-Regulatory Landscape of Protein Kinase N1 (PKN1) and Its Downstream Signaling: Functional Insights into the Activity-Dependent and Disease-Relevant Phosphosites
Source: Int J Mol Sci. 2026 Feb 25;27(5):2137. doi: 10.3390/ijms27052137 (PMC12984926; doi:10.3390/ijms27052137)
Supplement: Supplementary file 1 [file ijms-27-02137-s001.zip › Supplementary Table S4.xlsx]

## Sheet: Supplementary Information
Title
Dissecting the Phospho-Regulatory Landscape of Protein Kinase N1 (PKN1) and Its Downstream Signaling: Functional Insights into the Activity-Dependent and Disease-Relevant Phosphosites
Supplementary file description
Co-regulated POp in the Binary interactor of PKN1

## Sheet: Binary Interators
PKN1 site	Co-regulated_POp	FET p-Value	Co-regulation Freq	Co-regulation Type
PKN1_S562	MARCKS_S77	0.000411569	16	UUDD
PKN1_S562	RB1CC1_S257	0.000716722	12	UUDD
PKN1_S562	RB1CC1_T238	0.00149625	11	UUDD
PKN1_S562	MAPT_T548	0.00475279	12	UUDD
PKN1_S916	PRKAR2A_S58	2.58745e-13	28	UUDD
PKN1_S916	AKT1_S124	8.44176e-11	31	UUDD
PKN1_S916	MAPT_S721	1.23417e-09	13.5	UUDD
PKN1_S916	KDM1A_S166	5.27987e-08	24	UUDD
PKN1_S916	PKN2_S583	1.43179e-05	8.5	UUDD
PKN1_S916	MAP3K20_S637	1.8277e-05	13	UUDD
PKN1_S916	PA2G4_S2	2.25309e-05	8	UUDD
PKN1_S916	SSX2IP_S536	6.40077e-05	9	UUDD
PKN1_S916	MARCKS_S118	9.82222e-05	9.5	UUDD
PKN1_S916	MAPT_S519	0.000125983	12	UUDD
PKN1_S916	RB1CC1_S266	0.000126096	9	UUDD
PKN1_S916	SSX2IP_S540	0.000163131	9	UUDD
PKN1_S916	NCOA2_S29	0.000185044	9	UUDD
PKN1_S916	MARCKS_S63	0.00024932	8	UUDD
PKN1_S916	RB1CC1_S222	0.000322121	10	UUDD
PKN1_S916	TOM1L1_S321	0.000689007	8	UUDD
PKN1_S916	KMT2A_S153	0.000989718	7	UUDD
PKN1_S916	PPM1G_S183	0.00132796	7	UUDD
PKN1_S916	HSP90AB1_S445	0.00132796	7	UUDD
PKN1_S916	PKN2_T958	0.00175497	8	UUDD
PKN1_S916	HSP90AB1_S226	0.001909	7.5	UUDD
PKN1_S916	PDPK1_S241	0.00195452	9	UUDD
PKN1_S916	MIER1_S377	0.00299819	7	UUDD
PKN1_S916	ARHGAP10_S591	0.0049343	8	UUDD
PKN1_S916	MTDH_S308	0.00663989	6.5	UUDD
PKN1_S916	MAPK3_Y204	0.0434604	9	UUDD
